# Supplementary material for: NeuO-mediated O-acetylation of uropathogenic Escherichia coli K1 capsule enhances resistance to phage and neutrophil killing
Source: J Bacteriol. 2026 Feb 10;208(3):e00610-25. doi: 10.1128/jb.00610-25 (PMC13001214; doi:10.1128/jb.00610-25)
Supplement: Data S1 — Assembled K1 capsule data with Kaptive typing and neuO BLAST analysis. [file jb.00610-25-s0001.xlsx]

## Sheet: Sheet1
Supplementary Data 1. Assembled K1 capsule data with Kaptive typing and neuO BLAST analysis
Assembly	Best match locus	Best match type	Match confidence	Problems	Coverage	Identity	Length discrepancy	Expected genes in locus	Expected genes in locus, details	Missing expected genes	Other genes in locus	Other genes in locus, details	Expected genes outside locus	Expected genes outside locus, details	Other genes outside locus	Other genes outside locus, details	X18	X19	ST	qseqid	qlen	sseqid	slen	pident	length	mismatch	gapopen	qstart	qend	sstart	send	evalue	bitscore
GCA_000013265.1_ASM1326v1_genomic	KL8A1	K1	Typeable	NA	1	1	0 bp	14 / 14 (100.00%)	KL8A1_01_kpsF,100.00%,100.00%;KL8A1_02_kpsE,100.00%,100.00%;KL8A1_03_kpsD,100.00%,100.00%;KL8A1_04_kpsU,100.00%,100.00%;KL8A1_05_kpsC,100.00%,100.00%;KL8A1_06_kpsS,100.00%,100.00%;KL8A1_07_neuS,100.00%,100.00%;KL8A1_08_neuE,100.00%,100.00%;KL8A1_09_neuC,100.00%,100.00%;KL8A1_10_neuA,100.00%,100.00%;KL8A1_11_neuB,100.00%,100.00%;KL8A1_12_neuD,100.00%,100.00%;KL8A1_13_kpsT,100.00%,100.00%;KL8A1_14_…	NA	0	NA	0 / 14 (0.00%)	NA	6	KL134_12_group_182,100.00%,5.89%;KL183_09_group_38,92.59%,3.93%;KL134_12_group_182,100.00%,5.68%;KL113_13_rmlB,100.00%,7.12%;KL134_12_group_182,100.00%,5.47%;KL113_13_rmlB,85.19%,7.12%	NA	NA	95	neuO	646	CP000243.1	5065741	100	646	0	0	1	646	2598930	2599575	0	1166
GCA_000014845.1_ASM1484v1_genomic	KL8A1	K1	Typeable	NA	0.9988	1	0 bp	14 / 14 (100.00%)	KL8A1_01_kpsF,99.69%,100.00%;KL8A1_02_kpsE,99.73%,100.00%;KL8A1_03_kpsD,100.00%,100.00%;KL8A1_04_kpsU,100.00%,100.00%;KL8A1_05_kpsC,100.00%,100.00%;KL8A1_06_kpsS,100.00%,100.00%;KL8A1_07_neuS,100.00%,100.00%;KL8A1_08_neuE,99.74%,100.00%;KL8A1_09_neuC,100.00%,100.00%;KL8A1_10_neuA,100.00%,100.00%;KL8A1_11_neuB,99.13%,100.00%;KL8A1_12_neuD,100.00%,100.00%;KL8A1_13_kpsT,100.00%,100.00%;KL8A1_14_kpsM…	NA	0	NA	0 / 14 (0.00%)	NA	11	KL58_13_rmlA,87.50%,99.31%;KL113_13_rmlB,91.67%,3.17%;KL134_12_group_182,100.00%,5.47%;KL134_12_group_182,100.00%,5.47%;KL134_12_group_182,100.00%,5.47%;KL134_12_group_182,100.00%,5.47%;KL113_13_rmlB,96.30%,7.12%;KL113_13_rmlB,96.30%,7.12%;KL134_12_group_182,96.15%,5.47%;KL134_12_group_182,96.15%,5.47%;KL113_13_rmlB,100.00%,3.17%	NA	NA	95	neuO	646	CP000468.1	5082025	100	646	0	0	1	646	2571620	2572265	0	1166
GCA_000025745.1_ASM2574v1_genomic	KL8A1	K1	Typeable	NA	1	1	0 bp	14 / 14 (100.00%)	KL8A1_01_kpsF,100.00%,100.00%;KL8A1_02_kpsE,100.00%,100.00%;KL8A1_03_kpsD,100.00%,100.00%;KL8A1_04_kpsU,100.00%,100.00%;KL8A1_05_kpsC,100.00%,100.00%;KL8A1_06_kpsS,100.00%,100.00%;KL8A1_07_neuS,100.00%,100.00%;KL8A1_08_neuE,100.00%,100.00%;KL8A1_09_neuC,100.00%,100.00%;KL8A1_10_neuA,100.00%,100.00%;KL8A1_11_neuB,100.00%,100.00%;KL8A1_12_neuD,100.00%,100.00%;KL8A1_13_kpsT,100.00%,100.00%;KL8A1_14_…	NA	0	NA	0 / 14 (0.00%)	NA	3	KL134_12_group_182,100.00%,5.47%;KL134_12_group_182,100.00%,5.47%;KL113_13_rmlB,85.19%,7.12%	NA	NA	95	neuO	646	CP001969.1	5108383	100	646	0	0	1	646	2714213	2714858	0	1166
GCA_000026285.2_ASM2628v2_genomic	KL8A1	K1	Typeable	NA	0.9996	1	0 bp	14 / 14 (100.00%)	KL8A1_01_kpsF,100.00%,100.00%;KL8A1_02_kpsE,99.73%,100.00%;KL8A1_03_kpsD,100.00%,100.00%;KL8A1_04_kpsU,100.00%,100.00%;KL8A1_05_kpsC,100.00%,100.00%;KL8A1_06_kpsS,100.00%,100.00%;KL8A1_07_neuS,100.00%,100.00%;KL8A1_08_neuE,99.74%,100.00%;KL8A1_09_neuC,100.00%,100.00%;KL8A1_10_neuA,100.00%,100.00%;KL8A1_11_neuB,100.00%,100.00%;KL8A1_12_neuD,100.00%,100.00%;KL8A1_13_kpsT,100.00%,100.00%;KL8A1_14_kp…	NA	0	NA	0 / 14 (0.00%)	NA	9	KL58_11_rmlB,87.07%,72.85%;KL113_13_rmlB,91.67%,3.17%;KL134_12_group_182,100.00%,5.47%;KL134_12_group_182,100.00%,5.47%;KL134_12_group_182,100.00%,5.47%;KL134_12_group_182,100.00%,5.47%;KL134_12_group_182,100.00%,5.47%;KL113_13_rmlB,96.30%,7.12%;KL183_09_group_38,100.00%,3.65%	NA	NA	95	neuO	646	CU928161.2	5032268	100	646	0	0	1	646	2494752	2495397	0	1166
GCA_000026345.1_ASM2634v1_genomic	KL8A1	K1	Typeable	!	0.9954	0.9498	-784 bp	14 / 14 (100.00%)	KL8A1_01_kpsF,100.00%,19.88%,truncated;KL8A1_02_kpsE,99.46%,100.00%;KL8A1_03_kpsD,99.82%,100.00%;KL8A1_04_kpsU,97.97%,100.00%;KL8A1_05_kpsC,98.07%,100.00%;KL8A1_06_kpsS,99.25%,100.00%;KL8A1_07_neuS,100.00%,100.00%;KL8A1_08_neuE,99.48%,100.00%;KL8A1_09_neuC,100.00%,100.00%;KL8A1_10_neuA,99.76%,100.00%;KL8A1_11_neuB,99.71%,100.00%;KL8A1_12_neuD,100.00%,100.00%;KL8A1_13_kpsT,100.00%,100.00%;KL8A1_14…	NA	0	NA	0 / 14 (0.00%)	NA	12	KL183_09_group_38,94.12%,4.63%;KL113_13_rmlB,100.00%,7.65%;KL183_09_group_38,100.00%,3.79%;KL134_12_group_182,96.30%,5.68%;KL134_12_group_182,100.00%,5.47%;KL134_12_group_182,100.00%,5.47%;KL183_09_group_38,100.00%,3.65%;KL183_09_group_38,100.00%,3.65%;KL183_09_group_38,100.00%,3.65%;KL113_13_rmlB,100.00%,3.17%;KL113_13_rmlB,100.00%,3.17%;KL113_13_rmlB,88.89%,7.12%	KL8A1_01_kpsF,100.00%,19.88%,truncated	NA	62	neuO	646	CU928164.2	5132068	100	646	0	0	1	646	789760	789115	0	1166
GCA_000148605.1_ASM14860v1_genomic	KL8A1	K1	Typeable	!	1	0.9999	-2 bp	14 / 14 (100.00%)	KL8A1_01_kpsF,100.00%,100.00%;KL8A1_02_kpsE,100.00%,100.00%;KL8A1_03_kpsD,100.00%,100.00%;KL8A1_04_kpsU,100.00%,100.00%;KL8A1_05_kpsC,100.00%,100.00%;KL8A1_06_kpsS,100.00%,100.00%;KL8A1_07_neuS,100.00%,100.00%;KL8A1_08_neuE,100.00%,95.03%;KL8A1_09_neuC,100.00%,100.00%;KL8A1_10_neuA,100.00%,100.00%;KL8A1_11_neuB,100.00%,58.67%,truncated;KL8A1_12_neuD,100.00%,100.00%;KL8A1_13_kpsT,100.00%,100.00%;K…	NA	0	NA	0 / 14 (0.00%)	NA	5	KL183_09_group_38,92.59%,3.93%;KL113_13_rmlB,100.00%,7.12%;KL134_12_group_182,100.00%,5.47%;KL134_12_group_182,100.00%,5.26%;KL113_13_rmlB,85.19%,7.12%	KL8A1_11_neuB,100.00%,58.67%,truncated	NA	643	neuO	646	CP002167.1	4993013	99.845	646	1	0	1	646	1043484	1042839	0	1161
GCA_000157115.2_Escherichia_sp_3_2_53FAA_V2_genomic	KL8A1	K1	Typeable	NA	0.9993	1	0 bp	14 / 14 (100.00%)	KL8A1_01_kpsF,100.00%,100.00%;KL8A1_02_kpsE,99.73%,100.00%;KL8A1_03_kpsD,100.00%,100.00%;KL8A1_04_kpsU,100.00%,100.00%;KL8A1_05_kpsC,100.00%,100.00%;KL8A1_06_kpsS,100.00%,100.00%;KL8A1_07_neuS,100.00%,100.00%;KL8A1_08_neuE,99.74%,100.00%;KL8A1_09_neuC,100.00%,100.00%;KL8A1_10_neuA,100.00%,100.00%;KL8A1_11_neuB,100.00%,100.00%;KL8A1_12_neuD,100.00%,100.00%;KL8A1_13_kpsT,100.00%,100.00%;KL8A1_14_kp…	NA	0	NA	0 / 14 (0.00%)	NA	11	KL58_13_rmlA,87.50%,99.31%;KL183_09_group_38,100.00%,3.79%;KL113_13_rmlB,91.67%,3.17%;KL113_13_rmlB,100.00%,7.12%;KL134_12_group_182,100.00%,5.47%;KL134_12_group_182,100.00%,5.47%;KL134_12_group_182,100.00%,5.47%;KL134_12_group_182,100.00%,5.47%;KL134_12_group_182,100.00%,5.47%;KL183_09_group_38,100.00%,3.65%;KL113_13_rmlB,85.19%,7.12%	NA	NA	95	neuO	646	KQ235746.1	2543925	99.536	646	3	0	1	646	272963	272318	0	1152
GCA_000164415.1_ASM16441v1_genomic	KL8A1	K1	Typeable	NA	0.9996	1	0 bp	14 / 14 (100.00%)	KL8A1_01_kpsF,100.00%,100.00%;KL8A1_02_kpsE,99.73%,100.00%;KL8A1_03_kpsD,100.00%,100.00%;KL8A1_04_kpsU,100.00%,100.00%;KL8A1_05_kpsC,100.00%,100.00%;KL8A1_06_kpsS,100.00%,100.00%;KL8A1_07_neuS,100.00%,100.00%;KL8A1_08_neuE,99.74%,100.00%;KL8A1_09_neuC,100.00%,100.00%;KL8A1_10_neuA,100.00%,100.00%;KL8A1_11_neuB,100.00%,100.00%;KL8A1_12_neuD,100.00%,100.00%;KL8A1_13_kpsT,100.00%,100.00%;KL8A1_14_kp…	NA	0	NA	0 / 14 (0.00%)	NA	4	KL113_13_rmlB,91.67%,3.17%;KL113_13_rmlB,96.30%,7.12%;KL113_13_rmlB,85.19%,7.12%,partial;KL183_09_group_38,100.00%,2.52%,partial	NA	NA	95	neuO	646	GG773009.1	307969	99.536	646	3	0	1	646	35590	36235	0	1152
GCA_000164555.1_ASM16455v1_genomic	KL8A1	K1	Typeable	?2!	0.987	1.0001	n/a	14 / 14 (100.00%)	KL8A1_01_kpsF,99.39%,100.00%;KL8A1_02_kpsE,99.46%,100.00%;KL8A1_03_kpsD,99.28%,100.00%;KL8A1_04_kpsU,97.15%,100.00%;KL8A1_05_kpsC,97.93%,100.00%;KL8A1_06_kpsS,99.25%,100.00%;KL8A1_07_neuS,100.00%,100.00%;KL8A1_08_neuE,97.76%,84.29%,truncated;KL8A1_09_neuC,100.00%,100.00%;KL8A1_10_neuA,92.34%,59.09%,truncated;KL8A1_11_neuB,99.71%,100.00%;KL8A1_12_neuD,99.52%,100.48%;KL8A1_13_kpsT,100.00%,100.00%;K…	NA	0	NA	0 / 14 (0.00%)	NA	1	KL214_14_rmlB,76.63%,91.69%	KL8A1_08_neuE,97.76%,84.29%,truncated;KL8A1_10_neuA,92.34%,59.09%,truncated	NA	NA	NA	NA	NA	NA	NA	NA	NA	NA	NA	NA	NA	NA	NA	NA
GCA_000164615.1_ASM16461v1_genomic	KL8A1	K1	Typeable	NA	0.9962	1	0 bp	14 / 14 (100.00%)	KL8A1_01_kpsF,99.69%,100.00%;KL8A1_02_kpsE,99.73%,100.00%;KL8A1_03_kpsD,100.00%,100.00%;KL8A1_04_kpsU,99.19%,100.00%;KL8A1_05_kpsC,98.07%,100.00%;KL8A1_06_kpsS,99.25%,100.00%;KL8A1_07_neuS,100.00%,100.00%;KL8A1_08_neuE,99.48%,100.00%;KL8A1_09_neuC,100.00%,100.00%;KL8A1_10_neuA,100.00%,100.00%;KL8A1_11_neuB,99.71%,100.00%;KL8A1_12_neuD,99.52%,100.00%;KL8A1_13_kpsT,100.00%,100.00%;KL8A1_14_kpsM,100…	NA	0	NA	0 / 14 (0.00%)	NA	1	KL113_13_rmlB,100.00%,7.12%	NA	NA	NA	NA	NA	NA	NA	NA	NA	NA	NA	NA	NA	NA	NA	NA	NA
GCA_000179795.1_ASM17979v1_genomic	KL8A1	K1	Typeable	!	0.9909	0.9999	-1 bp	14 / 14 (100.00%)	KL8A1_01_kpsF,99.69%,100.00%;KL8A1_02_kpsE,100.00%,100.00%;KL8A1_03_kpsD,100.00%,100.00%;KL8A1_04_kpsU,99.19%,100.00%;KL8A1_05_kpsC,98.07%,100.00%;KL8A1_06_kpsS,99.25%,100.00%;KL8A1_07_neuS,100.00%,100.00%;KL8A1_08_neuE,99.48%,100.00%;KL8A1_09_neuC,100.00%,100.00%;KL8A1_10_neuA,92.34%,59.09%,truncated;KL8A1_11_neuB,99.71%,100.00%;KL8A1_12_neuD,99.52%,100.00%;KL8A1_13_kpsT,100.00%,100.00%;KL8A1_14…	NA	0	NA	0 / 14 (0.00%)	NA	2	KL134_17_rmlA,88.67%,87.67%;KL36_08_ugd,80.54%,66.24%	KL8A1_10_neuA,92.34%,59.09%,truncated	NA	998	NA	NA	NA	NA	NA	NA	NA	NA	NA	NA	NA	NA	NA	NA
GCA_000190895.1_ASM19089v1_genomic	KL8A1	K1	Typeable	NA	0.9994	1	0 bp	14 / 14 (100.00%)	KL8A1_01_kpsF,99.69%,100.00%;KL8A1_02_kpsE,99.73%,100.00%;KL8A1_03_kpsD,100.00%,100.00%;KL8A1_04_kpsU,100.00%,100.00%;KL8A1_05_kpsC,100.00%,100.00%;KL8A1_06_kpsS,100.00%,100.00%;KL8A1_07_neuS,100.00%,100.00%;KL8A1_08_neuE,99.74%,100.00%;KL8A1_09_neuC,100.00%,100.00%;KL8A1_10_neuA,100.00%,100.00%;KL8A1_11_neuB,100.00%,100.00%;KL8A1_12_neuD,100.00%,100.00%;KL8A1_13_kpsT,100.00%,100.00%;KL8A1_14_kps…	NA	0	NA	0 / 14 (0.00%)	NA	11	KL58_13_rmlA,87.50%,99.31%;KL113_13_rmlB,91.67%,3.17%;KL134_12_group_182,100.00%,5.47%;KL134_12_group_182,100.00%,5.47%;KL134_12_group_182,100.00%,5.47%;KL134_12_group_182,100.00%,5.47%;KL134_12_group_182,100.00%,5.47%;KL113_13_rmlB,96.30%,7.12%;KL113_13_rmlB,100.00%,3.17%;KL183_09_group_38,100.00%,3.65%;KL134_12_group_182,100.00%,2.74%,partial	NA	NA	95	neuO	646	GL871893.1	956265	100	646	0	0	1	646	954931	955576	0	1166
GCA_000190915.1_ASM19091v1_genomic	KL8A1	K1	Typeable	!	0.9852	1.0001	1 bp	14 / 14 (100.00%)	KL8A1_01_kpsF,100.00%,100.00%;KL8A1_02_kpsE,99.73%,100.00%;KL8A1_03_kpsD,100.00%,100.00%;KL8A1_04_kpsU,100.00%,100.00%;KL8A1_05_kpsC,100.00%,100.00%;KL8A1_06_kpsS,100.00%,100.00%;KL8A1_07_neuS,99.76%,100.00%;KL8A1_08_neuE,99.74%,100.00%;KL8A1_09_neuC,80.00%,2.56%,truncated;KL8A1_10_neuA,100.00%,100.00%;KL8A1_11_neuB,100.00%,100.00%;KL8A1_12_neuD,100.00%,100.00%;KL8A1_13_kpsT,100.00%,100.00%;KL8A1…	NA	0	NA	0 / 14 (0.00%)	NA	10	KL183_09_group_38,100.00%,3.79%;KL113_13_rmlB,91.67%,3.17%;KL113_13_rmlB,100.00%,7.12%;KL113_13_rmlB,100.00%,7.12%;KL134_12_group_182,100.00%,5.47%;KL134_12_group_182,100.00%,5.47%;KL134_12_group_182,100.00%,5.47%;KL183_09_group_38,100.00%,3.65%;KL113_13_rmlB,85.19%,7.12%;KL183_09_group_38,100.00%,2.66%,partial	KL8A1_09_neuC,80.00%,2.56%,truncated	NA	NA	NA	NA	NA	NA	NA	NA	NA	NA	NA	NA	NA	NA	NA	NA
GCA_000227625.1_ASM22762v1_genomic	KL8A1	K1	Typeable	!	0.9899	0.9999	-1 bp	14 / 14 (100.00%)	KL8A1_01_kpsF,99.39%,100.00%;KL8A1_02_kpsE,99.46%,100.00%;KL8A1_03_kpsD,99.82%,100.00%;KL8A1_04_kpsU,98.37%,100.00%;KL8A1_05_kpsC,98.07%,100.00%;KL8A1_06_kpsS,99.25%,100.00%;KL8A1_07_neuS,100.00%,100.00%;KL8A1_08_neuE,99.48%,100.00%;KL8A1_09_neuC,100.00%,100.00%;KL8A1_10_neuA,92.34%,59.09%,truncated;KL8A1_11_neuB,99.71%,100.00%;KL8A1_12_neuD,100.00%,100.00%;KL8A1_13_kpsT,100.00%,100.00%;KL8A1_14_…	NA	0	NA	0 / 14 (0.00%)	NA	10	KL113_13_rmlB,100.00%,7.65%;KL183_09_group_38,100.00%,3.79%;KL134_12_group_182,96.30%,5.68%;KL113_13_rmlB,100.00%,7.12%;KL134_12_group_182,100.00%,5.47%;KL134_12_group_182,100.00%,5.47%;KL183_09_group_38,100.00%,3.65%;KL113_13_rmlB,100.00%,3.17%;KL113_13_rmlB,100.00%,3.17%;KL113_13_rmlB,85.19%,7.12%	KL8A1_10_neuA,92.34%,59.09%,truncated	NA	62	neuO	646	CP003034.1	5313531	99.226	646	5	0	1	646	840320	839675	0	1143
GCA_000233675.2_ASM23367v2_genomic	KL8A1	K1	Typeable	?2!	0.9754	0.9445	n/a	14 / 14 (100.00%)	KL8A1_01_kpsF,100.00%,100.00%;KL8A1_02_kpsE,99.73%,100.00%;KL8A1_03_kpsD,99.82%,100.00%;KL8A1_04_kpsU,100.00%,100.00%;KL8A1_05_kpsC,100.00%,66.37%,truncated;KL8A1_06_kpsS,100.00%,100.00%;KL8A1_07_neuS,100.00%,14.18%,partial;KL8A1_08_neuE,65.08%,16.49%,partial;KL8A1_08_neuE,100.00%,18.06%,partial;KL8A1_09_neuC,98.49%,101.53%;KL8A1_10_neuA,100.00%,87.32%,truncated;KL8A1_11_neuB,100.00%,100.00%;KL8A…	NA	0	NA	0 / 14 (0.00%)	NA	6	KL58_13_rmlA,87.50%,99.31%;KL113_13_rmlB,91.67%,3.17%;KL134_12_group_182,100.00%,5.47%;KL113_13_rmlB,100.00%,3.17%;KL113_13_rmlB,100.00%,3.17%;KL113_13_rmlB,100.00%,3.17%	KL8A1_05_kpsC,100.00%,66.37%,truncated;KL8A1_10_neuA,100.00%,87.32%,truncated	NA	-	neuO	646	AEYT01000031.1	55760	100	646	0	0	1	646	28539	29184	0	1166
GCA_000241975.1_Esch_coli_H397_V1_genomic	KL8A1	K1	Typeable	!	0.9995	1.0001	2 bp	14 / 14 (100.00%)	KL8A1_01_kpsF,100.00%,100.00%;KL8A1_02_kpsE,99.73%,100.00%;KL8A1_03_kpsD,100.00%,100.00%;KL8A1_04_kpsU,100.00%,100.00%;KL8A1_05_kpsC,100.00%,100.00%;KL8A1_06_kpsS,100.00%,100.00%;KL8A1_07_neuS,100.00%,100.00%;KL8A1_08_neuE,100.00%,13.61%,truncated;KL8A1_09_neuC,100.00%,100.00%;KL8A1_10_neuA,100.00%,100.00%;KL8A1_11_neuB,100.00%,100.00%;KL8A1_12_neuD,100.00%,100.00%;KL8A1_13_kpsT,100.00%,100.00%;K…	NA	0	NA	0 / 14 (0.00%)	NA	10	KL58_13_rmlA,87.05%,99.31%;KL183_09_group_38,100.00%,3.79%;KL113_13_rmlB,91.67%,3.17%;KL113_13_rmlB,100.00%,7.12%;KL113_13_rmlB,100.00%,7.12%;KL134_12_group_182,100.00%,5.47%;KL134_12_group_182,100.00%,5.47%;KL134_12_group_182,100.00%,5.47%;KL183_09_group_38,100.00%,3.65%;KL113_13_rmlB,85.19%,7.12%	KL8A1_08_neuE,100.00%,13.61%,truncated	NA	NA	neuO	646	JH590471.1	1517652	99.536	646	3	0	1	646	273537	272892	0	1152
GCA_000252805.2_ASM25280v2_genomic	KL8A1	K1	Typeable	!	0.9893	0.9998	-3 bp	14 / 14 (100.00%)	KL8A1_01_kpsF,99.69%,100.00%;KL8A1_02_kpsE,99.73%,100.00%;KL8A1_03_kpsD,100.00%,100.00%;KL8A1_04_kpsU,99.19%,100.00%;KL8A1_05_kpsC,98.07%,100.00%;KL8A1_06_kpsS,99.00%,100.00%;KL8A1_07_neuS,100.00%,100.00%;KL8A1_08_neuE,97.76%,84.29%,truncated;KL8A1_09_neuC,100.00%,100.00%;KL8A1_10_neuA,92.34%,59.09%,truncated;KL8A1_11_neuB,99.71%,100.00%;KL8A1_12_neuD,99.52%,100.00%;KL8A1_13_kpsT,100.00%,100.00%;…	NA	0	NA	0 / 14 (0.00%)	NA	3	KL113_13_rmlB,100.00%,7.12%;KL134_12_group_182,100.00%,5.47%;KL113_13_rmlB,100.00%,3.17%	KL8A1_08_neuE,97.76%,84.29%,truncated;KL8A1_10_neuA,92.34%,59.09%,truncated	NA	363	NA	NA	NA	NA	NA	NA	NA	NA	NA	NA	NA	NA	NA	NA
GCA_000261405.1_Esch_coli_H730_V1_genomic	KL8A1	K1	Typeable	NA	0.993	1	0 bp	14 / 14 (100.00%)	KL8A1_01_kpsF,99.39%,100.00%;KL8A1_02_kpsE,99.73%,100.00%;KL8A1_03_kpsD,99.82%,100.00%;KL8A1_04_kpsU,98.37%,100.00%;KL8A1_05_kpsC,98.07%,100.00%;KL8A1_06_kpsS,98.75%,100.00%;KL8A1_07_neuS,99.51%,100.00%;KL8A1_08_neuE,99.48%,100.00%;KL8A1_09_neuC,99.74%,100.00%;KL8A1_10_neuA,100.00%,100.00%;KL8A1_11_neuB,99.71%,100.00%;KL8A1_12_neuD,100.00%,100.00%;KL8A1_13_kpsT,100.00%,100.00%;KL8A1_14_kpsM,97.67…	NA	0	NA	0 / 14 (0.00%)	NA	15	KL214_14_rmlB,76.63%,91.69%;KL113_13_rmlB,100.00%,7.65%;KL134_12_group_182,100.00%,5.47%;KL134_12_group_182,100.00%,5.47%;KL134_12_group_182,100.00%,5.47%;KL134_12_group_182,100.00%,5.47%;KL134_12_group_182,100.00%,5.47%;KL134_12_group_182,100.00%,5.47%;KL183_09_group_38,100.00%,3.65%;KL183_09_group_38,100.00%,3.65%;KL113_13_rmlB,100.00%,3.17%;KL113_13_rmlB,100.00%,3.17%;KL113_13_rmlB,100.00%,3.1…	NA	NA	NA	NA	NA	NA	NA	NA	NA	NA	NA	NA	NA	NA	NA	NA	NA
GCA_000264175.1_ASM26417v1_genomic	KL8A1	K1	Typeable	!	0.9941	0.9999	-2 bp	14 / 14 (100.00%)	KL8A1_01_kpsF,100.00%,100.00%;KL8A1_02_kpsE,99.73%,100.00%;KL8A1_03_kpsD,100.00%,100.00%;KL8A1_04_kpsU,100.00%,100.00%;KL8A1_05_kpsC,100.00%,100.00%;KL8A1_06_kpsS,100.00%,100.00%;KL8A1_07_neuS,100.00%,100.00%;KL8A1_08_neuE,99.72%,95.03%;KL8A1_09_neuC,100.00%,100.00%;KL8A1_10_neuA,92.34%,59.09%,truncated;KL8A1_11_neuB,100.00%,100.00%;KL8A1_12_neuD,100.00%,100.00%;KL8A1_13_kpsT,100.00%,100.00%;KL8A…	NA	0	NA	0 / 14 (0.00%)	NA	4	KL58_13_rmlA,87.15%,99.31%;KL113_13_rmlB,91.67%,3.17%;KL113_13_rmlB,96.30%,7.12%,partial;KL134_12_group_182,100.00%,4.00%,partial	KL8A1_10_neuA,92.34%,59.09%,truncated	NA	95	neuO	646	AJWU01000258.1	45937	100	646	0	0	1	646	39640	40285	0	1166
GCA_000285375.1_ASM28537v1_genomic	KL8A1	K1	Typeable	!	0.9957	0.9702	197 bp	14 / 14 (100.00%)	KL8A1_01_kpsF,100.00%,100.00%;KL8A1_02_kpsE,99.73%,100.00%;KL8A1_03_kpsD,100.00%,100.00%;KL8A1_04_kpsU,100.00%,100.00%;KL8A1_05_kpsC,100.00%,100.00%;KL8A1_06_kpsS,100.00%,100.00%;KL8A1_07_neuS,95.65%,6.11%,truncated;KL8A1_08_neuE,98.56%,36.39%,truncated;KL8A1_09_neuC,100.00%,25.58%,truncated;KL8A1_10_neuA,100.00%,46.65%,truncated;KL8A1_11_neuB,100.00%,100.00%;KL8A1_12_neuD,100.00%,100.00%;KL8A1_1…	NA	0	NA	0 / 14 (0.00%)	NA	8	KL58_13_rmlA,87.15%,99.31%;KL134_12_group_182,100.00%,5.47%;KL134_12_group_182,100.00%,5.47%;KL134_12_group_182,100.00%,5.47%;KL134_12_group_182,100.00%,5.47%;KL134_12_group_182,100.00%,5.47%;KL183_09_group_38,100.00%,3.65%;KL134_12_group_182,100.00%,5.26%,partial	KL8A1_07_neuS,95.65%,6.11%,truncated;KL8A1_08_neuE,98.56%,36.39%,truncated;KL8A1_09_neuC,100.00%,25.58%,truncated;KL8A1_10_neuA,100.00%,46.65%,truncated	NA	NA	neuO	646	HE572566.1	4989509	100	646	0	0	1	646	3806032	3805387	0	1166
GCA_000326305.1_Esch_coli_KTE133_V1_genomic	KL8A1	K1	Typeable	NA	0.9964	1	0 bp	14 / 14 (100.00%)	KL8A1_01_kpsF,99.69%,100.00%;KL8A1_02_kpsE,100.00%,100.00%;KL8A1_03_kpsD,100.00%,100.00%;KL8A1_04_kpsU,99.19%,100.00%;KL8A1_05_kpsC,98.07%,100.00%;KL8A1_06_kpsS,99.25%,100.00%;KL8A1_07_neuS,100.00%,100.00%;KL8A1_08_neuE,99.48%,100.00%;KL8A1_09_neuC,100.00%,100.00%;KL8A1_10_neuA,100.00%,100.00%;KL8A1_11_neuB,99.71%,100.00%;KL8A1_12_neuD,99.52%,100.00%;KL8A1_13_kpsT,100.00%,100.00%;KL8A1_14_kpsM,10…	NA	0	NA	0 / 14 (0.00%)	NA	3	KL134_17_rmlA,88.67%,87.67%;KL36_08_ugd,80.54%,66.24%;KL183_09_group_38,100.00%,2.81%	NA	NA	998	NA	NA	NA	NA	NA	NA	NA	NA	NA	NA	NA	NA	NA	NA
GCA_000326445.1_Esch_coli_KTE168_V1_genomic	KL8A1	K1	Typeable	NA	0.9963	1	0 bp	14 / 14 (100.00%)	KL8A1_01_kpsF,100.00%,100.00%;KL8A1_02_kpsE,100.00%,100.00%;KL8A1_03_kpsD,100.00%,100.00%;KL8A1_04_kpsU,99.19%,100.00%;KL8A1_05_kpsC,98.07%,100.00%;KL8A1_06_kpsS,99.25%,100.00%;KL8A1_07_neuS,100.00%,100.00%;KL8A1_08_neuE,99.48%,100.00%;KL8A1_09_neuC,100.00%,100.00%;KL8A1_10_neuA,100.00%,100.00%;KL8A1_11_neuB,99.71%,100.00%;KL8A1_12_neuD,99.52%,100.00%;KL8A1_13_kpsT,100.00%,100.00%;KL8A1_14_kpsM,9…	NA	0	NA	0 / 14 (0.00%)	NA	4	KL134_17_rmlA,88.28%,87.67%;KL36_08_ugd,80.54%,66.24%;KL113_13_rmlB,85.19%,7.12%,partial;KL114_09_group_97,61.54%,1.18%	NA	NA	141	NA	NA	NA	NA	NA	NA	NA	NA	NA	NA	NA	NA	NA	NA
GCA_000326465.1_Esch_coli_KTE176_V1_genomic	KL8A1	K1	Typeable	NA	0.9996	1	0 bp	14 / 14 (100.00%)	KL8A1_01_kpsF,100.00%,100.00%;KL8A1_02_kpsE,99.73%,100.00%;KL8A1_03_kpsD,100.00%,100.00%;KL8A1_04_kpsU,100.00%,100.00%;KL8A1_05_kpsC,100.00%,100.00%;KL8A1_06_kpsS,100.00%,100.00%;KL8A1_07_neuS,100.00%,100.00%;KL8A1_08_neuE,99.74%,100.00%;KL8A1_09_neuC,100.00%,100.00%;KL8A1_10_neuA,100.00%,100.00%;KL8A1_11_neuB,100.00%,100.00%;KL8A1_12_neuD,100.00%,100.00%;KL8A1_13_kpsT,100.00%,100.00%;KL8A1_14_kp…	NA	0	NA	0 / 14 (0.00%)	NA	8	KL58_13_rmlA,87.50%,99.31%;KL113_13_rmlB,91.67%,3.17%;KL134_12_group_182,100.00%,5.47%;KL134_12_group_182,100.00%,5.47%;KL134_12_group_182,100.00%,5.47%;KL134_12_group_182,100.00%,5.47%;KL183_09_group_38,100.00%,3.65%;KL183_09_group_38,100.00%,3.65%	NA	NA	421	NA	NA	NA	NA	NA	NA	NA	NA	NA	NA	NA	NA	NA	NA
GCA_000326485.1_Esch_coli_KTE179_V1_genomic	KL8A1	K1	Typeable	NA	0.9996	1	0 bp	14 / 14 (100.00%)	KL8A1_01_kpsF,100.00%,100.00%;KL8A1_02_kpsE,99.73%,100.00%;KL8A1_03_kpsD,100.00%,100.00%;KL8A1_04_kpsU,100.00%,100.00%;KL8A1_05_kpsC,100.00%,100.00%;KL8A1_06_kpsS,100.00%,100.00%;KL8A1_07_neuS,100.00%,100.00%;KL8A1_08_neuE,99.74%,100.00%;KL8A1_09_neuC,100.00%,100.00%;KL8A1_10_neuA,100.00%,100.00%;KL8A1_11_neuB,100.00%,100.00%;KL8A1_12_neuD,100.00%,100.00%;KL8A1_13_kpsT,100.00%,100.00%;KL8A1_14_kp…	NA	0	NA	0 / 14 (0.00%)	NA	9	KL113_13_rmlB,91.67%,3.17%;KL134_12_group_182,100.00%,5.47%;KL134_12_group_182,100.00%,5.47%;KL134_12_group_182,100.00%,5.47%,partial;KL134_12_group_182,100.00%,5.47%;KL134_12_group_182,100.00%,5.47%;KL113_13_rmlB,96.30%,7.12%;KL183_09_group_38,100.00%,3.65%;KL113_13_rmlB,85.19%,7.12%,partial	NA	NA	95	neuO	646	ANYQ01000035.1	426865	100	646	0	0	1	646	392793	393438	0	1166
GCA_000326585.1_Esch_coli_KTE113_V1_genomic	KL8A1	K1	Typeable	NA	0.9966	1	0 bp	14 / 14 (100.00%)	KL8A1_01_kpsF,100.00%,100.00%;KL8A1_02_kpsE,100.00%,100.00%;KL8A1_03_kpsD,100.00%,100.00%;KL8A1_04_kpsU,99.19%,100.00%;KL8A1_05_kpsC,98.07%,100.00%;KL8A1_06_kpsS,99.25%,100.00%;KL8A1_07_neuS,100.00%,100.00%;KL8A1_08_neuE,99.48%,100.00%;KL8A1_09_neuC,100.00%,100.00%;KL8A1_10_neuA,100.00%,100.00%;KL8A1_11_neuB,99.71%,100.00%;KL8A1_12_neuD,99.52%,100.00%;KL8A1_13_kpsT,100.00%,100.00%;KL8A1_14_kpsM,1…	NA	0	NA	0 / 14 (0.00%)	NA	4	KL134_17_rmlA,88.67%,87.67%;KL36_08_ugd,80.54%,66.24%;KL113_13_rmlB,100.00%,7.12%;KL113_13_rmlB,92.59%,7.12%	NA	NA	141	NA	NA	NA	NA	NA	NA	NA	NA	NA	NA	NA	NA	NA	NA
GCA_000326625.1_Esch_coli_KTE88_V1_genomic	KL8A1	K1	Typeable	NA	0.9964	1	0 bp	14 / 14 (100.00%)	KL8A1_01_kpsF,100.00%,100.00%;KL8A1_02_kpsE,100.00%,100.00%;KL8A1_03_kpsD,100.00%,100.00%;KL8A1_04_kpsU,99.19%,100.00%;KL8A1_05_kpsC,98.07%,100.00%;KL8A1_06_kpsS,99.00%,100.00%;KL8A1_07_neuS,100.00%,100.00%;KL8A1_08_neuE,99.48%,100.00%;KL8A1_09_neuC,100.00%,100.00%;KL8A1_10_neuA,100.00%,100.00%;KL8A1_11_neuB,99.71%,100.00%;KL8A1_12_neuD,99.52%,100.00%;KL8A1_13_kpsT,100.00%,100.00%;KL8A1_14_kpsM,1…	NA	0	NA	0 / 14 (0.00%)	NA	4	KL134_17_rmlA,88.67%,87.67%;KL36_08_ugd,80.54%,66.24%;KL113_13_rmlB,85.19%,7.12%,partial;KL183_09_group_38,100.00%,2.81%	NA	NA	141	NA	NA	NA	NA	NA	NA	NA	NA	NA	NA	NA	NA	NA	NA
GCA_000326705.1_Esch_coli_KTE145_V1_genomic	KL8A1	K1	Typeable	NA	0.9964	1	0 bp	14 / 14 (100.00%)	KL8A1_01_kpsF,100.00%,100.00%;KL8A1_02_kpsE,100.00%,100.00%;KL8A1_03_kpsD,100.00%,100.00%;KL8A1_04_kpsU,99.19%,100.00%;KL8A1_05_kpsC,98.07%,100.00%;KL8A1_06_kpsS,99.00%,100.00%;KL8A1_07_neuS,100.00%,100.00%;KL8A1_08_neuE,99.48%,100.00%;KL8A1_09_neuC,100.00%,100.00%;KL8A1_10_neuA,100.00%,100.00%;KL8A1_11_neuB,99.71%,100.00%;KL8A1_12_neuD,99.52%,100.00%;KL8A1_13_kpsT,100.00%,100.00%;KL8A1_14_kpsM,1…	NA	0	NA	0 / 14 (0.00%)	NA	3	KL134_17_rmlA,88.67%,87.67%;KL36_08_ugd,80.54%,66.24%;KL113_13_rmlB,85.19%,7.12%,partial	NA	NA	141	NA	NA	NA	NA	NA	NA	NA	NA	NA	NA	NA	NA	NA	NA
GCA_000326725.1_Esch_coli_KTE150_V1_genomic	KL8A1	K1	Typeable	NA	0.993	1.0001	1 bp	14 / 14 (100.00%)	KL8A1_01_kpsF,99.69%,100.00%;KL8A1_02_kpsE,99.73%,100.00%;KL8A1_03_kpsD,99.82%,100.00%;KL8A1_04_kpsU,99.19%,100.00%;KL8A1_05_kpsC,96.74%,100.00%;KL8A1_06_kpsS,98.22%,99.25%;KL8A1_07_neuS,99.76%,100.00%;KL8A1_08_neuE,98.43%,100.00%;KL8A1_09_neuC,99.74%,100.00%;KL8A1_10_neuA,99.52%,100.00%;KL8A1_11_neuB,99.42%,100.00%;KL8A1_12_neuD,100.00%,100.00%;KL8A1_13_kpsT,100.00%,100.00%;KL8A1_14_kpsM,100.00%…	NA	0	NA	0 / 14 (0.00%)	NA	8	KL134_12_group_182,100.00%,5.47%;KL134_12_group_182,100.00%,5.47%;KL134_12_group_182,100.00%,5.47%;KL134_12_group_182,100.00%,5.47%,partial;KL134_12_group_182,100.00%,5.47%;KL134_12_group_182,100.00%,5.47%,partial;KL113_13_rmlB,92.59%,7.12%;KL183_09_group_38,96.15%,3.65%,partial	NA	NA	357	neuO	646	ANYF01000020.1	882301	99.69	646	2	0	1	646	881619	882264	0	1157
GCA_000326745.1_Esch_coli_KTE157_V1_genomic	KL8A1	K1	Typeable	NA	0.9952	1	0 bp	14 / 14 (100.00%)	KL8A1_01_kpsF,99.39%,100.00%;KL8A1_02_kpsE,99.46%,100.00%;KL8A1_03_kpsD,99.82%,100.00%;KL8A1_04_kpsU,98.37%,100.00%;KL8A1_05_kpsC,98.07%,100.00%;KL8A1_06_kpsS,99.25%,100.00%;KL8A1_07_neuS,100.00%,100.00%;KL8A1_08_neuE,99.21%,100.00%;KL8A1_09_neuC,100.00%,100.00%;KL8A1_10_neuA,100.00%,100.00%;KL8A1_11_neuB,99.71%,100.00%;KL8A1_12_neuD,100.00%,100.00%;KL8A1_13_kpsT,100.00%,100.00%;KL8A1_14_kpsM,100…	NA	0	NA	0 / 14 (0.00%)	NA	12	KL113_13_rmlB,100.00%,7.65%;KL134_12_group_182,100.00%,5.68%;KL113_13_rmlB,100.00%,3.17%;KL134_12_group_182,100.00%,5.47%;KL134_12_group_182,100.00%,5.47%;KL113_13_rmlB,100.00%,7.12%;KL134_12_group_182,100.00%,5.47%;KL134_12_group_182,100.00%,5.47%;KL134_12_group_182,100.00%,5.47%;KL183_09_group_38,100.00%,3.65%;KL113_13_rmlB,100.00%,3.17%;KL113_13_rmlB,100.00%,3.17%	NA	NA	1193	NA	NA	NA	NA	NA	NA	NA	NA	NA	NA	NA	NA	NA	NA
GCA_000326805.1_Esch_coli_KTE180_V1_genomic	KL8A1	K1	Typeable	NA	1	1	0 bp	14 / 14 (100.00%)	KL8A1_01_kpsF,100.00%,100.00%;KL8A1_02_kpsE,100.00%,100.00%;KL8A1_03_kpsD,100.00%,100.00%;KL8A1_04_kpsU,100.00%,100.00%;KL8A1_05_kpsC,100.00%,100.00%;KL8A1_06_kpsS,100.00%,100.00%;KL8A1_07_neuS,100.00%,100.00%;KL8A1_08_neuE,100.00%,100.00%;KL8A1_09_neuC,100.00%,100.00%;KL8A1_10_neuA,100.00%,100.00%;KL8A1_11_neuB,100.00%,100.00%;KL8A1_12_neuD,100.00%,100.00%;KL8A1_13_kpsT,100.00%,100.00%;KL8A1_14_…	NA	0	NA	0 / 14 (0.00%)	NA	6	KL134_12_group_182,100.00%,5.47%;KL134_12_group_182,100.00%,5.47%;KL134_12_group_182,100.00%,5.47%;KL134_12_group_182,100.00%,5.47%;KL183_09_group_38,100.00%,3.65%,partial;KL113_13_rmlB,85.19%,7.12%,partial	NA	NA	5388	neuO	646	ANYR01000060.1	413743	100	646	0	0	1	646	413003	413648	0	1166
GCA_000350645.1_Esch_coli_KTE4_V1_genomic	KL8A1	K1	Typeable	NA	0.9996	1	0 bp	14 / 14 (100.00%)	KL8A1_01_kpsF,100.00%,100.00%;KL8A1_02_kpsE,99.73%,100.00%;KL8A1_03_kpsD,100.00%,100.00%;KL8A1_04_kpsU,100.00%,100.00%;KL8A1_05_kpsC,100.00%,100.00%;KL8A1_06_kpsS,100.00%,100.00%;KL8A1_07_neuS,100.00%,100.00%;KL8A1_08_neuE,99.74%,100.00%;KL8A1_09_neuC,100.00%,100.00%;KL8A1_10_neuA,100.00%,100.00%;KL8A1_11_neuB,100.00%,100.00%;KL8A1_12_neuD,100.00%,100.00%;KL8A1_13_kpsT,100.00%,100.00%;KL8A1_14_kp…	NA	0	NA	0 / 14 (0.00%)	NA	10	KL113_13_rmlB,100.00%,7.12%;KL113_13_rmlB,91.67%,3.17%;KL134_12_group_182,100.00%,5.47%;KL134_12_group_182,100.00%,5.47%;KL134_12_group_182,100.00%,5.47%;KL134_12_group_182,100.00%,5.47%;KL134_12_group_182,100.00%,5.47%;KL134_12_group_182,100.00%,5.47%;KL113_13_rmlB,100.00%,3.17%;KL183_09_group_38,96.15%,3.65%	NA	NA	NA	neuO	646	KB732222.1	1366630	100	646	0	0	1	646	1112111	1112756	0	1166
GCA_000350665.1_Esch_coli_KTE5_V1_genomic	KL8A1	K1	Typeable	NA	0.9996	1	0 bp	14 / 14 (100.00%)	KL8A1_01_kpsF,100.00%,100.00%;KL8A1_02_kpsE,99.73%,100.00%;KL8A1_03_kpsD,100.00%,100.00%;KL8A1_04_kpsU,100.00%,100.00%;KL8A1_05_kpsC,100.00%,100.00%;KL8A1_06_kpsS,100.00%,100.00%;KL8A1_07_neuS,100.00%,100.00%;KL8A1_08_neuE,99.74%,100.00%;KL8A1_09_neuC,100.00%,100.00%;KL8A1_10_neuA,100.00%,100.00%;KL8A1_11_neuB,100.00%,100.00%;KL8A1_12_neuD,100.00%,100.00%;KL8A1_13_kpsT,100.00%,100.00%;KL8A1_14_kp…	NA	0	NA	0 / 14 (0.00%)	NA	8	KL58_11_rmlB,87.07%,72.85%;KL113_13_rmlB,91.67%,3.17%;KL134_12_group_182,100.00%,5.47%;KL134_12_group_182,100.00%,5.47%;KL134_12_group_182,100.00%,5.47%;KL134_12_group_182,100.00%,5.47%;KL113_13_rmlB,96.30%,7.12%;KL183_09_group_38,100.00%,3.65%	NA	NA	NA	neuO	646	KB732233.1	2851549	100	646	0	0	1	646	1189260	1189905	0	1166
GCA_000350745.1_Esch_coli_KTE15_V1_genomic	KL8A1	K1	Typeable	NA	0.9964	1	0 bp	14 / 14 (100.00%)	KL8A1_01_kpsF,100.00%,100.00%;KL8A1_02_kpsE,100.00%,100.00%;KL8A1_03_kpsD,100.00%,100.00%;KL8A1_04_kpsU,99.19%,100.00%;KL8A1_05_kpsC,98.07%,100.00%;KL8A1_06_kpsS,99.00%,100.00%;KL8A1_07_neuS,100.00%,100.00%;KL8A1_08_neuE,99.48%,100.00%;KL8A1_09_neuC,100.00%,100.00%;KL8A1_10_neuA,100.00%,100.00%;KL8A1_11_neuB,99.71%,100.00%;KL8A1_12_neuD,99.52%,100.00%;KL8A1_13_kpsT,100.00%,100.00%;KL8A1_14_kpsM,1…	NA	0	NA	0 / 14 (0.00%)	NA	8	KL134_17_rmlA,88.67%,87.67%;KL36_08_ugd,80.54%,66.24%;KL113_13_rmlB,100.00%,7.12%;KL134_12_group_182,100.00%,5.47%;KL134_12_group_182,100.00%,5.47%;KL113_13_rmlB,96.30%,7.12%;KL113_13_rmlB,85.19%,7.12%;KL183_09_group_38,100.00%,2.81%	NA	NA	NA	NA	NA	NA	NA	NA	NA	NA	NA	NA	NA	NA	NA	NA	NA
GCA_000350765.1_Esch_coli_KTE16_V1_genomic	KL8A1	K1	Typeable	NA	0.9963	1	0 bp	14 / 14 (100.00%)	KL8A1_01_kpsF,100.00%,100.00%;KL8A1_02_kpsE,100.00%,100.00%;KL8A1_03_kpsD,100.00%,100.00%;KL8A1_04_kpsU,99.19%,100.00%;KL8A1_05_kpsC,98.07%,100.00%;KL8A1_06_kpsS,99.25%,100.00%;KL8A1_07_neuS,100.00%,100.00%;KL8A1_08_neuE,99.48%,100.00%;KL8A1_09_neuC,100.00%,100.00%;KL8A1_10_neuA,100.00%,100.00%;KL8A1_11_neuB,99.71%,100.00%;KL8A1_12_neuD,99.52%,100.00%;KL8A1_13_kpsT,100.00%,100.00%;KL8A1_14_kpsM,9…	NA	0	NA	0 / 14 (0.00%)	NA	3	KL134_17_rmlA,88.67%,87.67%;KL36_08_ugd,80.54%,66.24%;KL113_13_rmlB,85.19%,7.12%	NA	NA	NA	NA	NA	NA	NA	NA	NA	NA	NA	NA	NA	NA	NA	NA	NA
GCA_000350805.1_Esch_coli_KTE25_V1_genomic	KL8A1	K1	Typeable	NA	0.993	1.0001	1 bp	14 / 14 (100.00%)	KL8A1_01_kpsF,99.69%,100.00%;KL8A1_02_kpsE,99.73%,100.00%;KL8A1_03_kpsD,99.82%,100.00%;KL8A1_04_kpsU,99.19%,100.00%;KL8A1_05_kpsC,96.74%,100.00%;KL8A1_06_kpsS,98.22%,99.25%;KL8A1_07_neuS,99.76%,100.00%;KL8A1_08_neuE,98.43%,100.00%;KL8A1_09_neuC,99.74%,100.00%;KL8A1_10_neuA,99.52%,100.00%;KL8A1_11_neuB,99.42%,100.00%;KL8A1_12_neuD,100.00%,100.00%;KL8A1_13_kpsT,100.00%,100.00%;KL8A1_14_kpsM,100.00%…	NA	0	NA	0 / 14 (0.00%)	NA	1	KL113_13_rmlB,92.59%,7.12%	NA	NA	NA	neuO	646	KB732326.1	4847104	99.536	646	3	0	1	646	3146217	3146862	0	1152
GCA_000350845.1_Esch_coli_KTE28_V1_genomic	KL8A1	K1	Typeable	NA	0.9924	1.0001	1 bp	14 / 14 (100.00%)	KL8A1_01_kpsF,99.08%,100.00%;KL8A1_02_kpsE,99.73%,100.00%;KL8A1_03_kpsD,99.82%,100.00%;KL8A1_04_kpsU,97.97%,100.00%;KL8A1_05_kpsC,97.48%,100.00%;KL8A1_06_kpsS,98.47%,99.25%;KL8A1_07_neuS,99.76%,100.00%;KL8A1_08_neuE,98.43%,100.00%;KL8A1_09_neuC,99.74%,100.00%;KL8A1_10_neuA,99.52%,100.00%;KL8A1_11_neuB,99.42%,100.00%;KL8A1_12_neuD,100.00%,100.00%;KL8A1_13_kpsT,100.00%,100.00%;KL8A1_14_kpsM,100.00%…	NA	0	NA	0 / 14 (0.00%)	NA	3	KL134_12_group_182,100.00%,5.47%;KL134_12_group_182,100.00%,5.47%;KL113_13_rmlB,96.30%,7.12%	NA	NA	NA	neuO	646	KB732349.1	2423820	99.845	646	1	0	1	646	880836	881481	0	1161
GCA_000350885.1_Esch_coli_KTE44_V1_genomic	KL8A1	K1	Typeable	NA	0.9955	1	0 bp	14 / 14 (100.00%)	KL8A1_01_kpsF,99.39%,100.00%;KL8A1_02_kpsE,99.73%,100.00%;KL8A1_03_kpsD,99.82%,100.00%;KL8A1_04_kpsU,98.78%,100.00%;KL8A1_05_kpsC,98.07%,100.00%;KL8A1_06_kpsS,99.25%,100.00%;KL8A1_07_neuS,100.00%,100.00%;KL8A1_08_neuE,99.48%,100.00%;KL8A1_09_neuC,99.49%,100.00%;KL8A1_10_neuA,100.00%,100.00%;KL8A1_11_neuB,99.71%,100.00%;KL8A1_12_neuD,100.00%,100.00%;KL8A1_13_kpsT,100.00%,100.00%;KL8A1_14_kpsM,100.…	NA	0	NA	0 / 14 (0.00%)	NA	8	KL214_14_rmlB,76.04%,91.69%;KL113_13_rmlB,100.00%,7.12%;KL113_13_rmlB,100.00%,7.12%;KL113_13_rmlB,100.00%,7.12%;KL113_13_rmlB,100.00%,7.12%;KL113_13_rmlB,100.00%,7.12%;KL113_13_rmlB,100.00%,7.12%;KL183_09_group_38,100.00%,3.65%	NA	NA	NA	neuO	646	KB732375.1	2091202	100	646	0	0	1	646	612889	612244	0	1166
GCA_000351265.1_Esch_coli_KTE224_V1_genomic	KL8A1	K1	Typeable	NA	0.9963	1	0 bp	14 / 14 (100.00%)	KL8A1_01_kpsF,100.00%,100.00%;KL8A1_02_kpsE,100.00%,100.00%;KL8A1_03_kpsD,100.00%,100.00%;KL8A1_04_kpsU,99.19%,100.00%;KL8A1_05_kpsC,98.07%,100.00%;KL8A1_06_kpsS,99.25%,100.00%;KL8A1_07_neuS,100.00%,100.00%;KL8A1_08_neuE,99.48%,100.00%;KL8A1_09_neuC,100.00%,100.00%;KL8A1_10_neuA,100.00%,100.00%;KL8A1_11_neuB,99.71%,100.00%;KL8A1_12_neuD,99.52%,100.00%;KL8A1_13_kpsT,100.00%,100.00%;KL8A1_14_kpsM,9…	NA	0	NA	0 / 14 (0.00%)	NA	4	KL134_17_rmlA,88.28%,87.67%;KL36_08_ugd,80.54%,66.24%;KL113_13_rmlB,85.19%,7.12%;KL114_09_group_97,61.54%,1.18%	NA	NA	NA	NA	NA	NA	NA	NA	NA	NA	NA	NA	NA	NA	NA	NA	NA
GCA_000351425.1_Esch_coli_KTE47_V1_genomic	KL8A1	K1	Typeable	NA	0.9967	1	0 bp	14 / 14 (100.00%)	KL8A1_01_kpsF,100.00%,100.00%;KL8A1_02_kpsE,100.00%,100.00%;KL8A1_03_kpsD,100.00%,100.00%;KL8A1_04_kpsU,98.78%,100.00%;KL8A1_05_kpsC,98.07%,100.00%;KL8A1_06_kpsS,99.25%,100.00%;KL8A1_07_neuS,100.00%,100.00%;KL8A1_08_neuE,99.74%,100.00%;KL8A1_09_neuC,100.00%,100.00%;KL8A1_10_neuA,99.76%,100.00%;KL8A1_11_neuB,99.71%,100.00%;KL8A1_12_neuD,100.00%,100.00%;KL8A1_13_kpsT,100.00%,100.00%;KL8A1_14_kpsM,1…	NA	0	NA	0 / 14 (0.00%)	NA	3	KL36_08_ugd,78.01%,85.57%;KL183_09_group_38,89.66%,4.21%;KL134_12_group_182,100.00%,5.47%	NA	NA	NA	NA	NA	NA	NA	NA	NA	NA	NA	NA	NA	NA	NA	NA	NA
GCA_000351465.1_Esch_coli_KTE51_V1_genomic	KL8A1	K1	Typeable	NA	0.9937	1	0 bp	14 / 14 (100.00%)	KL8A1_01_kpsF,99.39%,100.00%;KL8A1_02_kpsE,99.73%,100.00%;KL8A1_03_kpsD,99.10%,100.00%;KL8A1_04_kpsU,97.15%,100.00%;KL8A1_05_kpsC,97.93%,100.00%;KL8A1_06_kpsS,99.25%,100.00%;KL8A1_07_neuS,100.00%,100.00%;KL8A1_08_neuE,98.95%,100.00%;KL8A1_09_neuC,100.00%,100.00%;KL8A1_10_neuA,100.00%,100.00%;KL8A1_11_neuB,99.71%,100.00%;KL8A1_12_neuD,100.00%,100.00%;KL8A1_13_kpsT,100.00%,100.00%;KL8A1_14_kpsM,100…	NA	0	NA	0 / 14 (0.00%)	NA	8	KL214_14_rmlB,76.33%,91.69%;KL113_13_rmlB,100.00%,7.65%;KL134_12_group_182,100.00%,5.47%;KL134_12_group_182,100.00%,5.47%;KL134_12_group_182,100.00%,5.47%;KL134_12_group_182,100.00%,5.47%;KL134_12_group_182,100.00%,5.47%;KL134_12_group_182,92.31%,5.47%	NA	NA	NA	NA	NA	NA	NA	NA	NA	NA	NA	NA	NA	NA	NA	NA	NA
GCA_000351505.1_Esch_coli_KTE55_V1_genomic	KL8A1	K1	Typeable	NA	1	1	0 bp	14 / 14 (100.00%)	KL8A1_01_kpsF,100.00%,100.00%;KL8A1_02_kpsE,100.00%,100.00%;KL8A1_03_kpsD,100.00%,100.00%;KL8A1_04_kpsU,100.00%,100.00%;KL8A1_05_kpsC,100.00%,100.00%;KL8A1_06_kpsS,100.00%,100.00%;KL8A1_07_neuS,100.00%,100.00%;KL8A1_08_neuE,100.00%,100.00%;KL8A1_09_neuC,100.00%,100.00%;KL8A1_10_neuA,100.00%,100.00%;KL8A1_11_neuB,100.00%,100.00%;KL8A1_12_neuD,100.00%,100.00%;KL8A1_13_kpsT,100.00%,100.00%;KL8A1_14_…	NA	0	NA	0 / 14 (0.00%)	NA	7	KL134_12_group_182,100.00%,5.89%;KL183_09_group_38,92.59%,3.93%;KL113_13_rmlB,100.00%,7.12%;KL134_12_group_182,100.00%,5.47%;KL134_12_group_182,100.00%,5.47%;KL134_12_group_182,100.00%,5.47%;KL113_13_rmlB,85.19%,7.12%	NA	NA	NA	neuO	646	KB732697.1	1453588	100	646	0	0	1	646	1182258	1182903	0	1166
GCA_000351565.1_Esch_coli_KTE58_V1_genomic	KL8A1	K1	Typeable	NA	0.9993	1	0 bp	14 / 14 (100.00%)	KL8A1_01_kpsF,100.00%,100.00%;KL8A1_02_kpsE,99.73%,100.00%;KL8A1_03_kpsD,100.00%,100.00%;KL8A1_04_kpsU,100.00%,100.00%;KL8A1_05_kpsC,100.00%,100.00%;KL8A1_06_kpsS,100.00%,100.00%;KL8A1_07_neuS,100.00%,100.00%;KL8A1_08_neuE,99.74%,100.00%;KL8A1_09_neuC,100.00%,100.00%;KL8A1_10_neuA,100.00%,100.00%;KL8A1_11_neuB,100.00%,100.00%;KL8A1_12_neuD,100.00%,100.00%;KL8A1_13_kpsT,100.00%,100.00%;KL8A1_14_kp…	NA	0	NA	0 / 14 (0.00%)	NA	10	KL58_13_rmlA,87.50%,99.31%;KL183_09_group_38,100.00%,3.79%;KL113_13_rmlB,91.67%,3.17%;KL113_13_rmlB,100.00%,7.12%;KL134_12_group_182,100.00%,5.47%;KL134_12_group_182,100.00%,5.47%;KL134_12_group_182,100.00%,5.47%;KL134_12_group_182,100.00%,5.47%;KL183_09_group_38,100.00%,3.65%;KL113_13_rmlB,85.19%,7.12%	NA	NA	NA	NA	NA	NA	NA	NA	NA	NA	NA	NA	NA	NA	NA	NA	NA
GCA_000351605.1_Esch_coli_KTE62_V1_genomic	KL8A1	K1	Typeable	NA	0.9993	1	0 bp	14 / 14 (100.00%)	KL8A1_01_kpsF,100.00%,100.00%;KL8A1_02_kpsE,99.73%,100.00%;KL8A1_03_kpsD,100.00%,100.00%;KL8A1_04_kpsU,100.00%,100.00%;KL8A1_05_kpsC,100.00%,100.00%;KL8A1_06_kpsS,100.00%,100.00%;KL8A1_07_neuS,100.00%,100.00%;KL8A1_08_neuE,99.74%,100.00%;KL8A1_09_neuC,100.00%,100.00%;KL8A1_10_neuA,100.00%,100.00%;KL8A1_11_neuB,100.00%,100.00%;KL8A1_12_neuD,100.00%,100.00%;KL8A1_13_kpsT,100.00%,100.00%;KL8A1_14_kp…	NA	0	NA	0 / 14 (0.00%)	NA	13	KL58_13_rmlA,87.15%,99.31%;KL134_12_group_182,100.00%,5.47%;KL134_12_group_182,100.00%,5.47%;KL134_12_group_182,100.00%,5.47%;KL134_12_group_182,100.00%,5.47%;KL134_12_group_182,100.00%,5.47%;KL183_09_group_38,100.00%,3.65%;KL113_13_rmlB,96.30%,7.12%;KL113_13_rmlB,100.00%,3.17%;KL113_13_rmlB,100.00%,3.17%;KL113_13_rmlB,100.00%,3.17%;KL113_13_rmlB,100.00%,3.17%;KL113_13_rmlB,100.00%,3.17%	NA	NA	NA	neuO	646	KB732751.1	1656016	100	646	0	0	1	646	1243360	1244005	0	1166
GCA_000351665.1_Esch_coli_KTE72_V1_genomic	KL8A1	K1	Typeable	NA	0.9964	1	0 bp	14 / 14 (100.00%)	KL8A1_01_kpsF,100.00%,100.00%;KL8A1_02_kpsE,100.00%,100.00%;KL8A1_03_kpsD,100.00%,100.00%;KL8A1_04_kpsU,99.19%,100.00%;KL8A1_05_kpsC,98.07%,100.00%;KL8A1_06_kpsS,99.00%,100.00%;KL8A1_07_neuS,100.00%,100.00%;KL8A1_08_neuE,99.48%,100.00%;KL8A1_09_neuC,100.00%,100.00%;KL8A1_10_neuA,100.00%,100.00%;KL8A1_11_neuB,99.71%,100.00%;KL8A1_12_neuD,99.52%,100.00%;KL8A1_13_kpsT,100.00%,100.00%;KL8A1_14_kpsM,1…	NA	0	NA	0 / 14 (0.00%)	NA	3	KL134_17_rmlA,88.67%,87.67%;KL36_08_ugd,80.54%,66.24%;KL113_13_rmlB,85.19%,7.12%	NA	NA	NA	NA	NA	NA	NA	NA	NA	NA	NA	NA	NA	NA	NA	NA	NA
GCA_000351805.1_Esch_coli_KTE86_V1_genomic	KL8A1	K1	Typeable	NA	0.9964	1	0 bp	14 / 14 (100.00%)	KL8A1_01_kpsF,100.00%,100.00%;KL8A1_02_kpsE,100.00%,100.00%;KL8A1_03_kpsD,100.00%,100.00%;KL8A1_04_kpsU,99.19%,100.00%;KL8A1_05_kpsC,98.07%,100.00%;KL8A1_06_kpsS,99.00%,100.00%;KL8A1_07_neuS,100.00%,100.00%;KL8A1_08_neuE,99.48%,100.00%;KL8A1_09_neuC,100.00%,100.00%;KL8A1_10_neuA,100.00%,100.00%;KL8A1_11_neuB,99.71%,100.00%;KL8A1_12_neuD,99.52%,100.00%;KL8A1_13_kpsT,100.00%,100.00%;KL8A1_14_kpsM,1…	NA	0	NA	0 / 14 (0.00%)	NA	4	KL134_17_rmlA,88.67%,87.67%;KL36_08_ugd,80.54%,66.24%;KL113_13_rmlB,85.19%,7.12%;KL183_09_group_38,100.00%,2.81%	NA	NA	NA	NA	NA	NA	NA	NA	NA	NA	NA	NA	NA	NA	NA	NA	NA
GCA_000351845.1_Esch_coli_KTE93_V1_genomic	KL8A1	K1	Typeable	NA	0.9964	1	0 bp	14 / 14 (100.00%)	KL8A1_01_kpsF,100.00%,100.00%;KL8A1_02_kpsE,100.00%,100.00%;KL8A1_03_kpsD,100.00%,100.00%;KL8A1_04_kpsU,99.19%,100.00%;KL8A1_05_kpsC,98.07%,100.00%;KL8A1_06_kpsS,99.00%,100.00%;KL8A1_07_neuS,100.00%,100.00%;KL8A1_08_neuE,99.48%,100.00%;KL8A1_09_neuC,100.00%,100.00%;KL8A1_10_neuA,100.00%,100.00%;KL8A1_11_neuB,99.71%,100.00%;KL8A1_12_neuD,99.52%,100.00%;KL8A1_13_kpsT,100.00%,100.00%;KL8A1_14_kpsM,1…	NA	0	NA	0 / 14 (0.00%)	NA	3	KL134_17_rmlA,88.67%,87.67%;KL36_08_ugd,80.54%,66.24%;KL113_13_rmlB,85.19%,7.12%	NA	NA	NA	NA	NA	NA	NA	NA	NA	NA	NA	NA	NA	NA	NA	NA	NA
GCA_000351945.1_Esch_coli_KTE143_V1_genomic	KL8A1	K1	Typeable	NA	0.9953	1	0 bp	14 / 14 (100.00%)	KL8A1_01_kpsF,99.39%,100.00%;KL8A1_02_kpsE,99.73%,100.00%;KL8A1_03_kpsD,99.82%,100.00%;KL8A1_04_kpsU,98.78%,100.00%;KL8A1_05_kpsC,98.07%,100.00%;KL8A1_06_kpsS,99.00%,100.00%;KL8A1_07_neuS,99.76%,100.00%;KL8A1_08_neuE,99.48%,100.00%;KL8A1_09_neuC,99.74%,100.00%;KL8A1_10_neuA,100.00%,100.00%;KL8A1_11_neuB,99.71%,100.00%;KL8A1_12_neuD,100.00%,100.00%;KL8A1_13_kpsT,100.00%,100.00%;KL8A1_14_kpsM,100.0…	NA	0	NA	0 / 14 (0.00%)	NA	8	KL58_13_rmlA,87.50%,99.31%;KL113_13_rmlB,100.00%,7.65%;KL113_13_rmlB,100.00%,7.12%;KL183_09_group_38,100.00%,3.65%;KL183_09_group_38,100.00%,3.65%;KL113_13_rmlB,100.00%,3.17%;KL113_13_rmlB,100.00%,3.17%;KL113_13_rmlB,100.00%,3.17%	NA	NA	NA	NA	NA	NA	NA	NA	NA	NA	NA	NA	NA	NA	NA	NA	NA
GCA_000352025.1_Esch_coli_KTE169_V1_genomic	KL8A1	K1	Typeable	NA	0.9963	1	0 bp	14 / 14 (100.00%)	KL8A1_01_kpsF,100.00%,100.00%;KL8A1_02_kpsE,100.00%,100.00%;KL8A1_03_kpsD,100.00%,100.00%;KL8A1_04_kpsU,99.19%,100.00%;KL8A1_05_kpsC,98.07%,100.00%;KL8A1_06_kpsS,99.25%,100.00%;KL8A1_07_neuS,100.00%,100.00%;KL8A1_08_neuE,99.48%,100.00%;KL8A1_09_neuC,100.00%,100.00%;KL8A1_10_neuA,100.00%,100.00%;KL8A1_11_neuB,99.71%,100.00%;KL8A1_12_neuD,99.52%,100.00%;KL8A1_13_kpsT,100.00%,100.00%;KL8A1_14_kpsM,9…	NA	0	NA	0 / 14 (0.00%)	NA	4	KL134_17_rmlA,88.28%,87.67%;KL36_08_ugd,80.54%,66.24%;KL113_13_rmlB,85.19%,7.12%;KL114_09_group_97,61.54%,1.18%	NA	NA	NA	NA	NA	NA	NA	NA	NA	NA	NA	NA	NA	NA	NA	NA	NA
GCA_000352125.1_Esch_coli_KTE17_V1_genomic	KL8A1	K1	Typeable	NA	0.993	1.0001	1 bp	14 / 14 (100.00%)	KL8A1_01_kpsF,99.69%,100.00%;KL8A1_02_kpsE,99.73%,100.00%;KL8A1_03_kpsD,99.82%,100.00%;KL8A1_04_kpsU,99.19%,100.00%;KL8A1_05_kpsC,96.74%,100.00%;KL8A1_06_kpsS,98.22%,99.25%;KL8A1_07_neuS,99.76%,100.00%;KL8A1_08_neuE,98.43%,100.00%;KL8A1_09_neuC,99.74%,100.00%;KL8A1_10_neuA,99.52%,100.00%;KL8A1_11_neuB,99.42%,100.00%;KL8A1_12_neuD,100.00%,100.00%;KL8A1_13_kpsT,100.00%,100.00%;KL8A1_14_kpsM,100.00%…	NA	0	NA	0 / 14 (0.00%)	NA	3	KL134_12_group_182,100.00%,5.47%;KL134_12_group_182,100.00%,5.47%;KL113_13_rmlB,92.59%,7.12%	NA	NA	NA	neuO	646	KB733000.1	4675694	99.69	646	2	0	1	646	2878093	2878738	0	1157
GCA_000352145.1_Esch_coli_KTE18_V1_genomic	KL8A1	K1	Typeable	NA	0.993	1.0001	1 bp	14 / 14 (100.00%)	KL8A1_01_kpsF,99.69%,100.00%;KL8A1_02_kpsE,99.73%,100.00%;KL8A1_03_kpsD,99.82%,100.00%;KL8A1_04_kpsU,99.19%,100.00%;KL8A1_05_kpsC,96.74%,100.00%;KL8A1_06_kpsS,98.22%,99.25%;KL8A1_07_neuS,99.76%,100.00%;KL8A1_08_neuE,98.43%,100.00%;KL8A1_09_neuC,99.74%,100.00%;KL8A1_10_neuA,99.52%,100.00%;KL8A1_11_neuB,99.42%,100.00%;KL8A1_12_neuD,100.00%,100.00%;KL8A1_13_kpsT,100.00%,100.00%;KL8A1_14_kpsM,100.00%…	NA	0	NA	0 / 14 (0.00%)	NA	4	KL134_12_group_182,100.00%,5.47%;KL134_12_group_182,100.00%,5.47%;KL134_12_group_182,100.00%,5.47%;KL113_13_rmlB,92.59%,7.12%	NA	NA	357	neuO	646	KB733004.1	2489088	99.536	646	3	0	1	646	2203253	2203898	0	1152
GCA_000352165.1_Esch_coli_KTE45_V1_genomic	KL8A1	K1	Typeable	NA	0.9962	1	0 bp	14 / 14 (100.00%)	KL8A1_01_kpsF,99.69%,100.00%;KL8A1_02_kpsE,99.73%,100.00%;KL8A1_03_kpsD,100.00%,100.00%;KL8A1_04_kpsU,99.19%,100.00%;KL8A1_05_kpsC,98.07%,100.00%;KL8A1_06_kpsS,99.25%,100.00%;KL8A1_07_neuS,100.00%,100.00%;KL8A1_08_neuE,99.48%,100.00%;KL8A1_09_neuC,100.00%,100.00%;KL8A1_10_neuA,100.00%,100.00%;KL8A1_11_neuB,99.71%,100.00%;KL8A1_12_neuD,99.52%,100.00%;KL8A1_13_kpsT,100.00%,100.00%;KL8A1_14_kpsM,100…	NA	0	NA	0 / 14 (0.00%)	NA	1	KL113_13_rmlB,100.00%,7.12%	NA	NA	NA	NA	NA	NA	NA	NA	NA	NA	NA	NA	NA	NA	NA	NA	NA
GCA_000352205.1_Esch_coli_KTE23_V1_genomic	KL8A1	K1	Typeable	NA	0.993	1.0001	1 bp	14 / 14 (100.00%)	KL8A1_01_kpsF,99.69%,100.00%;KL8A1_02_kpsE,99.73%,100.00%;KL8A1_03_kpsD,99.82%,100.00%;KL8A1_04_kpsU,99.19%,100.00%;KL8A1_05_kpsC,96.74%,100.00%;KL8A1_06_kpsS,98.22%,99.25%;KL8A1_07_neuS,99.76%,100.00%;KL8A1_08_neuE,98.43%,100.00%;KL8A1_09_neuC,99.74%,100.00%;KL8A1_10_neuA,99.52%,100.00%;KL8A1_11_neuB,99.42%,100.00%;KL8A1_12_neuD,100.00%,100.00%;KL8A1_13_kpsT,100.00%,100.00%;KL8A1_14_kpsM,100.00%…	NA	0	NA	0 / 14 (0.00%)	NA	7	KL113_13_rmlB,100.00%,7.12%;KL113_13_rmlB,100.00%,7.12%;KL113_13_rmlB,100.00%,7.12%;KL113_13_rmlB,100.00%,7.12%;KL113_13_rmlB,100.00%,7.12%;KL113_13_rmlB,100.00%,7.12%;KL134_12_group_182,100.00%,5.47%	NA	NA	357	NA	NA	NA	NA	NA	NA	NA	NA	NA	NA	NA	NA	NA	NA
GCA_000352225.1_Esch_coli_KTE43_V1_genomic	KL8A1	K1	Typeable	NA	0.9963	1	0 bp	14 / 14 (100.00%)	KL8A1_01_kpsF,100.00%,100.00%;KL8A1_02_kpsE,100.00%,100.00%;KL8A1_03_kpsD,100.00%,100.00%;KL8A1_04_kpsU,99.19%,100.00%;KL8A1_05_kpsC,98.07%,100.00%;KL8A1_06_kpsS,99.25%,100.00%;KL8A1_07_neuS,100.00%,100.00%;KL8A1_08_neuE,99.48%,100.00%;KL8A1_09_neuC,100.00%,100.00%;KL8A1_10_neuA,100.00%,100.00%;KL8A1_11_neuB,99.71%,100.00%;KL8A1_12_neuD,99.52%,100.00%;KL8A1_13_kpsT,100.00%,100.00%;KL8A1_14_kpsM,9…	NA	0	NA	0 / 14 (0.00%)	NA	4	KL134_17_rmlA,88.67%,87.67%;KL36_08_ugd,80.54%,66.24%;KL183_09_group_38,100.00%,3.65%;KL113_13_rmlB,85.19%,7.12%	NA	NA	NA	NA	NA	NA	NA	NA	NA	NA	NA	NA	NA	NA	NA	NA	NA
GCA_000352265.1_Esch_coli_KTE22_V1_genomic	KL8A1	K1	Typeable	NA	0.9996	1	0 bp	14 / 14 (100.00%)	KL8A1_01_kpsF,100.00%,100.00%;KL8A1_02_kpsE,99.73%,100.00%;KL8A1_03_kpsD,100.00%,100.00%;KL8A1_04_kpsU,100.00%,100.00%;KL8A1_05_kpsC,100.00%,100.00%;KL8A1_06_kpsS,100.00%,100.00%;KL8A1_07_neuS,100.00%,100.00%;KL8A1_08_neuE,99.74%,100.00%;KL8A1_09_neuC,100.00%,100.00%;KL8A1_10_neuA,100.00%,100.00%;KL8A1_11_neuB,100.00%,100.00%;KL8A1_12_neuD,100.00%,100.00%;KL8A1_13_kpsT,100.00%,100.00%;KL8A1_14_kp…	NA	0	NA	0 / 14 (0.00%)	NA	10	KL183_09_group_38,100.00%,3.79%;KL113_13_rmlB,91.67%,3.17%;KL134_12_group_182,100.00%,5.47%;KL134_12_group_182,100.00%,5.47%;KL134_12_group_182,100.00%,5.47%;KL134_12_group_182,100.00%,5.47%;KL134_12_group_182,100.00%,5.47%;KL183_09_group_38,100.00%,3.65%;KL113_13_rmlB,96.30%,7.12%;KL113_13_rmlB,85.19%,7.12%	NA	NA	NA	neuO	646	KB733023.1	4999852	99.381	646	4	0	1	646	2282409	2283054	0	1148
GCA_000352285.1_Esch_coli_KTE46_V1_genomic	KL8A1	K1	Typeable	NA	0.9962	1	0 bp	14 / 14 (100.00%)	KL8A1_01_kpsF,99.69%,100.00%;KL8A1_02_kpsE,99.73%,100.00%;KL8A1_03_kpsD,100.00%,100.00%;KL8A1_04_kpsU,99.19%,100.00%;KL8A1_05_kpsC,98.07%,100.00%;KL8A1_06_kpsS,99.25%,100.00%;KL8A1_07_neuS,100.00%,100.00%;KL8A1_08_neuE,99.48%,100.00%;KL8A1_09_neuC,100.00%,100.00%;KL8A1_10_neuA,100.00%,100.00%;KL8A1_11_neuB,99.71%,100.00%;KL8A1_12_neuD,99.52%,100.00%;KL8A1_13_kpsT,100.00%,100.00%;KL8A1_14_kpsM,100…	NA	0	NA	0 / 14 (0.00%)	NA	1	KL113_13_rmlB,100.00%,7.12%	NA	NA	NA	NA	NA	NA	NA	NA	NA	NA	NA	NA	NA	NA	NA	NA	NA
GCA_000352365.1_Esch_coli_KTE59_V1_genomic	KL8A1	K1	Typeable	NA	0.9993	1	0 bp	14 / 14 (100.00%)	KL8A1_01_kpsF,100.00%,100.00%;KL8A1_02_kpsE,99.73%,100.00%;KL8A1_03_kpsD,100.00%,100.00%;KL8A1_04_kpsU,100.00%,100.00%;KL8A1_05_kpsC,100.00%,100.00%;KL8A1_06_kpsS,100.00%,100.00%;KL8A1_07_neuS,100.00%,100.00%;KL8A1_08_neuE,99.74%,100.00%;KL8A1_09_neuC,100.00%,100.00%;KL8A1_10_neuA,100.00%,100.00%;KL8A1_11_neuB,100.00%,100.00%;KL8A1_12_neuD,100.00%,100.00%;KL8A1_13_kpsT,100.00%,100.00%;KL8A1_14_kp…	NA	0	NA	0 / 14 (0.00%)	NA	11	KL58_13_rmlA,87.50%,99.31%;KL183_09_group_38,100.00%,3.79%;KL113_13_rmlB,91.67%,3.17%;KL134_12_group_182,100.00%,5.47%;KL134_12_group_182,100.00%,5.47%;KL134_12_group_182,100.00%,5.47%;KL134_12_group_182,100.00%,5.47%;KL134_12_group_182,100.00%,5.47%;KL183_09_group_38,100.00%,3.65%;KL113_13_rmlB,96.30%,7.12%;KL113_13_rmlB,85.19%,7.12%	NA	NA	NA	NA	NA	NA	NA	NA	NA	NA	NA	NA	NA	NA	NA	NA	NA
GCA_000352405.1_Esch_coli_KTE65_V1_genomic	KL8A1	K1	Typeable	NA	0.9993	1	0 bp	14 / 14 (100.00%)	KL8A1_01_kpsF,100.00%,100.00%;KL8A1_02_kpsE,99.73%,100.00%;KL8A1_03_kpsD,100.00%,100.00%;KL8A1_04_kpsU,100.00%,100.00%;KL8A1_05_kpsC,100.00%,100.00%;KL8A1_06_kpsS,100.00%,100.00%;KL8A1_07_neuS,100.00%,100.00%;KL8A1_08_neuE,99.74%,100.00%;KL8A1_09_neuC,100.00%,100.00%;KL8A1_10_neuA,100.00%,100.00%;KL8A1_11_neuB,100.00%,100.00%;KL8A1_12_neuD,100.00%,100.00%;KL8A1_13_kpsT,100.00%,100.00%;KL8A1_14_kp…	NA	0	NA	0 / 14 (0.00%)	NA	11	KL58_13_rmlA,87.50%,99.31%;KL183_09_group_38,100.00%,3.79%;KL113_13_rmlB,91.67%,3.17%;KL134_12_group_182,100.00%,5.47%;KL134_12_group_182,100.00%,5.47%;KL134_12_group_182,100.00%,5.47%;KL134_12_group_182,100.00%,5.47%;KL134_12_group_182,100.00%,5.47%;KL183_09_group_38,100.00%,3.65%;KL113_13_rmlB,96.30%,7.12%;KL113_13_rmlB,85.19%,7.12%	NA	NA	NA	neuO	646	KB733066.1	3889032	99.536	646	3	0	1	646	1180487	1181132	0	1152
GCA_000352545.1_Esch_coli_KTE118_V1_genomic	KL8A1	K1	Typeable	NA	0.9993	1	0 bp	14 / 14 (100.00%)	KL8A1_01_kpsF,100.00%,100.00%;KL8A1_02_kpsE,99.73%,100.00%;KL8A1_03_kpsD,100.00%,100.00%;KL8A1_04_kpsU,100.00%,100.00%;KL8A1_05_kpsC,100.00%,100.00%;KL8A1_06_kpsS,100.00%,100.00%;KL8A1_07_neuS,100.00%,100.00%;KL8A1_08_neuE,99.74%,100.00%;KL8A1_09_neuC,100.00%,100.00%;KL8A1_10_neuA,100.00%,100.00%;KL8A1_11_neuB,100.00%,100.00%;KL8A1_12_neuD,100.00%,100.00%;KL8A1_13_kpsT,100.00%,100.00%;KL8A1_14_kp…	NA	0	NA	0 / 14 (0.00%)	NA	9	KL58_13_rmlA,87.50%,99.31%;KL183_09_group_38,100.00%,3.79%;KL113_13_rmlB,91.67%,3.17%;KL113_13_rmlB,100.00%,7.12%;KL134_12_group_182,100.00%,5.47%;KL134_12_group_182,100.00%,5.47%;KL134_12_group_182,100.00%,5.47%;KL183_09_group_38,100.00%,3.65%;KL113_13_rmlB,85.19%,7.12%	NA	NA	NA	neuO	646	KB733111.1	5005923	99.536	646	3	0	1	646	3371229	3371874	0	1152
GCA_000352565.1_Esch_coli_KTE123_V1_genomic	KL8A1	K1	Typeable	NA	0.9993	1	0 bp	14 / 14 (100.00%)	KL8A1_01_kpsF,100.00%,100.00%;KL8A1_02_kpsE,99.73%,100.00%;KL8A1_03_kpsD,100.00%,100.00%;KL8A1_04_kpsU,100.00%,100.00%;KL8A1_05_kpsC,100.00%,100.00%;KL8A1_06_kpsS,100.00%,100.00%;KL8A1_07_neuS,100.00%,100.00%;KL8A1_08_neuE,99.74%,100.00%;KL8A1_09_neuC,100.00%,100.00%;KL8A1_10_neuA,100.00%,100.00%;KL8A1_11_neuB,100.00%,100.00%;KL8A1_12_neuD,100.00%,100.00%;KL8A1_13_kpsT,100.00%,100.00%;KL8A1_14_kp…	NA	0	NA	0 / 14 (0.00%)	NA	12	KL58_13_rmlA,87.50%,99.31%;KL183_09_group_38,100.00%,3.79%;KL113_13_rmlB,91.67%,3.17%;KL134_12_group_182,100.00%,5.47%;KL134_12_group_182,100.00%,5.47%;KL134_12_group_182,100.00%,5.47%;KL134_12_group_182,100.00%,5.47%;KL134_12_group_182,100.00%,5.47%;KL183_09_group_38,100.00%,3.65%;KL113_13_rmlB,96.30%,7.12%;KL113_13_rmlB,100.00%,3.17%;KL113_13_rmlB,85.19%,7.12%	NA	NA	NA	neuO	646	KB733071.1	4958192	99.536	646	3	0	1	646	4681305	4681950	0	1152
GCA_000352665.1_Esch_coli_KTE144_V1_genomic	KL8A1	K1	Typeable	NA	0.9949	1	0 bp	14 / 14 (100.00%)	KL8A1_01_kpsF,98.47%,100.00%;KL8A1_02_kpsE,99.73%,100.00%;KL8A1_03_kpsD,99.82%,100.00%;KL8A1_04_kpsU,99.19%,100.00%;KL8A1_05_kpsC,97.93%,100.00%;KL8A1_06_kpsS,99.00%,100.00%;KL8A1_07_neuS,99.76%,100.00%;KL8A1_08_neuE,99.21%,100.00%;KL8A1_09_neuC,100.00%,100.00%;KL8A1_10_neuA,100.00%,100.00%;KL8A1_11_neuB,99.71%,100.00%;KL8A1_12_neuD,100.00%,100.00%;KL8A1_13_kpsT,100.00%,100.00%;KL8A1_14_kpsM,100.…	NA	0	NA	0 / 14 (0.00%)	NA	1	KL36_08_ugd,78.01%,85.57%	NA	NA	NA	NA	NA	NA	NA	NA	NA	NA	NA	NA	NA	NA	NA	NA	NA
GCA_000352805.1_Esch_coli_KTE194_V1_genomic	KL8A1	K1	Typeable	NA	0.9966	1	0 bp	14 / 14 (100.00%)	KL8A1_01_kpsF,100.00%,100.00%;KL8A1_02_kpsE,100.00%,100.00%;KL8A1_03_kpsD,100.00%,100.00%;KL8A1_04_kpsU,99.19%,100.00%;KL8A1_05_kpsC,98.07%,100.00%;KL8A1_06_kpsS,99.25%,100.00%;KL8A1_07_neuS,100.00%,100.00%;KL8A1_08_neuE,99.48%,100.00%;KL8A1_09_neuC,100.00%,100.00%;KL8A1_10_neuA,100.00%,100.00%;KL8A1_11_neuB,99.71%,100.00%;KL8A1_12_neuD,99.52%,100.00%;KL8A1_13_kpsT,100.00%,100.00%;KL8A1_14_kpsM,1…	NA	0	NA	0 / 14 (0.00%)	NA	5	KL134_17_rmlA,88.67%,87.67%;KL36_08_ugd,80.54%,66.24%;KL113_13_rmlB,100.00%,7.12%;KL113_13_rmlB,100.00%,7.12%;KL113_13_rmlB,92.59%,7.12%	NA	NA	NA	NA	NA	NA	NA	NA	NA	NA	NA	NA	NA	NA	NA	NA	NA
GCA_000352905.1_Esch_coli_KTE183_V1_genomic	KL8A1	K1	Typeable	NA	0.9964	1	0 bp	14 / 14 (100.00%)	KL8A1_01_kpsF,100.00%,100.00%;KL8A1_02_kpsE,100.00%,100.00%;KL8A1_03_kpsD,100.00%,100.00%;KL8A1_04_kpsU,99.19%,100.00%;KL8A1_05_kpsC,98.07%,100.00%;KL8A1_06_kpsS,99.00%,100.00%;KL8A1_07_neuS,100.00%,100.00%;KL8A1_08_neuE,99.48%,100.00%;KL8A1_09_neuC,100.00%,100.00%;KL8A1_10_neuA,100.00%,100.00%;KL8A1_11_neuB,99.71%,100.00%;KL8A1_12_neuD,99.52%,100.00%;KL8A1_13_kpsT,100.00%,100.00%;KL8A1_14_kpsM,1…	NA	0	NA	0 / 14 (0.00%)	NA	4	KL134_17_rmlA,88.67%,87.67%;KL36_08_ugd,80.54%,66.24%;KL113_13_rmlB,85.19%,7.12%;KL183_09_group_38,100.00%,2.81%	NA	NA	NA	NA	NA	NA	NA	NA	NA	NA	NA	NA	NA	NA	NA	NA	NA
GCA_000353005.1_Esch_coli_KTE207_V1_genomic	KL8A1	K1	Typeable	NA	0.9964	1	0 bp	14 / 14 (100.00%)	KL8A1_01_kpsF,99.69%,100.00%;KL8A1_02_kpsE,100.00%,100.00%;KL8A1_03_kpsD,100.00%,100.00%;KL8A1_04_kpsU,99.19%,100.00%;KL8A1_05_kpsC,98.07%,100.00%;KL8A1_06_kpsS,99.25%,100.00%;KL8A1_07_neuS,100.00%,100.00%;KL8A1_08_neuE,99.48%,100.00%;KL8A1_09_neuC,100.00%,100.00%;KL8A1_10_neuA,100.00%,100.00%;KL8A1_11_neuB,99.71%,100.00%;KL8A1_12_neuD,99.52%,100.00%;KL8A1_13_kpsT,100.00%,100.00%;KL8A1_14_kpsM,10…	NA	0	NA	0 / 14 (0.00%)	NA	3	KL134_17_rmlA,88.67%,87.67%;KL36_08_ugd,80.54%,66.24%;KL183_09_group_38,100.00%,2.81%	NA	NA	NA	NA	NA	NA	NA	NA	NA	NA	NA	NA	NA	NA	NA	NA	NA
GCA_000353065.1_Esch_coli_KTE215_V1_genomic	KL8A1	K1	Typeable	NA	0.9964	1	0 bp	14 / 14 (100.00%)	KL8A1_01_kpsF,100.00%,100.00%;KL8A1_02_kpsE,100.00%,100.00%;KL8A1_03_kpsD,100.00%,100.00%;KL8A1_04_kpsU,99.19%,100.00%;KL8A1_05_kpsC,98.07%,100.00%;KL8A1_06_kpsS,99.00%,100.00%;KL8A1_07_neuS,100.00%,100.00%;KL8A1_08_neuE,99.48%,100.00%;KL8A1_09_neuC,100.00%,100.00%;KL8A1_10_neuA,100.00%,100.00%;KL8A1_11_neuB,99.71%,100.00%;KL8A1_12_neuD,99.52%,100.00%;KL8A1_13_kpsT,100.00%,100.00%;KL8A1_14_kpsM,1…	NA	0	NA	0 / 14 (0.00%)	NA	3	KL134_17_rmlA,88.67%,87.67%;KL36_08_ugd,80.54%,66.24%;KL113_13_rmlB,85.19%,7.12%	NA	NA	NA	NA	NA	NA	NA	NA	NA	NA	NA	NA	NA	NA	NA	NA	NA
GCA_000353085.1_Esch_coli_KTE217_V1_genomic	KL8A1	K1	Typeable	NA	0.993	1.0001	1 bp	14 / 14 (100.00%)	KL8A1_01_kpsF,99.69%,100.00%;KL8A1_02_kpsE,99.73%,100.00%;KL8A1_03_kpsD,99.82%,100.00%;KL8A1_04_kpsU,99.19%,100.00%;KL8A1_05_kpsC,96.74%,100.00%;KL8A1_06_kpsS,98.22%,99.25%;KL8A1_07_neuS,99.76%,100.00%;KL8A1_08_neuE,98.43%,100.00%;KL8A1_09_neuC,99.74%,100.00%;KL8A1_10_neuA,99.52%,100.00%;KL8A1_11_neuB,99.42%,100.00%;KL8A1_12_neuD,100.00%,100.00%;KL8A1_13_kpsT,100.00%,100.00%;KL8A1_14_kpsM,100.00%…	NA	0	NA	0 / 14 (0.00%)	NA	5	KL134_12_group_182,100.00%,5.47%;KL134_12_group_182,100.00%,5.47%;KL134_12_group_182,100.00%,5.47%;KL134_12_group_182,100.00%,5.47%;KL113_13_rmlB,92.59%,7.12%	NA	NA	NA	neuO	646	KB733230.1	3661163	99.69	646	2	0	1	646	2203148	2203793	0	1157
GCA_000353145.1_Esch_coli_KTE227_V1_genomic	KL8A1	K1	Typeable	NA	0.9996	1	0 bp	14 / 14 (100.00%)	KL8A1_01_kpsF,100.00%,100.00%;KL8A1_02_kpsE,99.73%,100.00%;KL8A1_03_kpsD,100.00%,100.00%;KL8A1_04_kpsU,100.00%,100.00%;KL8A1_05_kpsC,100.00%,100.00%;KL8A1_06_kpsS,100.00%,100.00%;KL8A1_07_neuS,100.00%,100.00%;KL8A1_08_neuE,99.74%,100.00%;KL8A1_09_neuC,100.00%,100.00%;KL8A1_10_neuA,100.00%,100.00%;KL8A1_11_neuB,100.00%,100.00%;KL8A1_12_neuD,100.00%,100.00%;KL8A1_13_kpsT,100.00%,100.00%;KL8A1_14_kp…	NA	0	NA	0 / 14 (0.00%)	NA	8	KL58_13_rmlA,87.50%,99.31%;KL113_13_rmlB,91.67%,3.17%;KL134_12_group_182,100.00%,5.47%;KL134_12_group_182,100.00%,5.47%;KL134_12_group_182,100.00%,5.47%;KL134_12_group_182,100.00%,5.47%;KL183_09_group_38,100.00%,3.65%;KL183_09_group_38,100.00%,3.65%	NA	NA	NA	NA	NA	NA	NA	NA	NA	NA	NA	NA	NA	NA	NA	NA	NA
GCA_000353165.1_Esch_coli_KTE229_V1_genomic	KL8A1	K1	Typeable	NA	0.9996	1	0 bp	14 / 14 (100.00%)	KL8A1_01_kpsF,100.00%,100.00%;KL8A1_02_kpsE,99.73%,100.00%;KL8A1_03_kpsD,100.00%,100.00%;KL8A1_04_kpsU,100.00%,100.00%;KL8A1_05_kpsC,100.00%,100.00%;KL8A1_06_kpsS,100.00%,100.00%;KL8A1_07_neuS,100.00%,100.00%;KL8A1_08_neuE,99.74%,100.00%;KL8A1_09_neuC,100.00%,100.00%;KL8A1_10_neuA,100.00%,100.00%;KL8A1_11_neuB,100.00%,100.00%;KL8A1_12_neuD,100.00%,100.00%;KL8A1_13_kpsT,100.00%,100.00%;KL8A1_14_kp…	NA	0	NA	0 / 14 (0.00%)	NA	9	KL113_13_rmlB,91.67%,3.17%;KL134_12_group_182,100.00%,5.47%;KL134_12_group_182,100.00%,5.47%;KL134_12_group_182,100.00%,5.47%;KL134_12_group_182,100.00%,5.47%;KL134_12_group_182,100.00%,5.47%;KL113_13_rmlB,96.30%,7.12%;KL183_09_group_38,100.00%,3.65%;KL113_13_rmlB,85.19%,7.12%	NA	NA	NA	neuO	646	KB733235.1	5065628	100	646	0	0	1	646	1202775	1203420	0	1166
GCA_000387785.2_ASM38778v2_genomic	KL8A1	K1	Typeable	NA	0.9964	1	0 bp	14 / 14 (100.00%)	KL8A1_01_kpsF,100.00%,100.00%;KL8A1_02_kpsE,100.00%,100.00%;KL8A1_03_kpsD,100.00%,100.00%;KL8A1_04_kpsU,99.19%,100.00%;KL8A1_05_kpsC,98.07%,100.00%;KL8A1_06_kpsS,99.00%,100.00%;KL8A1_07_neuS,100.00%,100.00%;KL8A1_08_neuE,99.48%,100.00%;KL8A1_09_neuC,100.00%,100.00%;KL8A1_10_neuA,100.00%,100.00%;KL8A1_11_neuB,99.71%,100.00%;KL8A1_12_neuD,99.52%,100.00%;KL8A1_13_kpsT,100.00%,100.00%;KL8A1_14_kpsM,1…	NA	0	NA	0 / 14 (0.00%)	NA	4	KL134_17_rmlA,88.67%,87.67%;KL36_08_ugd,80.54%,66.24%;KL113_13_rmlB,85.19%,7.12%,partial;KL183_09_group_38,100.00%,2.81%	NA	NA	141	NA	NA	NA	NA	NA	NA	NA	NA	NA	NA	NA	NA	NA	NA
GCA_000407685.1_Esch_coli_KTE3_V1_genomic	KL8A1	K1	Typeable	NA	0.9996	1	0 bp	14 / 14 (100.00%)	KL8A1_01_kpsF,100.00%,100.00%;KL8A1_02_kpsE,99.73%,100.00%;KL8A1_03_kpsD,100.00%,100.00%;KL8A1_04_kpsU,100.00%,100.00%;KL8A1_05_kpsC,100.00%,100.00%;KL8A1_06_kpsS,100.00%,100.00%;KL8A1_07_neuS,100.00%,100.00%;KL8A1_08_neuE,99.74%,100.00%;KL8A1_09_neuC,100.00%,100.00%;KL8A1_10_neuA,100.00%,100.00%;KL8A1_11_neuB,100.00%,100.00%;KL8A1_12_neuD,100.00%,100.00%;KL8A1_13_kpsT,100.00%,100.00%;KL8A1_14_kp…	NA	0	NA	0 / 14 (0.00%)	NA	10	KL113_13_rmlB,100.00%,7.12%;KL113_13_rmlB,91.67%,3.17%;KL134_12_group_182,100.00%,5.47%;KL134_12_group_182,100.00%,5.47%;KL134_12_group_182,100.00%,5.47%;KL134_12_group_182,100.00%,5.47%;KL134_12_group_182,100.00%,5.47%;KL134_12_group_182,100.00%,5.47%;KL113_13_rmlB,100.00%,3.17%;KL183_09_group_38,96.15%,3.65%	NA	NA	NA	neuO	646	KE136581.1	3020226	100	646	0	0	1	646	1103244	1103889	0	1166
GCA_000407705.1_Esch_coli_KTE7_V1_genomic	KL8A1	K1	Typeable	NA	0.9996	1	0 bp	14 / 14 (100.00%)	KL8A1_01_kpsF,100.00%,100.00%;KL8A1_02_kpsE,99.73%,100.00%;KL8A1_03_kpsD,100.00%,100.00%;KL8A1_04_kpsU,100.00%,100.00%;KL8A1_05_kpsC,100.00%,100.00%;KL8A1_06_kpsS,100.00%,100.00%;KL8A1_07_neuS,100.00%,100.00%;KL8A1_08_neuE,99.74%,100.00%;KL8A1_09_neuC,100.00%,100.00%;KL8A1_10_neuA,100.00%,100.00%;KL8A1_11_neuB,100.00%,100.00%;KL8A1_12_neuD,100.00%,100.00%;KL8A1_13_kpsT,100.00%,100.00%;KL8A1_14_kp…	NA	0	NA	0 / 14 (0.00%)	NA	8	KL58_11_rmlB,87.07%,72.85%;KL113_13_rmlB,91.67%,3.17%;KL134_12_group_182,100.00%,5.47%;KL134_12_group_182,100.00%,5.47%;KL134_12_group_182,100.00%,5.47%;KL134_12_group_182,100.00%,5.47%;KL113_13_rmlB,96.30%,7.12%;KL183_09_group_38,100.00%,3.65%	NA	NA	NA	neuO	646	KE136590.1	793766	100	646	0	0	1	646	515210	515855	0	1166
GCA_000407865.1_Esch_coli_KTE24_V1_genomic	KL8A1	K1	Typeable	NA	0.9947	1	0 bp	14 / 14 (100.00%)	KL8A1_01_kpsF,99.39%,100.00%;KL8A1_02_kpsE,99.73%,100.00%;KL8A1_03_kpsD,99.82%,100.00%;KL8A1_04_kpsU,98.78%,100.00%;KL8A1_05_kpsC,97.78%,100.00%;KL8A1_06_kpsS,99.25%,100.00%;KL8A1_07_neuS,100.00%,100.00%;KL8A1_08_neuE,99.21%,100.00%;KL8A1_09_neuC,99.74%,100.00%;KL8A1_10_neuA,100.00%,100.00%;KL8A1_11_neuB,99.71%,100.00%;KL8A1_12_neuD,100.00%,100.00%;KL8A1_13_kpsT,99.54%,100.00%;KL8A1_14_kpsM,99.61…	NA	0	NA	0 / 14 (0.00%)	NA	4	KL58_13_rmlA,87.50%,99.31%;KL183_09_group_38,100.00%,3.65%;KL183_09_group_38,100.00%,3.65%;KL183_09_group_38,100.00%,3.65%	NA	NA	NA	NA	NA	NA	NA	NA	NA	NA	NA	NA	NA	NA	NA	NA	NA
GCA_000407885.1_Esch_coli_KTE27_V1_genomic	KL8A1	K1	Typeable	NA	0.9993	1	0 bp	14 / 14 (100.00%)	KL8A1_01_kpsF,100.00%,100.00%;KL8A1_02_kpsE,99.73%,100.00%;KL8A1_03_kpsD,100.00%,100.00%;KL8A1_04_kpsU,100.00%,100.00%;KL8A1_05_kpsC,100.00%,100.00%;KL8A1_06_kpsS,100.00%,100.00%;KL8A1_07_neuS,100.00%,100.00%;KL8A1_08_neuE,99.74%,100.00%;KL8A1_09_neuC,100.00%,100.00%;KL8A1_10_neuA,100.00%,100.00%;KL8A1_11_neuB,100.00%,100.00%;KL8A1_12_neuD,100.00%,100.00%;KL8A1_13_kpsT,100.00%,100.00%;KL8A1_14_kp…	NA	0	NA	0 / 14 (0.00%)	NA	12	KL58_13_rmlA,87.15%,99.31%;KL134_12_group_182,100.00%,5.47%;KL134_12_group_182,100.00%,5.47%;KL134_12_group_182,100.00%,5.47%;KL134_12_group_182,100.00%,5.47%;KL183_09_group_38,100.00%,3.65%;KL113_13_rmlB,96.30%,7.12%;KL113_13_rmlB,100.00%,3.17%;KL113_13_rmlB,100.00%,3.17%;KL113_13_rmlB,100.00%,3.17%;KL113_13_rmlB,100.00%,3.17%;KL113_13_rmlB,100.00%,3.17%	NA	NA	NA	neuO	646	KE136718.1	2170103	100	646	0	0	1	646	432248	432893	0	1166
GCA_000407985.1_Esch_coli_KTE37_V1_genomic	KL8A1	K1	Typeable	NA	0.9957	1	0 bp	14 / 14 (100.00%)	KL8A1_01_kpsF,99.39%,100.00%;KL8A1_02_kpsE,99.73%,100.00%;KL8A1_03_kpsD,99.82%,100.00%;KL8A1_04_kpsU,98.78%,100.00%;KL8A1_05_kpsC,98.07%,100.00%;KL8A1_06_kpsS,99.25%,100.00%;KL8A1_07_neuS,100.00%,100.00%;KL8A1_08_neuE,99.48%,100.00%;KL8A1_09_neuC,99.74%,100.00%;KL8A1_10_neuA,100.00%,100.00%;KL8A1_11_neuB,99.71%,100.00%;KL8A1_12_neuD,100.00%,100.00%;KL8A1_13_kpsT,100.00%,100.00%;KL8A1_14_kpsM,100.…	NA	0	NA	0 / 14 (0.00%)	NA	8	KL58_13_rmlA,87.50%,99.31%;KL113_13_rmlB,100.00%,7.65%;KL183_09_group_38,100.00%,3.65%;KL183_09_group_38,100.00%,3.65%;KL113_13_rmlB,100.00%,3.17%;KL113_13_rmlB,100.00%,3.17%;KL113_13_rmlB,100.00%,3.17%;KL113_13_rmlB,95.83%,6.86%	NA	NA	NA	NA	NA	NA	NA	NA	NA	NA	NA	NA	NA	NA	NA	NA	NA
GCA_000408005.1_Esch_coli_KTE38_V1_genomic	KL8A1	K1	Typeable	NA	0.9957	1	0 bp	14 / 14 (100.00%)	KL8A1_01_kpsF,99.39%,100.00%;KL8A1_02_kpsE,99.73%,100.00%;KL8A1_03_kpsD,99.82%,100.00%;KL8A1_04_kpsU,98.78%,100.00%;KL8A1_05_kpsC,98.07%,100.00%;KL8A1_06_kpsS,99.25%,100.00%;KL8A1_07_neuS,100.00%,100.00%;KL8A1_08_neuE,99.48%,100.00%;KL8A1_09_neuC,99.74%,100.00%;KL8A1_10_neuA,100.00%,100.00%;KL8A1_11_neuB,99.71%,100.00%;KL8A1_12_neuD,100.00%,100.00%;KL8A1_13_kpsT,100.00%,100.00%;KL8A1_14_kpsM,100.…	NA	0	NA	0 / 14 (0.00%)	NA	8	KL58_13_rmlA,87.50%,99.31%;KL113_13_rmlB,100.00%,7.65%;KL183_09_group_38,100.00%,3.65%;KL113_13_rmlB,100.00%,3.17%;KL113_13_rmlB,100.00%,3.17%;KL113_13_rmlB,100.00%,3.17%;KL113_13_rmlB,100.00%,3.17%;KL113_13_rmlB,95.83%,6.86%	NA	NA	NA	NA	NA	NA	NA	NA	NA	NA	NA	NA	NA	NA	NA	NA	NA
GCA_000408205.1_Esch_coli_KTE219_V1_genomic	KL8A1	K1	Typeable	NA	0.9952	1	0 bp	14 / 14 (100.00%)	KL8A1_01_kpsF,99.39%,100.00%;KL8A1_02_kpsE,99.46%,100.00%;KL8A1_03_kpsD,99.82%,100.00%;KL8A1_04_kpsU,98.37%,100.00%;KL8A1_05_kpsC,98.07%,100.00%;KL8A1_06_kpsS,99.25%,100.00%;KL8A1_07_neuS,100.00%,100.00%;KL8A1_08_neuE,99.21%,100.00%;KL8A1_09_neuC,100.00%,100.00%;KL8A1_10_neuA,100.00%,100.00%;KL8A1_11_neuB,99.71%,100.00%;KL8A1_12_neuD,100.00%,100.00%;KL8A1_13_kpsT,100.00%,100.00%;KL8A1_14_kpsM,100…	NA	0	NA	0 / 14 (0.00%)	NA	12	KL113_13_rmlB,100.00%,7.65%;KL134_12_group_182,100.00%,5.68%;KL134_12_group_182,100.00%,5.47%;KL113_13_rmlB,91.67%,3.17%;KL134_12_group_182,100.00%,5.47%;KL113_13_rmlB,100.00%,7.12%;KL134_12_group_182,100.00%,5.47%;KL134_12_group_182,100.00%,5.47%;KL134_12_group_182,100.00%,5.47%;KL183_09_group_38,100.00%,3.65%;KL113_13_rmlB,100.00%,3.17%;KL113_13_rmlB,100.00%,3.17%	NA	NA	NA	NA	NA	NA	NA	NA	NA	NA	NA	NA	NA	NA	NA	NA	NA
GCA_000408305.1_Esch_coli_KTE240_V1_genomic	KL8A1	K1	Typeable	NA	0.9996	1	0 bp	14 / 14 (100.00%)	KL8A1_01_kpsF,100.00%,100.00%;KL8A1_02_kpsE,99.73%,100.00%;KL8A1_03_kpsD,100.00%,100.00%;KL8A1_04_kpsU,100.00%,100.00%;KL8A1_05_kpsC,100.00%,100.00%;KL8A1_06_kpsS,100.00%,100.00%;KL8A1_07_neuS,100.00%,100.00%;KL8A1_08_neuE,99.74%,100.00%;KL8A1_09_neuC,100.00%,100.00%;KL8A1_10_neuA,100.00%,100.00%;KL8A1_11_neuB,100.00%,100.00%;KL8A1_12_neuD,100.00%,100.00%;KL8A1_13_kpsT,100.00%,100.00%;KL8A1_14_kp…	NA	0	NA	0 / 14 (0.00%)	NA	11	KL113_13_rmlB,100.00%,7.12%;KL113_13_rmlB,91.67%,3.17%;KL134_12_group_182,100.00%,5.47%;KL134_12_group_182,100.00%,5.47%;KL134_12_group_182,100.00%,5.47%;KL134_12_group_182,100.00%,5.47%;KL134_12_group_182,100.00%,5.47%;KL113_13_rmlB,96.30%,7.12%;KL113_13_rmlB,100.00%,3.17%;KL183_09_group_38,100.00%,3.65%;KL113_13_rmlB,100.00%,3.17%	NA	NA	NA	neuO	646	KE137004.1	4713197	100	646	0	0	1	646	2687821	2688466	0	1166
GCA_000408405.1_Esch_coli_KTE69_V1_genomic	KL8A1	K1	Typeable	NA	0.9957	1	0 bp	14 / 14 (100.00%)	KL8A1_01_kpsF,99.39%,100.00%;KL8A1_02_kpsE,99.73%,100.00%;KL8A1_03_kpsD,99.82%,100.00%;KL8A1_04_kpsU,98.78%,100.00%;KL8A1_05_kpsC,98.07%,100.00%;KL8A1_06_kpsS,99.25%,100.00%;KL8A1_07_neuS,100.00%,100.00%;KL8A1_08_neuE,99.48%,100.00%;KL8A1_09_neuC,99.74%,100.00%;KL8A1_10_neuA,100.00%,100.00%;KL8A1_11_neuB,99.71%,100.00%;KL8A1_12_neuD,100.00%,100.00%;KL8A1_13_kpsT,100.00%,100.00%;KL8A1_14_kpsM,100.…	NA	0	NA	0 / 14 (0.00%)	NA	9	KL58_13_rmlA,87.50%,99.31%;KL113_13_rmlB,100.00%,7.65%;KL113_13_rmlB,100.00%,7.12%;KL183_09_group_38,100.00%,3.65%;KL183_09_group_38,100.00%,3.65%;KL113_13_rmlB,100.00%,3.17%;KL113_13_rmlB,100.00%,3.17%;KL113_13_rmlB,100.00%,3.17%;KL113_13_rmlB,95.83%,6.86%	NA	NA	NA	NA	NA	NA	NA	NA	NA	NA	NA	NA	NA	NA	NA	NA	NA
GCA_000408425.1_Esch_coli_KTE70_V1_genomic	KL8A1	K1	Typeable	NA	0.9957	1	0 bp	14 / 14 (100.00%)	KL8A1_01_kpsF,99.39%,100.00%;KL8A1_02_kpsE,99.73%,100.00%;KL8A1_03_kpsD,99.82%,100.00%;KL8A1_04_kpsU,98.78%,100.00%;KL8A1_05_kpsC,98.07%,100.00%;KL8A1_06_kpsS,99.25%,100.00%;KL8A1_07_neuS,100.00%,100.00%;KL8A1_08_neuE,99.48%,100.00%;KL8A1_09_neuC,99.74%,100.00%;KL8A1_10_neuA,100.00%,100.00%;KL8A1_11_neuB,99.71%,100.00%;KL8A1_12_neuD,100.00%,100.00%;KL8A1_13_kpsT,100.00%,100.00%;KL8A1_14_kpsM,100.…	NA	0	NA	0 / 14 (0.00%)	NA	9	KL58_13_rmlA,87.50%,99.31%;KL113_13_rmlB,100.00%,7.65%;KL113_13_rmlB,100.00%,7.12%;KL183_09_group_38,100.00%,3.65%;KL183_09_group_38,100.00%,3.65%;KL113_13_rmlB,100.00%,3.17%;KL113_13_rmlB,100.00%,3.17%;KL113_13_rmlB,100.00%,3.17%;KL113_13_rmlB,95.83%,6.86%	NA	NA	NA	NA	NA	NA	NA	NA	NA	NA	NA	NA	NA	NA	NA	NA	NA
GCA_000408485.1_Esch_coli_KTE74_V1_genomic	KL8A1	K1	Typeable	NA	0.9953	1	0 bp	14 / 14 (100.00%)	KL8A1_01_kpsF,99.39%,100.00%;KL8A1_02_kpsE,99.73%,100.00%;KL8A1_03_kpsD,99.82%,100.00%;KL8A1_04_kpsU,98.78%,100.00%;KL8A1_05_kpsC,98.07%,100.00%;KL8A1_06_kpsS,99.00%,100.00%;KL8A1_07_neuS,99.76%,100.00%;KL8A1_08_neuE,99.48%,100.00%;KL8A1_09_neuC,99.74%,100.00%;KL8A1_10_neuA,100.00%,100.00%;KL8A1_11_neuB,99.71%,100.00%;KL8A1_12_neuD,100.00%,100.00%;KL8A1_13_kpsT,100.00%,100.00%;KL8A1_14_kpsM,100.0…	NA	0	NA	0 / 14 (0.00%)	NA	9	KL58_13_rmlA,87.50%,99.31%;KL113_13_rmlB,100.00%,7.65%;KL113_13_rmlB,100.00%,7.12%;KL183_09_group_38,100.00%,3.65%,partial;KL183_09_group_38,100.00%,3.65%;KL113_13_rmlB,100.00%,3.17%;KL113_13_rmlB,100.00%,3.17%;KL113_13_rmlB,100.00%,3.17%;KL113_13_rmlB,95.83%,6.86%	NA	NA	NA	NA	NA	NA	NA	NA	NA	NA	NA	NA	NA	NA	NA	NA	NA
GCA_000408505.1_Esch_coli_KTE89_V1_genomic	KL8A1	K1	Typeable	NA	0.9964	1	0 bp	14 / 14 (100.00%)	KL8A1_01_kpsF,100.00%,100.00%;KL8A1_02_kpsE,100.00%,100.00%;KL8A1_03_kpsD,100.00%,100.00%;KL8A1_04_kpsU,99.19%,100.00%;KL8A1_05_kpsC,98.07%,100.00%;KL8A1_06_kpsS,99.00%,100.00%;KL8A1_07_neuS,100.00%,100.00%;KL8A1_08_neuE,99.48%,100.00%;KL8A1_09_neuC,100.00%,100.00%;KL8A1_10_neuA,100.00%,100.00%;KL8A1_11_neuB,99.71%,100.00%;KL8A1_12_neuD,99.52%,100.00%;KL8A1_13_kpsT,100.00%,100.00%;KL8A1_14_kpsM,1…	NA	0	NA	0 / 14 (0.00%)	NA	4	KL134_17_rmlA,88.67%,87.67%;KL36_08_ugd,80.54%,66.24%;KL113_13_rmlB,85.19%,7.12%;KL183_09_group_38,100.00%,2.81%	NA	NA	NA	NA	NA	NA	NA	NA	NA	NA	NA	NA	NA	NA	NA	NA	NA
GCA_000408685.1_Esch_coli_KTE126_V1_genomic	KL8A1	K1	Typeable	NA	0.9967	1	0 bp	14 / 14 (100.00%)	KL8A1_01_kpsF,100.00%,100.00%;KL8A1_02_kpsE,100.00%,100.00%;KL8A1_03_kpsD,100.00%,100.00%;KL8A1_04_kpsU,98.78%,100.00%;KL8A1_05_kpsC,98.07%,100.00%;KL8A1_06_kpsS,99.25%,100.00%;KL8A1_07_neuS,100.00%,100.00%;KL8A1_08_neuE,99.74%,100.00%;KL8A1_09_neuC,100.00%,100.00%;KL8A1_10_neuA,99.76%,100.00%;KL8A1_11_neuB,99.71%,100.00%;KL8A1_12_neuD,100.00%,100.00%;KL8A1_13_kpsT,100.00%,100.00%;KL8A1_14_kpsM,1…	NA	0	NA	0 / 14 (0.00%)	NA	3	KL36_08_ugd,78.01%,85.57%;KL183_09_group_38,89.66%,4.21%;KL134_12_group_182,100.00%,5.47%	NA	NA	NA	NA	NA	NA	NA	NA	NA	NA	NA	NA	NA	NA	NA	NA	NA
GCA_000408725.1_Esch_coli_KTE130_V1_genomic	KL8A1	K1	Typeable	+!	0.9924	1.0001	779 bp	14 / 14 (100.00%)	KL8A1_01_kpsF,99.39%,100.00%;KL8A1_02_kpsE,99.46%,100.00%;KL8A1_03_kpsD,99.28%,100.00%;KL8A1_04_kpsU,97.15%,100.00%;KL8A1_05_kpsC,97.78%,100.00%;KL8A1_06_kpsS,99.25%,100.00%;KL8A1_07_neuS,100.00%,100.00%;KL8A1_08_neuE,97.76%,84.29%,truncated;KL8A1_09_neuC,100.00%,100.00%;KL8A1_10_neuA,100.00%,100.00%;KL8A1_11_neuB,99.71%,100.00%;KL8A1_12_neuD,99.52%,100.48%;KL8A1_13_kpsT,100.00%,100.00%;KL8A1_14_…	NA	1	KL183_09_group_38,96.15%,3.65%,truncated	0 / 14 (0.00%)	NA	11	KL214_14_rmlB,76.63%,91.69%;KL141_07_ybl127,77.52%,83.71%;KL183_09_group_38,96.43%,3.93%;KL134_12_group_182,100.00%,5.47%;KL134_12_group_182,100.00%,5.47%;KL134_12_group_182,100.00%,5.47%;KL134_12_group_182,100.00%,5.47%;KL134_12_group_182,100.00%,5.47%;KL183_09_group_38,100.00%,3.65%;KL134_12_group_182,100.00%,5.47%;KL183_09_group_38,96.15%,3.65%	KL8A1_08_neuE,97.76%,84.29%,truncated;KL183_09_group_38,96.15%,3.65%,truncated	NA	NA	NA	NA	NA	NA	NA	NA	NA	NA	NA	NA	NA	NA	NA	NA
GCA_000408745.1_Esch_coli_KTE132_V1_genomic	KL8A1	K1	Typeable	+!	0.9924	1.0001	779 bp	14 / 14 (100.00%)	KL8A1_01_kpsF,99.39%,100.00%;KL8A1_02_kpsE,99.46%,100.00%;KL8A1_03_kpsD,99.28%,100.00%;KL8A1_04_kpsU,97.15%,100.00%;KL8A1_05_kpsC,97.78%,100.00%;KL8A1_06_kpsS,99.25%,100.00%;KL8A1_07_neuS,100.00%,100.00%;KL8A1_08_neuE,97.76%,84.29%,truncated;KL8A1_09_neuC,100.00%,100.00%;KL8A1_10_neuA,100.00%,100.00%;KL8A1_11_neuB,99.71%,100.00%;KL8A1_12_neuD,99.52%,100.48%;KL8A1_13_kpsT,100.00%,100.00%;KL8A1_14_…	NA	1	KL134_12_group_182,100.00%,5.47%,truncated	0 / 14 (0.00%)	NA	9	KL214_14_rmlB,76.63%,91.69%;KL183_09_group_38,96.43%,3.93%;KL134_12_group_182,100.00%,5.47%;KL134_12_group_182,100.00%,5.47%;KL134_12_group_182,100.00%,5.47%;KL134_12_group_182,100.00%,5.47%;KL183_09_group_38,100.00%,3.65%;KL134_12_group_182,100.00%,5.47%;KL183_09_group_38,96.15%,3.65%	KL8A1_08_neuE,97.76%,84.29%,truncated;KL134_12_group_182,100.00%,5.47%,truncated	NA	NA	NA	NA	NA	NA	NA	NA	NA	NA	NA	NA	NA	NA	NA	NA
GCA_000456005.1_Esch_coli_HVH_1_4-6876161_V1_genomic	KL8A1	K1	Typeable	NA	0.9996	1	0 bp	14 / 14 (100.00%)	KL8A1_01_kpsF,100.00%,100.00%;KL8A1_02_kpsE,99.73%,100.00%;KL8A1_03_kpsD,100.00%,100.00%;KL8A1_04_kpsU,100.00%,100.00%;KL8A1_05_kpsC,100.00%,100.00%;KL8A1_06_kpsS,100.00%,100.00%;KL8A1_07_neuS,100.00%,100.00%;KL8A1_08_neuE,99.74%,100.00%;KL8A1_09_neuC,100.00%,100.00%;KL8A1_10_neuA,100.00%,100.00%;KL8A1_11_neuB,100.00%,100.00%;KL8A1_12_neuD,100.00%,100.00%;KL8A1_13_kpsT,100.00%,100.00%;KL8A1_14_kp…	NA	0	NA	0 / 14 (0.00%)	NA	11	KL183_09_group_38,100.00%,3.79%;KL113_13_rmlB,91.67%,3.17%;KL134_12_group_182,100.00%,5.47%;KL134_12_group_182,100.00%,5.47%;KL134_12_group_182,100.00%,5.47%;KL134_12_group_182,100.00%,5.47%;KL134_12_group_182,100.00%,5.47%;KL183_09_group_38,100.00%,3.65%;KL113_13_rmlB,96.30%,7.12%;KL113_13_rmlB,100.00%,3.17%;KL113_13_rmlB,85.19%,7.12%	NA	NA	NA	neuO	646	KE698776.1	3620183	99.536	646	3	0	1	646	1097859	1097214	0	1152
GCA_000456045.1_Esch_coli_HVH_3_4-7276001_V1_genomic	KL8A1	K1	Typeable	NA	0.9995	1	0 bp	14 / 14 (100.00%)	KL8A1_01_kpsF,100.00%,100.00%;KL8A1_02_kpsE,100.00%,100.00%;KL8A1_03_kpsD,100.00%,100.00%;KL8A1_04_kpsU,100.00%,100.00%;KL8A1_05_kpsC,100.00%,100.00%;KL8A1_06_kpsS,100.00%,100.00%;KL8A1_07_neuS,100.00%,100.00%;KL8A1_08_neuE,99.74%,100.00%;KL8A1_09_neuC,100.00%,100.00%;KL8A1_10_neuA,100.00%,100.00%;KL8A1_11_neuB,100.00%,100.00%;KL8A1_12_neuD,100.00%,100.00%;KL8A1_13_kpsT,99.54%,100.00%;KL8A1_14_kp…	NA	0	NA	0 / 14 (0.00%)	NA	10	KL134_17_rmlA,88.67%,87.67%;KL134_12_group_182,100.00%,5.47%;KL113_13_rmlB,96.30%,7.12%;KL134_12_group_182,100.00%,5.47%;KL134_12_group_182,100.00%,5.47%;KL134_12_group_182,100.00%,5.47%;KL134_12_group_182,100.00%,5.47%;KL134_12_group_182,100.00%,5.47%;KL113_13_rmlB,100.00%,3.17%;KL113_13_rmlB,85.19%,7.12%	NA	NA	NA	neuO	646	KE698815.1	1160394	99.536	646	3	0	1	646	437437	438082	0	1152
GCA_000456085.1_Esch_coli_HVH_5_4-7148410_V1_genomic	KL8A1	K1	Typeable	NA	0.9996	1	0 bp	14 / 14 (100.00%)	KL8A1_01_kpsF,100.00%,100.00%;KL8A1_02_kpsE,99.73%,100.00%;KL8A1_03_kpsD,100.00%,100.00%;KL8A1_04_kpsU,100.00%,100.00%;KL8A1_05_kpsC,100.00%,100.00%;KL8A1_06_kpsS,100.00%,100.00%;KL8A1_07_neuS,100.00%,100.00%;KL8A1_08_neuE,99.74%,100.00%;KL8A1_09_neuC,100.00%,100.00%;KL8A1_10_neuA,100.00%,100.00%;KL8A1_11_neuB,100.00%,100.00%;KL8A1_12_neuD,100.00%,100.00%;KL8A1_13_kpsT,100.00%,100.00%;KL8A1_14_kp…	NA	0	NA	0 / 14 (0.00%)	NA	13	KL58_13_rmlA,87.15%,99.31%;KL113_13_rmlB,100.00%,3.17%;KL134_12_group_182,100.00%,5.47%;KL134_12_group_182,100.00%,5.47%;KL134_12_group_182,100.00%,5.47%;KL134_12_group_182,100.00%,5.47%;KL134_12_group_182,100.00%,5.47%;KL183_09_group_38,100.00%,3.65%;KL113_13_rmlB,96.30%,7.12%;KL113_13_rmlB,100.00%,3.17%;KL113_13_rmlB,100.00%,3.17%;KL113_13_rmlB,100.00%,3.17%;KL113_13_rmlB,100.00%,3.17%	NA	NA	NA	neuO	646	KE698839.1	2771715	100	646	0	0	1	646	2485669	2486314	0	1166
GCA_000456265.1_Esch_coli_HVH_19_4-7154984_V1_genomic	KL8A1	K1	Typeable	NA	0.9992	1	0 bp	14 / 14 (100.00%)	KL8A1_01_kpsF,99.69%,100.00%;KL8A1_02_kpsE,99.73%,100.00%;KL8A1_03_kpsD,100.00%,100.00%;KL8A1_04_kpsU,100.00%,100.00%;KL8A1_05_kpsC,100.00%,100.00%;KL8A1_06_kpsS,100.00%,100.00%;KL8A1_07_neuS,100.00%,100.00%;KL8A1_08_neuE,99.48%,100.00%;KL8A1_09_neuC,100.00%,100.00%;KL8A1_10_neuA,100.00%,100.00%;KL8A1_11_neuB,100.00%,100.00%;KL8A1_12_neuD,100.00%,100.00%;KL8A1_13_kpsT,100.00%,100.00%;KL8A1_14_kps…	NA	0	NA	0 / 14 (0.00%)	NA	15	KL134_12_group_182,100.00%,5.47%;KL134_12_group_182,100.00%,5.47%;KL134_12_group_182,100.00%,5.47%;KL134_12_group_182,100.00%,5.47%;KL134_12_group_182,100.00%,5.47%;KL134_12_group_182,100.00%,5.47%;KL113_13_rmlB,100.00%,3.17%;KL183_09_group_38,96.15%,3.65%;KL183_09_group_38,96.15%,3.65%;KL183_09_group_38,96.15%,3.65%;KL113_13_rmlB,100.00%,3.17%;KL113_13_rmlB,100.00%,3.17%;KL113_13_rmlB,100.00%,3.…	NA	NA	NA	neuO	646	KE698993.1	892475	100	646	0	0	1	646	576231	576876	0	1166
GCA_000456465.1_Esch_coli_HVH_30_4-2661829_V1_genomic	KL8A1	K1	Typeable	NA	0.9993	1	0 bp	14 / 14 (100.00%)	KL8A1_01_kpsF,100.00%,100.00%;KL8A1_02_kpsE,99.73%,100.00%;KL8A1_03_kpsD,100.00%,100.00%;KL8A1_04_kpsU,100.00%,100.00%;KL8A1_05_kpsC,100.00%,100.00%;KL8A1_06_kpsS,100.00%,100.00%;KL8A1_07_neuS,100.00%,100.00%;KL8A1_08_neuE,99.74%,100.00%;KL8A1_09_neuC,100.00%,100.00%;KL8A1_10_neuA,100.00%,100.00%;KL8A1_11_neuB,100.00%,100.00%;KL8A1_12_neuD,100.00%,100.00%;KL8A1_13_kpsT,100.00%,100.00%;KL8A1_14_kp…	NA	0	NA	0 / 14 (0.00%)	NA	11	KL58_13_rmlA,87.50%,99.31%;KL183_09_group_38,100.00%,3.79%;KL113_13_rmlB,91.67%,3.17%;KL134_12_group_182,100.00%,5.47%;KL134_12_group_182,100.00%,5.47%;KL134_12_group_182,100.00%,5.47%;KL134_12_group_182,100.00%,5.47%;KL134_12_group_182,100.00%,5.47%;KL183_09_group_38,100.00%,3.65%;KL113_13_rmlB,96.30%,7.12%;KL113_13_rmlB,85.19%,7.12%	NA	NA	NA	neuO	646	KE699120.1	1473593	99.536	646	3	0	1	646	1198439	1199084	0	1152
GCA_000456505.1_Esch_coli_HVH_32_4-3773988_V1_genomic	KL8A1	K1	Typeable	NA	0.9994	1	0 bp	14 / 14 (100.00%)	KL8A1_01_kpsF,99.69%,100.00%;KL8A1_02_kpsE,99.73%,100.00%;KL8A1_03_kpsD,100.00%,100.00%;KL8A1_04_kpsU,100.00%,100.00%;KL8A1_05_kpsC,100.00%,100.00%;KL8A1_06_kpsS,100.00%,100.00%;KL8A1_07_neuS,100.00%,100.00%;KL8A1_08_neuE,99.74%,100.00%;KL8A1_09_neuC,100.00%,100.00%;KL8A1_10_neuA,100.00%,100.00%;KL8A1_11_neuB,100.00%,100.00%;KL8A1_12_neuD,100.00%,100.00%;KL8A1_13_kpsT,100.00%,100.00%;KL8A1_14_kps…	NA	0	NA	0 / 14 (0.00%)	NA	13	KL134_12_group_182,100.00%,5.47%;KL113_13_rmlB,91.67%,3.17%;KL113_13_rmlB,100.00%,7.12%;KL134_12_group_182,100.00%,5.47%;KL134_12_group_182,100.00%,5.47%;KL134_12_group_182,100.00%,5.47%;KL134_12_group_182,100.00%,5.47%;KL134_12_group_182,100.00%,5.47%;KL183_09_group_38,100.00%,3.65%;KL113_13_rmlB,100.00%,3.17%;KL113_13_rmlB,100.00%,3.17%;KL113_13_rmlB,92.59%,7.12%;KL183_09_group_38,96.15%,3.65%	NA	NA	NA	neuO	646	KE699134.1	2259008	100	646	0	0	1	646	2209207	2209852	0	1166
GCA_000456545.1_Esch_coli_HVH_35_4-2962667_V1_genomic	KL8A1	K1	Typeable	NA	0.9996	1	0 bp	14 / 14 (100.00%)	KL8A1_01_kpsF,100.00%,100.00%;KL8A1_02_kpsE,99.73%,100.00%;KL8A1_03_kpsD,100.00%,100.00%;KL8A1_04_kpsU,100.00%,100.00%;KL8A1_05_kpsC,100.00%,100.00%;KL8A1_06_kpsS,100.00%,100.00%;KL8A1_07_neuS,100.00%,100.00%;KL8A1_08_neuE,99.74%,100.00%;KL8A1_09_neuC,100.00%,100.00%;KL8A1_10_neuA,100.00%,100.00%;KL8A1_11_neuB,100.00%,100.00%;KL8A1_12_neuD,100.00%,100.00%;KL8A1_13_kpsT,100.00%,100.00%;KL8A1_14_kp…	NA	0	NA	0 / 14 (0.00%)	NA	8	KL183_09_group_38,100.00%,3.79%;KL113_13_rmlB,91.67%,3.17%;KL113_13_rmlB,100.00%,7.12%;KL134_12_group_182,100.00%,5.47%;KL134_12_group_182,100.00%,5.47%;KL134_12_group_182,100.00%,5.47%;KL183_09_group_38,100.00%,3.65%;KL113_13_rmlB,85.19%,7.12%	NA	NA	NA	neuO	646	KE699157.1	1451012	99.536	646	3	0	1	646	1173244	1173889	0	1152
GCA_000456585.1_Esch_coli_HVH_38_4-2774682_V1_genomic	KL8A1	K1	Typeable	NA	0.9963	1	0 bp	14 / 14 (100.00%)	KL8A1_01_kpsF,100.00%,100.00%;KL8A1_02_kpsE,100.00%,100.00%;KL8A1_03_kpsD,100.00%,100.00%;KL8A1_04_kpsU,99.19%,100.00%;KL8A1_05_kpsC,98.07%,100.00%;KL8A1_06_kpsS,99.25%,100.00%;KL8A1_07_neuS,100.00%,100.00%;KL8A1_08_neuE,99.48%,100.00%;KL8A1_09_neuC,100.00%,100.00%;KL8A1_10_neuA,100.00%,100.00%;KL8A1_11_neuB,99.71%,100.00%;KL8A1_12_neuD,99.52%,100.00%;KL8A1_13_kpsT,100.00%,100.00%;KL8A1_14_kpsM,9…	NA	0	NA	0 / 14 (0.00%)	NA	5	KL134_17_rmlA,88.67%,87.67%;KL36_08_ugd,80.54%,66.24%;KL113_13_rmlB,100.00%,3.17%;KL113_13_rmlB,85.19%,7.12%;KL114_09_group_97,61.54%,1.18%	NA	NA	NA	NA	NA	NA	NA	NA	NA	NA	NA	NA	NA	NA	NA	NA	NA
GCA_000456665.1_Esch_coli_HVH_42_4-2100061_V1_genomic	KL8A1	K1	Typeable	NA	1	1	0 bp	14 / 14 (100.00%)	KL8A1_01_kpsF,100.00%,100.00%;KL8A1_02_kpsE,100.00%,100.00%;KL8A1_03_kpsD,100.00%,100.00%;KL8A1_04_kpsU,100.00%,100.00%;KL8A1_05_kpsC,100.00%,100.00%;KL8A1_06_kpsS,100.00%,100.00%;KL8A1_07_neuS,100.00%,100.00%;KL8A1_08_neuE,100.00%,100.00%;KL8A1_09_neuC,100.00%,100.00%;KL8A1_10_neuA,100.00%,100.00%;KL8A1_11_neuB,100.00%,100.00%;KL8A1_12_neuD,100.00%,100.00%;KL8A1_13_kpsT,100.00%,100.00%;KL8A1_14_…	NA	0	NA	0 / 14 (0.00%)	NA	3	KL134_12_group_182,100.00%,5.47%;KL183_09_group_38,100.00%,3.65%;KL113_13_rmlB,85.19%,7.12%	NA	NA	NA	neuO	646	KE699241.1	1792697	100	646	0	0	1	646	711665	712310	0	1166
GCA_000456765.1_Esch_coli_HVH_48_4-2658593_V1_genomic	KL8A1	K1	Typeable	NA	0.9993	1	0 bp	14 / 14 (100.00%)	KL8A1_01_kpsF,100.00%,100.00%;KL8A1_02_kpsE,99.73%,100.00%;KL8A1_03_kpsD,100.00%,100.00%;KL8A1_04_kpsU,100.00%,100.00%;KL8A1_05_kpsC,100.00%,100.00%;KL8A1_06_kpsS,100.00%,100.00%;KL8A1_07_neuS,100.00%,100.00%;KL8A1_08_neuE,99.74%,100.00%;KL8A1_09_neuC,100.00%,100.00%;KL8A1_10_neuA,100.00%,100.00%;KL8A1_11_neuB,100.00%,100.00%;KL8A1_12_neuD,100.00%,100.00%;KL8A1_13_kpsT,100.00%,100.00%;KL8A1_14_kp…	NA	0	NA	0 / 14 (0.00%)	NA	11	KL58_13_rmlA,87.50%,99.31%;KL183_09_group_38,100.00%,3.79%;KL113_13_rmlB,91.67%,3.17%;KL134_12_group_182,100.00%,5.47%;KL134_12_group_182,100.00%,5.47%;KL134_12_group_182,100.00%,5.47%;KL134_12_group_182,100.00%,5.47%;KL134_12_group_182,100.00%,5.47%;KL183_09_group_38,100.00%,3.65%;KL113_13_rmlB,96.30%,7.12%;KL113_13_rmlB,85.19%,7.12%	NA	NA	NA	neuO	646	KE699294.1	4024186	99.536	646	3	0	1	646	2275356	2276001	0	1152
GCA_000456805.1_Esch_coli_HVH_53_4-0631051_V1_genomic	KL8A1	K1	Typeable	NA	0.995	1	0 bp	14 / 14 (100.00%)	KL8A1_01_kpsF,99.39%,100.00%;KL8A1_02_kpsE,99.46%,100.00%;KL8A1_03_kpsD,99.82%,100.00%;KL8A1_04_kpsU,98.37%,100.00%;KL8A1_05_kpsC,98.07%,100.00%;KL8A1_06_kpsS,99.25%,100.00%;KL8A1_07_neuS,99.76%,100.00%;KL8A1_08_neuE,99.21%,100.00%;KL8A1_09_neuC,100.00%,100.00%;KL8A1_10_neuA,100.00%,100.00%;KL8A1_11_neuB,99.71%,100.00%;KL8A1_12_neuD,100.00%,100.00%;KL8A1_13_kpsT,100.00%,100.00%;KL8A1_14_kpsM,100.…	NA	0	NA	0 / 14 (0.00%)	NA	10	KL113_13_rmlB,100.00%,7.65%;KL183_09_group_38,100.00%,3.79%;KL134_12_group_182,96.30%,5.68%;KL113_13_rmlB,100.00%,7.12%;KL134_12_group_182,100.00%,5.47%;KL134_12_group_182,100.00%,5.47%;KL183_09_group_38,100.00%,3.65%;KL183_09_group_38,100.00%,3.65%;KL113_13_rmlB,100.00%,3.17%;KL113_13_rmlB,85.19%,7.12%	NA	NA	NA	NA	NA	NA	NA	NA	NA	NA	NA	NA	NA	NA	NA	NA	NA
GCA_000456885.1_Esch_coli_HVH_59_4-1119338_V1_genomic	KL8A1	K1	Typeable	NA	0.9996	1	0 bp	14 / 14 (100.00%)	KL8A1_01_kpsF,100.00%,100.00%;KL8A1_02_kpsE,99.73%,100.00%;KL8A1_03_kpsD,100.00%,100.00%;KL8A1_04_kpsU,100.00%,100.00%;KL8A1_05_kpsC,100.00%,100.00%;KL8A1_06_kpsS,100.00%,100.00%;KL8A1_07_neuS,100.00%,100.00%;KL8A1_08_neuE,99.74%,100.00%;KL8A1_09_neuC,100.00%,100.00%;KL8A1_10_neuA,100.00%,100.00%;KL8A1_11_neuB,100.00%,100.00%;KL8A1_12_neuD,100.00%,100.00%;KL8A1_13_kpsT,100.00%,100.00%;KL8A1_14_kp…	NA	0	NA	0 / 14 (0.00%)	NA	10	KL134_12_group_182,100.00%,5.47%;KL134_12_group_182,100.00%,5.47%;KL134_12_group_182,100.00%,5.47%;KL134_12_group_182,100.00%,5.47%;KL134_12_group_182,100.00%,5.47%;KL134_12_group_182,100.00%,5.47%;KL113_13_rmlB,96.30%,7.12%;KL113_13_rmlB,100.00%,3.17%;KL113_13_rmlB,100.00%,3.17%;KL113_13_rmlB,100.00%,3.17%	NA	NA	NA	neuO	646	KE699353.1	622599	100	646	0	0	1	646	301997	302642	0	1166
GCA_000457005.1_Esch_coli_HVH_70_4-2963531_V1_genomic	KL8A1	K1	Typeable	NA	0.9973	1	0 bp	14 / 14 (100.00%)	KL8A1_01_kpsF,100.00%,100.00%;KL8A1_02_kpsE,100.00%,100.00%;KL8A1_03_kpsD,100.00%,100.00%;KL8A1_04_kpsU,99.19%,100.00%;KL8A1_05_kpsC,98.07%,100.00%;KL8A1_06_kpsS,99.25%,100.00%;KL8A1_07_neuS,100.00%,100.00%;KL8A1_08_neuE,99.74%,100.00%;KL8A1_09_neuC,100.00%,100.00%;KL8A1_10_neuA,100.00%,100.00%;KL8A1_11_neuB,100.00%,100.00%;KL8A1_12_neuD,100.00%,100.00%;KL8A1_13_kpsT,100.00%,100.00%;KL8A1_14_kpsM…	NA	0	NA	0 / 14 (0.00%)	NA	1	KL183_09_group_38,100.00%,3.65%	NA	NA	NA	NA	NA	NA	NA	NA	NA	NA	NA	NA	NA	NA	NA	NA	NA
GCA_000457025.1_Esch_coli_HVH_73_4-2393174_V1_genomic	KL8A1	K1	Typeable	NA	0.9996	1	0 bp	14 / 14 (100.00%)	KL8A1_01_kpsF,100.00%,100.00%;KL8A1_02_kpsE,99.73%,100.00%;KL8A1_03_kpsD,100.00%,100.00%;KL8A1_04_kpsU,100.00%,100.00%;KL8A1_05_kpsC,100.00%,100.00%;KL8A1_06_kpsS,100.00%,100.00%;KL8A1_07_neuS,100.00%,100.00%;KL8A1_08_neuE,99.74%,100.00%;KL8A1_09_neuC,100.00%,100.00%;KL8A1_10_neuA,100.00%,100.00%;KL8A1_11_neuB,100.00%,100.00%;KL8A1_12_neuD,100.00%,100.00%;KL8A1_13_kpsT,100.00%,100.00%;KL8A1_14_kp…	NA	0	NA	0 / 14 (0.00%)	NA	11	KL58_13_rmlA,88.19%,99.31%;KL113_13_rmlB,91.67%,3.17%;KL134_12_group_182,100.00%,5.47%;KL134_12_group_182,100.00%,5.47%;KL134_12_group_182,100.00%,5.47%;KL134_12_group_182,100.00%,5.47%;KL134_12_group_182,100.00%,5.47%;KL113_13_rmlB,96.30%,7.12%;KL113_13_rmlB,100.00%,3.17%;KL183_09_group_38,100.00%,3.65%;KL113_13_rmlB,85.19%,7.12%	NA	NA	NA	neuO	646	KE699436.1	2312981	100	646	0	0	1	646	2000861	2001506	0	1166
GCA_000457065.1_Esch_coli_HVH_76_4-2538717_V1_genomic	KL8A1	K1	Typeable	NA	0.9993	1	0 bp	14 / 14 (100.00%)	KL8A1_01_kpsF,100.00%,100.00%;KL8A1_02_kpsE,99.73%,100.00%;KL8A1_03_kpsD,100.00%,100.00%;KL8A1_04_kpsU,100.00%,100.00%;KL8A1_05_kpsC,100.00%,100.00%;KL8A1_06_kpsS,100.00%,100.00%;KL8A1_07_neuS,100.00%,100.00%;KL8A1_08_neuE,99.74%,100.00%;KL8A1_09_neuC,100.00%,100.00%;KL8A1_10_neuA,100.00%,100.00%;KL8A1_11_neuB,100.00%,100.00%;KL8A1_12_neuD,100.00%,100.00%;KL8A1_13_kpsT,100.00%,100.00%;KL8A1_14_kp…	NA	0	NA	0 / 14 (0.00%)	NA	11	KL58_13_rmlA,87.50%,99.31%;KL183_09_group_38,100.00%,3.79%;KL113_13_rmlB,91.67%,3.17%;KL134_12_group_182,100.00%,5.47%;KL134_12_group_182,100.00%,5.47%;KL134_12_group_182,100.00%,5.47%;KL134_12_group_182,100.00%,5.47%;KL134_12_group_182,100.00%,5.47%;KL183_09_group_38,100.00%,3.65%;KL113_13_rmlB,96.30%,7.12%;KL113_13_rmlB,85.19%,7.12%	NA	NA	NA	neuO	646	KE699459.1	2837721	99.536	646	3	0	1	646	2560549	2561194	0	1152
GCA_000457145.1_Esch_coli_HVH_80_4-2428830_V1_genomic	KL8A1	K1	Typeable	NA	0.9998	1	0 bp	14 / 14 (100.00%)	KL8A1_01_kpsF,100.00%,100.00%;KL8A1_02_kpsE,100.00%,100.00%;KL8A1_03_kpsD,100.00%,100.00%;KL8A1_04_kpsU,100.00%,100.00%;KL8A1_05_kpsC,100.00%,100.00%;KL8A1_06_kpsS,100.00%,100.00%;KL8A1_07_neuS,99.76%,100.00%;KL8A1_08_neuE,100.00%,100.00%;KL8A1_09_neuC,100.00%,100.00%;KL8A1_10_neuA,100.00%,100.00%;KL8A1_11_neuB,100.00%,100.00%;KL8A1_12_neuD,100.00%,100.00%;KL8A1_13_kpsT,100.00%,100.00%;KL8A1_14_k…	NA	0	NA	0 / 14 (0.00%)	NA	6	KL134_12_group_182,100.00%,5.47%;KL134_12_group_182,100.00%,5.47%;KL134_12_group_182,100.00%,5.47%;KL134_12_group_182,100.00%,5.47%;KL113_13_rmlB,96.30%,7.12%;KL113_13_rmlB,85.19%,7.12%	NA	NA	NA	neuO	646	KE699552.1	2201092	100	646	0	0	1	646	1082549	1081904	0	1166
GCA_000457455.1_Esch_coli_HVH_104_4-6977960_V1_genomic	KL8A1	K1	Typeable	NA	0.9993	1	0 bp	14 / 14 (100.00%)	KL8A1_01_kpsF,100.00%,100.00%;KL8A1_02_kpsE,99.73%,100.00%;KL8A1_03_kpsD,100.00%,100.00%;KL8A1_04_kpsU,99.59%,100.00%;KL8A1_05_kpsC,100.00%,100.00%;KL8A1_06_kpsS,100.00%,100.00%;KL8A1_07_neuS,100.00%,100.00%;KL8A1_08_neuE,99.74%,100.00%;KL8A1_09_neuC,100.00%,100.00%;KL8A1_10_neuA,100.00%,100.00%;KL8A1_11_neuB,100.00%,100.00%;KL8A1_12_neuD,100.00%,100.00%;KL8A1_13_kpsT,100.00%,100.00%;KL8A1_14_kps…	NA	0	NA	0 / 14 (0.00%)	NA	11	KL58_13_rmlA,88.19%,99.31%;KL113_13_rmlB,91.67%,3.17%;KL134_12_group_182,100.00%,5.47%;KL134_12_group_182,100.00%,5.47%;KL134_12_group_182,100.00%,5.47%;KL134_12_group_182,100.00%,5.47%;KL134_12_group_182,100.00%,5.47%;KL113_13_rmlB,96.30%,7.12%;KL113_13_rmlB,100.00%,3.17%;KL183_09_group_38,100.00%,3.65%;KL113_13_rmlB,85.19%,7.12%	NA	NA	NA	neuO	646	KE699728.1	2653883	100	646	0	0	1	646	2339667	2340312	0	1166
GCA_000457715.1_Esch_coli_HVH_118_4-7345399_V1_genomic	KL8A1	K1	Typeable	NA	0.9993	1	0 bp	14 / 14 (100.00%)	KL8A1_01_kpsF,100.00%,100.00%;KL8A1_02_kpsE,99.73%,100.00%;KL8A1_03_kpsD,100.00%,100.00%;KL8A1_04_kpsU,100.00%,100.00%;KL8A1_05_kpsC,100.00%,100.00%;KL8A1_06_kpsS,100.00%,100.00%;KL8A1_07_neuS,100.00%,100.00%;KL8A1_08_neuE,99.74%,100.00%;KL8A1_09_neuC,100.00%,100.00%;KL8A1_10_neuA,100.00%,100.00%;KL8A1_11_neuB,100.00%,100.00%;KL8A1_12_neuD,100.00%,100.00%;KL8A1_13_kpsT,100.00%,100.00%;KL8A1_14_kp…	NA	0	NA	0 / 14 (0.00%)	NA	10	KL58_13_rmlA,87.50%,99.31%;KL183_09_group_38,100.00%,3.79%;KL113_13_rmlB,91.67%,3.17%;KL113_13_rmlB,100.00%,7.12%;KL134_12_group_182,100.00%,5.47%;KL134_12_group_182,100.00%,5.47%;KL134_12_group_182,100.00%,5.47%;KL134_12_group_182,100.00%,5.47%;KL183_09_group_38,100.00%,3.65%;KL113_13_rmlB,85.19%,7.12%	NA	NA	NA	NA	NA	NA	NA	NA	NA	NA	NA	NA	NA	NA	NA	NA	NA
GCA_000457815.1_Esch_coli_HVH_125_4-2634716_V1_genomic	KL8A1	K1	Typeable	NA	0.9958	1	0 bp	14 / 14 (100.00%)	KL8A1_01_kpsF,99.69%,100.00%;KL8A1_02_kpsE,99.46%,100.00%;KL8A1_03_kpsD,100.00%,100.00%;KL8A1_04_kpsU,98.78%,100.00%;KL8A1_05_kpsC,97.93%,100.00%;KL8A1_06_kpsS,99.25%,100.00%;KL8A1_07_neuS,100.00%,100.00%;KL8A1_08_neuE,99.74%,100.00%;KL8A1_09_neuC,100.00%,100.00%;KL8A1_10_neuA,100.00%,100.00%;KL8A1_11_neuB,99.71%,100.00%;KL8A1_12_neuD,99.52%,100.00%;KL8A1_13_kpsT,100.00%,100.00%;KL8A1_14_kpsM,100…	NA	0	NA	0 / 14 (0.00%)	NA	7	KL183_09_group_38,92.86%,3.93%;KL134_12_group_182,100.00%,5.47%;KL134_12_group_182,100.00%,5.47%;KL134_12_group_182,100.00%,5.47%;KL134_12_group_182,100.00%,5.47%;KL113_13_rmlB,85.19%,7.12%;KL183_09_group_38,100.00%,2.81%	NA	NA	NA	NA	NA	NA	NA	NA	NA	NA	NA	NA	NA	NA	NA	NA	NA
GCA_000457835.1_Esch_coli_HVH_126_4-6034225_V1_genomic	KL8A1	K1	Typeable	NA	1	1	0 bp	14 / 14 (100.00%)	KL8A1_01_kpsF,100.00%,100.00%;KL8A1_02_kpsE,100.00%,100.00%;KL8A1_03_kpsD,100.00%,100.00%;KL8A1_04_kpsU,100.00%,100.00%;KL8A1_05_kpsC,100.00%,100.00%;KL8A1_06_kpsS,100.00%,100.00%;KL8A1_07_neuS,100.00%,100.00%;KL8A1_08_neuE,100.00%,100.00%;KL8A1_09_neuC,100.00%,100.00%;KL8A1_10_neuA,100.00%,100.00%;KL8A1_11_neuB,100.00%,100.00%;KL8A1_12_neuD,100.00%,100.00%;KL8A1_13_kpsT,100.00%,100.00%;KL8A1_14_…	NA	0	NA	0 / 14 (0.00%)	NA	8	KL113_13_rmlB,100.00%,7.12%;KL134_12_group_182,100.00%,5.47%;KL113_13_rmlB,100.00%,7.12%;KL134_12_group_182,100.00%,5.47%;KL134_12_group_182,100.00%,5.47%;KL134_12_group_182,100.00%,5.47%;KL183_09_group_38,100.00%,3.65%;KL113_13_rmlB,85.19%,7.12%	NA	NA	NA	neuO	646	KE700006.1	2816260	100	646	0	0	1	646	2501952	2502597	0	1166
GCA_000457855.1_Esch_coli_HVH_127_4-7303629_V1_genomic	KL8A1	K1	Typeable	NA	0.9996	1	0 bp	14 / 14 (100.00%)	KL8A1_01_kpsF,100.00%,100.00%;KL8A1_02_kpsE,99.73%,100.00%;KL8A1_03_kpsD,100.00%,100.00%;KL8A1_04_kpsU,100.00%,100.00%;KL8A1_05_kpsC,100.00%,100.00%;KL8A1_06_kpsS,100.00%,100.00%;KL8A1_07_neuS,100.00%,100.00%;KL8A1_08_neuE,99.74%,100.00%;KL8A1_09_neuC,100.00%,100.00%;KL8A1_10_neuA,100.00%,100.00%;KL8A1_11_neuB,100.00%,100.00%;KL8A1_12_neuD,100.00%,100.00%;KL8A1_13_kpsT,100.00%,100.00%;KL8A1_14_kp…	NA	0	NA	0 / 14 (0.00%)	NA	12	KL134_12_group_182,100.00%,5.47%;KL134_12_group_182,100.00%,5.47%;KL134_12_group_182,100.00%,5.47%;KL134_12_group_182,100.00%,5.47%;KL134_12_group_182,100.00%,5.47%;KL113_13_rmlB,96.30%,7.12%;KL113_13_rmlB,100.00%,3.17%;KL113_13_rmlB,100.00%,3.17%;KL183_09_group_38,100.00%,3.65%;KL113_13_rmlB,100.00%,3.17%;KL113_13_rmlB,100.00%,3.17%;KL113_13_rmlB,100.00%,3.17%	NA	NA	NA	neuO	646	KE700025.1	3217953	100	646	0	0	1	646	1174514	1175159	0	1166
GCA_000457995.1_Esch_coli_HVH_137_4-2124971_V1_genomic	KL8A1	K1	Typeable	NA	0.9993	1	0 bp	14 / 14 (100.00%)	KL8A1_01_kpsF,100.00%,100.00%;KL8A1_02_kpsE,99.73%,100.00%;KL8A1_03_kpsD,100.00%,100.00%;KL8A1_04_kpsU,100.00%,100.00%;KL8A1_05_kpsC,100.00%,100.00%;KL8A1_06_kpsS,100.00%,100.00%;KL8A1_07_neuS,100.00%,100.00%;KL8A1_08_neuE,99.74%,100.00%;KL8A1_09_neuC,100.00%,100.00%;KL8A1_10_neuA,100.00%,100.00%;KL8A1_11_neuB,100.00%,100.00%;KL8A1_12_neuD,100.00%,100.00%;KL8A1_13_kpsT,100.00%,100.00%;KL8A1_14_kp…	NA	0	NA	0 / 14 (0.00%)	NA	11	KL58_13_rmlA,87.50%,99.31%;KL183_09_group_38,100.00%,3.79%;KL113_13_rmlB,91.67%,3.17%;KL134_12_group_182,100.00%,5.47%;KL134_12_group_182,100.00%,5.47%;KL134_12_group_182,100.00%,5.47%;KL134_12_group_182,100.00%,5.47%;KL134_12_group_182,100.00%,5.47%;KL183_09_group_38,100.00%,3.65%;KL113_13_rmlB,96.30%,7.12%;KL113_13_rmlB,85.19%,7.12%	NA	NA	95	neuO	646	KE700110.1	3686421	99.536	646	3	0	1	646	1201245	1201890	0	1152
GCA_000458375.1_Esch_coli_HVH_158_4-3224287_V1_genomic	KL8A1	K1	Typeable	NA	0.9973	1	0 bp	14 / 14 (100.00%)	KL8A1_01_kpsF,100.00%,100.00%;KL8A1_02_kpsE,100.00%,100.00%;KL8A1_03_kpsD,100.00%,100.00%;KL8A1_04_kpsU,99.19%,100.00%;KL8A1_05_kpsC,98.07%,100.00%;KL8A1_06_kpsS,99.25%,100.00%;KL8A1_07_neuS,100.00%,100.00%;KL8A1_08_neuE,99.74%,100.00%;KL8A1_09_neuC,100.00%,100.00%;KL8A1_10_neuA,100.00%,100.00%;KL8A1_11_neuB,100.00%,100.00%;KL8A1_12_neuD,100.00%,100.00%;KL8A1_13_kpsT,100.00%,100.00%;KL8A1_14_kpsM…	NA	0	NA	0 / 14 (0.00%)	NA	1	KL113_13_rmlB,100.00%,7.12%	NA	NA	NA	NA	NA	NA	NA	NA	NA	NA	NA	NA	NA	NA	NA	NA	NA
GCA_000458555.1_Esch_coli_HVH_170_4-3026949_V1_genomic	KL8A1	K1	Typeable	NA	0.9996	1	0 bp	14 / 14 (100.00%)	KL8A1_01_kpsF,100.00%,100.00%;KL8A1_02_kpsE,99.73%,100.00%;KL8A1_03_kpsD,100.00%,100.00%;KL8A1_04_kpsU,100.00%,100.00%;KL8A1_05_kpsC,100.00%,100.00%;KL8A1_06_kpsS,100.00%,100.00%;KL8A1_07_neuS,100.00%,100.00%;KL8A1_08_neuE,99.74%,100.00%;KL8A1_09_neuC,100.00%,100.00%;KL8A1_10_neuA,100.00%,100.00%;KL8A1_11_neuB,100.00%,100.00%;KL8A1_12_neuD,100.00%,100.00%;KL8A1_13_kpsT,100.00%,100.00%;KL8A1_14_kp…	NA	0	NA	0 / 14 (0.00%)	NA	11	KL58_11_rmlB,87.07%,72.85%;KL113_13_rmlB,100.00%,7.12%;KL113_13_rmlB,91.67%,3.17%;KL134_12_group_182,100.00%,5.47%;KL134_12_group_182,100.00%,5.47%;KL134_12_group_182,100.00%,5.47%;KL134_12_group_182,100.00%,5.47%;KL134_12_group_182,100.00%,5.47%;KL134_12_group_182,100.00%,5.47%;KL183_09_group_38,96.15%,3.65%;KL113_13_rmlB,100.00%,3.17%	NA	NA	NA	neuO	646	KE700496.1	2972591	100	646	0	0	1	646	437848	437203	0	1166
GCA_000458645.1_Esch_coli_HVH_175_4-3405184_V1_genomic	KL8A1	K1	Typeable	NA	0.997	1	0 bp	14 / 14 (100.00%)	KL8A1_01_kpsF,100.00%,100.00%;KL8A1_02_kpsE,100.00%,100.00%;KL8A1_03_kpsD,100.00%,100.00%;KL8A1_04_kpsU,98.78%,100.00%;KL8A1_05_kpsC,98.07%,100.00%;KL8A1_06_kpsS,99.25%,100.00%;KL8A1_07_neuS,100.00%,100.00%;KL8A1_08_neuE,99.74%,100.00%;KL8A1_09_neuC,100.00%,100.00%;KL8A1_10_neuA,100.00%,100.00%;KL8A1_11_neuB,100.00%,100.00%;KL8A1_12_neuD,100.00%,100.00%;KL8A1_13_kpsT,100.00%,100.00%;KL8A1_14_kpsM…	NA	0	NA	0 / 14 (0.00%)	NA	3	KL183_09_group_38,100.00%,3.65%;KL183_09_group_38,100.00%,3.65%;KL113_13_rmlB,100.00%,3.17%	NA	NA	NA	NA	NA	NA	NA	NA	NA	NA	NA	NA	NA	NA	NA	NA	NA
GCA_000458685.1_Esch_coli_HVH_180_4-3051617_V1_genomic	KL8A1	K1	Typeable	NA	0.9996	1	0 bp	14 / 14 (100.00%)	KL8A1_01_kpsF,100.00%,100.00%;KL8A1_02_kpsE,99.73%,100.00%;KL8A1_03_kpsD,100.00%,100.00%;KL8A1_04_kpsU,100.00%,100.00%;KL8A1_05_kpsC,100.00%,100.00%;KL8A1_06_kpsS,100.00%,100.00%;KL8A1_07_neuS,100.00%,100.00%;KL8A1_08_neuE,99.74%,100.00%;KL8A1_09_neuC,100.00%,100.00%;KL8A1_10_neuA,100.00%,100.00%;KL8A1_11_neuB,100.00%,100.00%;KL8A1_12_neuD,100.00%,100.00%;KL8A1_13_kpsT,100.00%,100.00%;KL8A1_14_kp…	NA	0	NA	0 / 14 (0.00%)	NA	8	KL58_13_rmlA,88.19%,99.31%;KL134_12_group_182,100.00%,5.47%;KL134_12_group_182,100.00%,5.47%;KL134_12_group_182,100.00%,5.47%;KL113_13_rmlB,96.30%,7.12%;KL113_13_rmlB,100.00%,3.17%;KL183_09_group_38,100.00%,3.65%;KL113_13_rmlB,85.19%,7.12%	NA	NA	NA	neuO	646	KE700584.1	2882126	100	646	0	0	1	646	2567457	2568102	0	1166
GCA_000458745.1_Esch_coli_HVH_184_4-3343286_V1_genomic	KL8A1	K1	Typeable	NA	0.9973	1	0 bp	14 / 14 (100.00%)	KL8A1_01_kpsF,100.00%,100.00%;KL8A1_02_kpsE,100.00%,100.00%;KL8A1_03_kpsD,100.00%,100.00%;KL8A1_04_kpsU,99.19%,100.00%;KL8A1_05_kpsC,98.07%,100.00%;KL8A1_06_kpsS,99.25%,100.00%;KL8A1_07_neuS,100.00%,100.00%;KL8A1_08_neuE,99.74%,100.00%;KL8A1_09_neuC,100.00%,100.00%;KL8A1_10_neuA,100.00%,100.00%;KL8A1_11_neuB,100.00%,100.00%;KL8A1_12_neuD,100.00%,100.00%;KL8A1_13_kpsT,100.00%,100.00%;KL8A1_14_kpsM…	NA	0	NA	0 / 14 (0.00%)	NA	3	KL183_09_group_38,100.00%,3.65%;KL113_13_rmlB,96.30%,7.12%;KL113_13_rmlB,100.00%,3.17%	NA	NA	NA	NA	NA	NA	NA	NA	NA	NA	NA	NA	NA	NA	NA	NA	NA
GCA_000458805.1_Esch_coli_HVH_187_4-4471660_V1_genomic	KL8A1	K1	Typeable	NA	0.995	1	0 bp	14 / 14 (100.00%)	KL8A1_01_kpsF,99.39%,100.00%;KL8A1_02_kpsE,99.46%,100.00%;KL8A1_03_kpsD,99.82%,100.00%;KL8A1_04_kpsU,98.37%,100.00%;KL8A1_05_kpsC,98.07%,100.00%;KL8A1_06_kpsS,99.25%,100.00%;KL8A1_07_neuS,99.76%,100.00%;KL8A1_08_neuE,99.21%,100.00%;KL8A1_09_neuC,100.00%,100.00%;KL8A1_10_neuA,100.00%,100.00%;KL8A1_11_neuB,99.71%,100.00%;KL8A1_12_neuD,100.00%,100.00%;KL8A1_13_kpsT,100.00%,100.00%;KL8A1_14_kpsM,100.…	NA	0	NA	0 / 14 (0.00%)	NA	10	KL113_13_rmlB,100.00%,7.65%;KL134_12_group_182,96.30%,5.68%;KL113_13_rmlB,100.00%,7.12%;KL134_12_group_182,100.00%,5.47%;KL134_12_group_182,100.00%,5.47%;KL183_09_group_38,100.00%,3.65%;KL183_09_group_38,100.00%,3.65%;KL183_09_group_38,100.00%,3.65%;KL113_13_rmlB,100.00%,3.17%;KL113_13_rmlB,85.19%,7.12%	NA	NA	NA	NA	NA	NA	NA	NA	NA	NA	NA	NA	NA	NA	NA	NA	NA
GCA_000458875.1_Esch_coli_HVH_191_3-9341900_V1_genomic	KL8A1	K1	Typeable	NA	0.9996	1	0 bp	14 / 14 (100.00%)	KL8A1_01_kpsF,100.00%,100.00%;KL8A1_02_kpsE,99.73%,100.00%;KL8A1_03_kpsD,100.00%,100.00%;KL8A1_04_kpsU,100.00%,100.00%;KL8A1_05_kpsC,100.00%,100.00%;KL8A1_06_kpsS,100.00%,100.00%;KL8A1_07_neuS,100.00%,100.00%;KL8A1_08_neuE,99.74%,100.00%;KL8A1_09_neuC,100.00%,100.00%;KL8A1_10_neuA,100.00%,100.00%;KL8A1_11_neuB,100.00%,100.00%;KL8A1_12_neuD,100.00%,100.00%;KL8A1_13_kpsT,100.00%,100.00%;KL8A1_14_kp…	NA	0	NA	0 / 14 (0.00%)	NA	9	KL58_11_rmlB,87.07%,72.85%;KL113_13_rmlB,91.67%,3.17%;KL134_12_group_182,100.00%,5.47%;KL134_12_group_182,100.00%,5.47%;KL134_12_group_182,100.00%,5.47%;KL134_12_group_182,100.00%,5.47%;KL134_12_group_182,100.00%,5.47%;KL113_13_rmlB,96.30%,7.12%;KL183_09_group_38,100.00%,3.65%	NA	NA	NA	neuO	646	KE700772.1	576270	100	646	0	0	1	646	299647	300292	0	1166
GCA_000458895.1_Esch_coli_HVH_192_4-3054470_V1_genomic	KL8A1	K1	Typeable	NA	0.9996	1	0 bp	14 / 14 (100.00%)	KL8A1_01_kpsF,100.00%,100.00%;KL8A1_02_kpsE,99.73%,100.00%;KL8A1_03_kpsD,100.00%,100.00%;KL8A1_04_kpsU,100.00%,100.00%;KL8A1_05_kpsC,100.00%,100.00%;KL8A1_06_kpsS,100.00%,100.00%;KL8A1_07_neuS,100.00%,100.00%;KL8A1_08_neuE,99.74%,100.00%;KL8A1_09_neuC,100.00%,100.00%;KL8A1_10_neuA,100.00%,100.00%;KL8A1_11_neuB,100.00%,100.00%;KL8A1_12_neuD,100.00%,100.00%;KL8A1_13_kpsT,100.00%,100.00%;KL8A1_14_kp…	NA	0	NA	0 / 14 (0.00%)	NA	8	KL183_09_group_38,100.00%,3.79%;KL113_13_rmlB,91.67%,3.17%;KL113_13_rmlB,100.00%,7.12%;KL134_12_group_182,100.00%,5.47%;KL134_12_group_182,100.00%,5.47%;KL134_12_group_182,100.00%,5.47%;KL183_09_group_38,100.00%,3.65%;KL113_13_rmlB,85.19%,7.12%	NA	NA	NA	neuO	646	KE700778.1	3620456	99.536	646	3	0	1	646	1136499	1137144	0	1152
GCA_000458935.1_Esch_coli_HVH_194_4-2356805_V1_genomic	KL8A1	K1	Typeable	NA	0.9971	1	0 bp	14 / 14 (100.00%)	KL8A1_01_kpsF,100.00%,100.00%;KL8A1_02_kpsE,100.00%,100.00%;KL8A1_03_kpsD,100.00%,100.00%;KL8A1_04_kpsU,99.19%,100.00%;KL8A1_05_kpsC,98.07%,100.00%;KL8A1_06_kpsS,99.25%,100.00%;KL8A1_07_neuS,100.00%,100.00%;KL8A1_08_neuE,99.48%,100.00%;KL8A1_09_neuC,100.00%,100.00%;KL8A1_10_neuA,100.00%,100.00%;KL8A1_11_neuB,100.00%,100.00%;KL8A1_12_neuD,100.00%,100.00%;KL8A1_13_kpsT,100.00%,100.00%;KL8A1_14_kpsM…	NA	0	NA	0 / 14 (0.00%)	NA	3	KL113_13_rmlB,100.00%,7.12%;KL113_13_rmlB,100.00%,7.12%;KL113_13_rmlB,100.00%,3.17%	NA	NA	NA	neuO	646	KE700789.1	3231505	99.536	646	3	0	1	646	2593667	2594312	0	1152
GCA_000458975.1_Esch_coli_HVH_196_4-4530470_V1_genomic	KL8A1	K1	Typeable	NA	0.9993	1	0 bp	14 / 14 (100.00%)	KL8A1_01_kpsF,100.00%,100.00%;KL8A1_02_kpsE,99.73%,100.00%;KL8A1_03_kpsD,100.00%,100.00%;KL8A1_04_kpsU,100.00%,100.00%;KL8A1_05_kpsC,100.00%,100.00%;KL8A1_06_kpsS,100.00%,100.00%;KL8A1_07_neuS,100.00%,100.00%;KL8A1_08_neuE,99.74%,100.00%;KL8A1_09_neuC,100.00%,100.00%;KL8A1_10_neuA,100.00%,100.00%;KL8A1_11_neuB,100.00%,100.00%;KL8A1_12_neuD,100.00%,100.00%;KL8A1_13_kpsT,99.54%,100.00%;KL8A1_14_kps…	NA	0	NA	0 / 14 (0.00%)	NA	8	KL58_13_rmlA,87.50%,99.31%;KL113_13_rmlB,91.67%,3.17%;KL134_12_group_182,100.00%,5.47%;KL134_12_group_182,100.00%,5.47%;KL134_12_group_182,100.00%,5.47%;KL134_12_group_182,100.00%,5.47%;KL183_09_group_38,100.00%,3.65%;KL183_09_group_38,100.00%,3.65%	NA	NA	NA	NA	NA	NA	NA	NA	NA	NA	NA	NA	NA	NA	NA	NA	NA
GCA_000459015.1_Esch_coli_HVH_198_4-3206106_V1_genomic	KL8A1	K1	Typeable	!	0.9962	0.977	1065 bp	14 / 14 (100.00%)	KL8A1_01_kpsF,99.69%,100.00%;KL8A1_02_kpsE,99.73%,100.00%;KL8A1_03_kpsD,100.00%,100.00%;KL8A1_04_kpsU,99.19%,100.00%;KL8A1_05_kpsC,98.07%,100.00%;KL8A1_06_kpsS,99.25%,100.00%;KL8A1_07_neuS,100.00%,100.00%;KL8A1_08_neuE,99.48%,100.00%;KL8A1_09_neuC,100.00%,69.31%,truncated;KL8A1_10_neuA,100.00%,100.00%;KL8A1_11_neuB,99.71%,100.00%;KL8A1_12_neuD,99.52%,100.00%;KL8A1_13_kpsT,100.00%,100.00%;KL8A1_14…	NA	0	NA	0 / 14 (0.00%)	NA	5	KL134_12_group_182,100.00%,5.47%;KL134_12_group_182,100.00%,5.47%;KL134_12_group_182,100.00%,5.47%;KL134_12_group_182,100.00%,5.47%;KL113_13_rmlB,100.00%,3.17%	KL8A1_09_neuC,100.00%,69.31%,truncated	NA	NA	NA	NA	NA	NA	NA	NA	NA	NA	NA	NA	NA	NA	NA	NA
GCA_000459035.1_Esch_coli_HVH_199_4-5670322_V1_genomic	KL8A1	K1	Typeable	NA	0.9996	1	0 bp	14 / 14 (100.00%)	KL8A1_01_kpsF,100.00%,100.00%;KL8A1_02_kpsE,99.73%,100.00%;KL8A1_03_kpsD,100.00%,100.00%;KL8A1_04_kpsU,100.00%,100.00%;KL8A1_05_kpsC,100.00%,100.00%;KL8A1_06_kpsS,100.00%,100.00%;KL8A1_07_neuS,100.00%,100.00%;KL8A1_08_neuE,99.74%,100.00%;KL8A1_09_neuC,100.00%,100.00%;KL8A1_10_neuA,100.00%,100.00%;KL8A1_11_neuB,100.00%,100.00%;KL8A1_12_neuD,100.00%,100.00%;KL8A1_13_kpsT,100.00%,100.00%;KL8A1_14_kp…	NA	0	NA	0 / 14 (0.00%)	NA	8	KL183_09_group_38,100.00%,3.79%;KL113_13_rmlB,91.67%,3.17%;KL113_13_rmlB,100.00%,7.12%;KL134_12_group_182,100.00%,5.47%;KL134_12_group_182,100.00%,5.47%;KL134_12_group_182,100.00%,5.47%;KL183_09_group_38,100.00%,3.65%;KL113_13_rmlB,85.19%,7.12%	NA	NA	NA	neuO	646	KE700830.1	3736222	99.536	646	3	0	1	646	1247637	1248282	0	1152
GCA_000459075.1_Esch_coli_HVH_201_4-4459431_V1_genomic	KL8A1	K1	Typeable	NA	0.9994	1	0 bp	14 / 14 (100.00%)	KL8A1_01_kpsF,100.00%,100.00%;KL8A1_02_kpsE,99.73%,100.00%;KL8A1_03_kpsD,100.00%,100.00%;KL8A1_04_kpsU,100.00%,100.00%;KL8A1_05_kpsC,100.00%,100.00%;KL8A1_06_kpsS,100.00%,100.00%;KL8A1_07_neuS,100.00%,100.00%;KL8A1_08_neuE,99.48%,100.00%;KL8A1_09_neuC,100.00%,100.00%;KL8A1_10_neuA,100.00%,100.00%;KL8A1_11_neuB,100.00%,100.00%;KL8A1_12_neuD,100.00%,100.00%;KL8A1_13_kpsT,100.00%,100.00%;KL8A1_14_kp…	NA	0	NA	0 / 14 (0.00%)	NA	12	KL58_13_rmlA,87.50%,99.31%;KL113_13_rmlB,91.67%,3.17%;KL134_12_group_182,100.00%,5.47%;KL134_12_group_182,100.00%,5.47%;KL134_12_group_182,100.00%,5.47%;KL134_12_group_182,100.00%,5.47%;KL134_12_group_182,100.00%,5.47%;KL183_09_group_38,100.00%,3.65%;KL113_13_rmlB,96.30%,7.12%;KL113_13_rmlB,100.00%,3.17%;KL113_13_rmlB,100.00%,3.17%;KL113_13_rmlB,100.00%,3.17%	NA	NA	NA	neuO	646	KE700850.1	4827005	100	646	0	0	1	646	2277816	2278461	0	1166
GCA_000459115.1_Esch_coli_HVH_203_4-3126218_V1_genomic	KL8A1	K1	Typeable	NA	0.9996	1	0 bp	14 / 14 (100.00%)	KL8A1_01_kpsF,100.00%,100.00%;KL8A1_02_kpsE,99.73%,100.00%;KL8A1_03_kpsD,100.00%,100.00%;KL8A1_04_kpsU,100.00%,100.00%;KL8A1_05_kpsC,100.00%,100.00%;KL8A1_06_kpsS,100.00%,100.00%;KL8A1_07_neuS,100.00%,100.00%;KL8A1_08_neuE,99.74%,100.00%;KL8A1_09_neuC,100.00%,100.00%;KL8A1_10_neuA,100.00%,100.00%;KL8A1_11_neuB,100.00%,100.00%;KL8A1_12_neuD,100.00%,100.00%;KL8A1_13_kpsT,100.00%,100.00%;KL8A1_14_kp…	NA	0	NA	0 / 14 (0.00%)	NA	12	KL58_13_rmlA,87.50%,99.31%;KL113_13_rmlB,91.67%,3.17%;KL134_12_group_182,100.00%,5.47%;KL134_12_group_182,100.00%,5.47%;KL134_12_group_182,100.00%,5.47%;KL134_12_group_182,100.00%,5.47%;KL134_12_group_182,100.00%,5.47%;KL183_09_group_38,100.00%,3.65%;KL113_13_rmlB,96.30%,7.12%;KL113_13_rmlB,100.00%,3.17%;KL113_13_rmlB,100.00%,3.17%;KL113_13_rmlB,100.00%,3.17%	NA	NA	NA	neuO	646	KE700866.1	3730127	100	646	0	0	1	646	1323497	1324142	0	1166
GCA_000459255.1_Esch_coli_HVH_210_4-3042480_V1_genomic	KL8A1	K1	Typeable	NA	0.9996	1	0 bp	14 / 14 (100.00%)	KL8A1_01_kpsF,100.00%,100.00%;KL8A1_02_kpsE,99.73%,100.00%;KL8A1_03_kpsD,100.00%,100.00%;KL8A1_04_kpsU,100.00%,100.00%;KL8A1_05_kpsC,100.00%,100.00%;KL8A1_06_kpsS,100.00%,100.00%;KL8A1_07_neuS,100.00%,100.00%;KL8A1_08_neuE,99.74%,100.00%;KL8A1_09_neuC,100.00%,100.00%;KL8A1_10_neuA,100.00%,100.00%;KL8A1_11_neuB,100.00%,100.00%;KL8A1_12_neuD,100.00%,100.00%;KL8A1_13_kpsT,100.00%,100.00%;KL8A1_14_kp…	NA	0	NA	0 / 14 (0.00%)	NA	8	KL183_09_group_38,100.00%,3.79%;KL113_13_rmlB,91.67%,3.17%;KL113_13_rmlB,100.00%,7.12%;KL134_12_group_182,100.00%,5.47%;KL134_12_group_182,100.00%,5.47%;KL134_12_group_182,100.00%,5.47%;KL183_09_group_38,100.00%,3.65%;KL113_13_rmlB,85.19%,7.12%	NA	NA	95	neuO	646	KE700929.1	2344768	99.536	646	3	0	1	646	1244305	1244950	0	1152
GCA_000459275.1_Esch_coli_HVH_211_4-3041891_V1_genomic	KL8A1	K1	Typeable	NA	0.9993	1	0 bp	14 / 14 (100.00%)	KL8A1_01_kpsF,100.00%,100.00%;KL8A1_02_kpsE,99.73%,100.00%;KL8A1_03_kpsD,100.00%,100.00%;KL8A1_04_kpsU,100.00%,100.00%;KL8A1_05_kpsC,100.00%,100.00%;KL8A1_06_kpsS,100.00%,100.00%;KL8A1_07_neuS,100.00%,100.00%;KL8A1_08_neuE,99.74%,100.00%;KL8A1_09_neuC,100.00%,100.00%;KL8A1_10_neuA,100.00%,100.00%;KL8A1_11_neuB,100.00%,100.00%;KL8A1_12_neuD,100.00%,100.00%;KL8A1_13_kpsT,100.00%,100.00%;KL8A1_14_kp…	NA	0	NA	0 / 14 (0.00%)	NA	11	KL58_13_rmlA,87.50%,99.31%;KL183_09_group_38,100.00%,3.79%;KL113_13_rmlB,91.67%,3.17%;KL134_12_group_182,100.00%,5.47%;KL134_12_group_182,100.00%,5.47%;KL134_12_group_182,100.00%,5.47%;KL134_12_group_182,100.00%,5.47%;KL134_12_group_182,100.00%,5.47%;KL183_09_group_38,100.00%,3.65%;KL113_13_rmlB,96.30%,7.12%;KL113_13_rmlB,85.19%,7.12%	NA	NA	NA	neuO	646	KE700944.1	2636534	99.536	646	3	0	1	646	2361187	2361832	0	1152
GCA_000459375.1_Esch_coli_HVH_217_4-1022806_V1_genomic	KL8A1	K1	Typeable	NA	0.9996	1	0 bp	14 / 14 (100.00%)	KL8A1_01_kpsF,100.00%,100.00%;KL8A1_02_kpsE,99.73%,100.00%;KL8A1_03_kpsD,100.00%,100.00%;KL8A1_04_kpsU,100.00%,100.00%;KL8A1_05_kpsC,100.00%,100.00%;KL8A1_06_kpsS,100.00%,100.00%;KL8A1_07_neuS,100.00%,100.00%;KL8A1_08_neuE,99.74%,100.00%;KL8A1_09_neuC,100.00%,100.00%;KL8A1_10_neuA,100.00%,100.00%;KL8A1_11_neuB,100.00%,100.00%;KL8A1_12_neuD,100.00%,100.00%;KL8A1_13_kpsT,100.00%,100.00%;KL8A1_14_kp…	NA	0	NA	0 / 14 (0.00%)	NA	9	KL58_11_rmlB,87.07%,72.85%;KL113_13_rmlB,91.67%,3.17%;KL134_12_group_182,100.00%,5.47%;KL134_12_group_182,100.00%,5.47%;KL134_12_group_182,100.00%,5.47%;KL134_12_group_182,100.00%,5.47%;KL134_12_group_182,100.00%,5.47%;KL134_12_group_182,100.00%,5.47%;KL113_13_rmlB,96.30%,7.12%	NA	NA	NA	neuO	646	KE701020.1	555852	100	646	0	0	1	646	279074	279719	0	1166
GCA_000459455.1_Esch_coli_HVH_222_4-2977443_V1_genomic	KL8A1	K1	Typeable	NA	0.9993	1	0 bp	14 / 14 (100.00%)	KL8A1_01_kpsF,100.00%,100.00%;KL8A1_02_kpsE,99.46%,100.00%;KL8A1_03_kpsD,99.82%,100.00%;KL8A1_04_kpsU,100.00%,100.00%;KL8A1_05_kpsC,100.00%,100.00%;KL8A1_06_kpsS,100.00%,100.00%;KL8A1_07_neuS,100.00%,100.00%;KL8A1_08_neuE,99.74%,100.00%;KL8A1_09_neuC,100.00%,100.00%;KL8A1_10_neuA,100.00%,100.00%;KL8A1_11_neuB,100.00%,100.00%;KL8A1_12_neuD,100.00%,100.00%;KL8A1_13_kpsT,100.00%,100.00%;KL8A1_14_kps…	NA	0	NA	0 / 14 (0.00%)	NA	12	KL113_13_rmlB,100.00%,7.12%;KL113_13_rmlB,100.00%,3.17%;KL134_12_group_182,100.00%,5.47%;KL134_12_group_182,100.00%,5.47%;KL134_12_group_182,100.00%,5.47%;KL134_12_group_182,100.00%,5.47%;KL134_12_group_182,100.00%,5.47%;KL113_13_rmlB,96.30%,7.12%;KL113_13_rmlB,100.00%,3.17%;KL183_09_group_38,100.00%,3.65%;KL113_13_rmlB,100.00%,3.17%;KL113_13_rmlB,100.00%,3.17%	NA	NA	NA	neuO	646	KE701088.1	1459061	100	646	0	0	1	646	1169730	1170375	0	1166
GCA_000459595.1_Esch_coli_KOEGE_10_25a_V1_genomic	KL8A1	K1	Typeable	NA	0.9971	1	0 bp	14 / 14 (100.00%)	KL8A1_01_kpsF,100.00%,100.00%;KL8A1_02_kpsE,100.00%,100.00%;KL8A1_03_kpsD,100.00%,100.00%;KL8A1_04_kpsU,99.19%,100.00%;KL8A1_05_kpsC,98.07%,100.00%;KL8A1_06_kpsS,99.00%,100.00%;KL8A1_07_neuS,100.00%,100.00%;KL8A1_08_neuE,99.74%,100.00%;KL8A1_09_neuC,100.00%,100.00%;KL8A1_10_neuA,100.00%,100.00%;KL8A1_11_neuB,100.00%,100.00%;KL8A1_12_neuD,100.00%,100.00%;KL8A1_13_kpsT,100.00%,100.00%;KL8A1_14_kpsM…	NA	0	NA	0 / 14 (0.00%)	NA	13	KL183_09_group_38,96.43%,3.93%;KL113_13_rmlB,100.00%,7.12%;KL113_13_rmlB,100.00%,7.12%;KL134_12_group_182,100.00%,5.47%;KL113_13_rmlB,100.00%,7.12%;KL113_13_rmlB,100.00%,7.12%;KL113_13_rmlB,100.00%,7.12%;KL134_12_group_182,100.00%,5.47%;KL134_12_group_182,100.00%,5.47%;KL183_09_group_38,100.00%,3.65%;KL183_09_group_38,100.00%,3.65%;KL183_09_group_38,100.00%,3.65%;KL113_13_rmlB,100.00%,3.17%	NA	NA	NA	neuO	646	KE701219.1	1706348	99.381	646	4	0	1	646	1427264	1427909	0	1148
GCA_000459635.1_Esch_coli_KOEGE_32_66a_V1_genomic	KL8A1	K1	Typeable	NA	0.9996	1	0 bp	14 / 14 (100.00%)	KL8A1_01_kpsF,100.00%,100.00%;KL8A1_02_kpsE,99.73%,100.00%;KL8A1_03_kpsD,100.00%,100.00%;KL8A1_04_kpsU,100.00%,100.00%;KL8A1_05_kpsC,100.00%,100.00%;KL8A1_06_kpsS,100.00%,100.00%;KL8A1_07_neuS,100.00%,100.00%;KL8A1_08_neuE,99.74%,100.00%;KL8A1_09_neuC,100.00%,100.00%;KL8A1_10_neuA,100.00%,100.00%;KL8A1_11_neuB,100.00%,100.00%;KL8A1_12_neuD,100.00%,100.00%;KL8A1_13_kpsT,100.00%,100.00%;KL8A1_14_kp…	NA	0	NA	0 / 14 (0.00%)	NA	12	KL134_12_group_182,100.00%,5.47%;KL134_12_group_182,100.00%,5.47%;KL134_12_group_182,100.00%,5.47%;KL134_12_group_182,100.00%,5.47%;KL134_12_group_182,100.00%,5.47%;KL113_13_rmlB,96.30%,7.12%;KL113_13_rmlB,100.00%,3.17%;KL183_09_group_38,100.00%,3.65%;KL113_13_rmlB,100.00%,3.17%;KL113_13_rmlB,100.00%,3.17%;KL113_13_rmlB,100.00%,3.17%;KL113_13_rmlB,100.00%,3.17%	NA	NA	NA	neuO	646	KE701237.1	4268806	100	646	0	0	1	646	1715834	1715189	0	1166
GCA_000459735.1_Esch_coli_KOEGE_56_169a_V1_genomic	KL8A1	K1	Typeable	NA	0.9958	1	0 bp	14 / 14 (100.00%)	KL8A1_01_kpsF,99.69%,100.00%;KL8A1_02_kpsE,99.46%,100.00%;KL8A1_03_kpsD,100.00%,100.00%;KL8A1_04_kpsU,98.78%,100.00%;KL8A1_05_kpsC,97.93%,100.00%;KL8A1_06_kpsS,99.25%,100.00%;KL8A1_07_neuS,100.00%,100.00%;KL8A1_08_neuE,99.74%,100.00%;KL8A1_09_neuC,100.00%,100.00%;KL8A1_10_neuA,100.00%,100.00%;KL8A1_11_neuB,99.71%,100.00%;KL8A1_12_neuD,99.52%,100.00%;KL8A1_13_kpsT,100.00%,100.00%;KL8A1_14_kpsM,100…	NA	0	NA	0 / 14 (0.00%)	NA	8	KL183_09_group_38,96.30%,4.63%;KL183_09_group_38,92.86%,3.93%;KL134_12_group_182,100.00%,5.47%;KL134_12_group_182,100.00%,5.47%;KL113_13_rmlB,96.30%,7.12%;KL134_12_group_182,100.00%,5.47%;KL134_12_group_182,100.00%,5.47%;KL113_13_rmlB,85.19%,7.12%	NA	NA	NA	NA	NA	NA	NA	NA	NA	NA	NA	NA	NA	NA	NA	NA	NA
GCA_000460015.1_Esch_coli_UMEA_3041-1_V1_genomic	KL8A1	K1	Typeable	NA	0.9996	1	0 bp	14 / 14 (100.00%)	KL8A1_01_kpsF,100.00%,100.00%;KL8A1_02_kpsE,99.73%,100.00%;KL8A1_03_kpsD,100.00%,100.00%;KL8A1_04_kpsU,100.00%,100.00%;KL8A1_05_kpsC,100.00%,100.00%;KL8A1_06_kpsS,100.00%,100.00%;KL8A1_07_neuS,100.00%,100.00%;KL8A1_08_neuE,99.74%,100.00%;KL8A1_09_neuC,100.00%,100.00%;KL8A1_10_neuA,100.00%,100.00%;KL8A1_11_neuB,100.00%,100.00%;KL8A1_12_neuD,100.00%,100.00%;KL8A1_13_kpsT,100.00%,100.00%;KL8A1_14_kp…	NA	0	NA	0 / 14 (0.00%)	NA	12	KL134_12_group_182,100.00%,5.47%;KL134_12_group_182,100.00%,5.47%;KL134_12_group_182,100.00%,5.47%;KL134_12_group_182,100.00%,5.47%;KL134_12_group_182,100.00%,5.47%;KL113_13_rmlB,96.30%,7.12%;KL113_13_rmlB,100.00%,3.17%;KL113_13_rmlB,100.00%,3.17%;KL113_13_rmlB,100.00%,3.17%;KL183_09_group_38,100.00%,3.65%;KL113_13_rmlB,100.00%,3.17%;KL113_13_rmlB,88.89%,7.12%	NA	NA	NA	neuO	646	KE701458.1	4781330	100	646	0	0	1	646	2303802	2304447	0	1166
GCA_000460195.1_Esch_coli_UMEA_3117-1_V1_genomic	KL8A1	K1	Typeable	NA	0.9962	1	0 bp	14 / 14 (100.00%)	KL8A1_01_kpsF,99.69%,100.00%;KL8A1_02_kpsE,99.73%,100.00%;KL8A1_03_kpsD,100.00%,100.00%;KL8A1_04_kpsU,99.19%,100.00%;KL8A1_05_kpsC,98.07%,100.00%;KL8A1_06_kpsS,99.25%,100.00%;KL8A1_07_neuS,100.00%,100.00%;KL8A1_08_neuE,99.48%,100.00%;KL8A1_09_neuC,100.00%,100.00%;KL8A1_10_neuA,100.00%,100.00%;KL8A1_11_neuB,99.71%,100.00%;KL8A1_12_neuD,99.52%,100.00%;KL8A1_13_kpsT,100.00%,100.00%;KL8A1_14_kpsM,100…	NA	0	NA	0 / 14 (0.00%)	NA	1	KL113_13_rmlB,100.00%,7.12%	NA	NA	NA	NA	NA	NA	NA	NA	NA	NA	NA	NA	NA	NA	NA	NA	NA
GCA_000460275.1_Esch_coli_UMEA_3139-1_V1_genomic	KL8A1	K1	Typeable	NA	0.9957	1	0 bp	14 / 14 (100.00%)	KL8A1_01_kpsF,99.39%,100.00%;KL8A1_02_kpsE,99.73%,100.00%;KL8A1_03_kpsD,99.82%,100.00%;KL8A1_04_kpsU,98.78%,100.00%;KL8A1_05_kpsC,98.07%,100.00%;KL8A1_06_kpsS,99.25%,100.00%;KL8A1_07_neuS,100.00%,100.00%;KL8A1_08_neuE,99.48%,100.00%;KL8A1_09_neuC,99.74%,100.00%;KL8A1_10_neuA,100.00%,100.00%;KL8A1_11_neuB,99.71%,100.00%;KL8A1_12_neuD,100.00%,100.00%;KL8A1_13_kpsT,100.00%,100.00%;KL8A1_14_kpsM,100.…	NA	0	NA	0 / 14 (0.00%)	NA	1	KL214_14_rmlB,76.33%,91.69%	NA	NA	NA	NA	NA	NA	NA	NA	NA	NA	NA	NA	NA	NA	NA	NA	NA
GCA_000460295.1_Esch_coli_UMEA_3140-1_V1_genomic	KL8A1	K1	Typeable	NA	0.9996	1	0 bp	14 / 14 (100.00%)	KL8A1_01_kpsF,100.00%,100.00%;KL8A1_02_kpsE,99.73%,100.00%;KL8A1_03_kpsD,100.00%,100.00%;KL8A1_04_kpsU,100.00%,100.00%;KL8A1_05_kpsC,100.00%,100.00%;KL8A1_06_kpsS,100.00%,100.00%;KL8A1_07_neuS,100.00%,100.00%;KL8A1_08_neuE,99.74%,100.00%;KL8A1_09_neuC,100.00%,100.00%;KL8A1_10_neuA,100.00%,100.00%;KL8A1_11_neuB,100.00%,100.00%;KL8A1_12_neuD,100.00%,100.00%;KL8A1_13_kpsT,100.00%,100.00%;KL8A1_14_kp…	NA	0	NA	0 / 14 (0.00%)	NA	9	KL113_13_rmlB,100.00%,7.12%;KL134_12_group_182,100.00%,5.47%,partial;KL134_12_group_182,100.00%,5.47%;KL134_12_group_182,100.00%,5.47%;KL134_12_group_182,100.00%,5.47%;KL134_12_group_182,100.00%,5.47%;KL134_12_group_182,100.00%,5.47%;KL113_13_rmlB,96.30%,7.12%;KL113_13_rmlB,100.00%,3.17%	NA	NA	NA	neuO	646	KE701659.1	2679166	100	646	0	0	1	646	385545	386190	0	1166
GCA_000460475.1_Esch_coli_UMEA_3162-1_V1_genomic	KL8A1	K1	Typeable	NA	0.9996	0.9999	-2 bp	14 / 14 (100.00%)	KL8A1_01_kpsF,100.00%,100.00%;KL8A1_02_kpsE,99.73%,100.00%;KL8A1_03_kpsD,100.00%,100.00%;KL8A1_04_kpsU,100.00%,100.00%;KL8A1_05_kpsC,100.00%,100.00%;KL8A1_06_kpsS,100.00%,100.00%;KL8A1_07_neuS,100.00%,98.04%;KL8A1_08_neuE,99.74%,100.00%;KL8A1_09_neuC,100.00%,100.00%;KL8A1_10_neuA,100.00%,100.00%;KL8A1_11_neuB,100.00%,100.00%;KL8A1_12_neuD,100.00%,100.00%;KL8A1_13_kpsT,100.00%,100.00%;KL8A1_14_kps…	NA	0	NA	0 / 14 (0.00%)	NA	9	KL58_11_rmlB,89.08%,48.20%;KL113_13_rmlB,91.67%,3.17%;KL134_12_group_182,100.00%,5.47%;KL134_12_group_182,100.00%,5.47%;KL134_12_group_182,100.00%,5.47%;KL134_12_group_182,100.00%,5.47%;KL134_12_group_182,100.00%,5.47%;KL113_13_rmlB,96.30%,7.12%;KL183_09_group_38,100.00%,3.65%	NA	NA	NA	neuO	646	KE701776.1	1571143	100	646	0	0	1	646	1292253	1292898	0	1166
GCA_000460555.1_Esch_coli_UMEA_3174-1_V1_genomic	KL8A1	K1	Typeable	NA	0.9937	1	0 bp	14 / 14 (100.00%)	KL8A1_01_kpsF,99.39%,100.00%;KL8A1_02_kpsE,99.73%,100.00%;KL8A1_03_kpsD,99.82%,100.00%;KL8A1_04_kpsU,98.37%,100.00%;KL8A1_05_kpsC,98.07%,100.00%;KL8A1_06_kpsS,99.25%,100.00%;KL8A1_07_neuS,100.00%,100.00%;KL8A1_08_neuE,99.48%,100.00%;KL8A1_09_neuC,99.74%,100.00%;KL8A1_10_neuA,100.00%,100.00%;KL8A1_11_neuB,99.71%,100.00%;KL8A1_12_neuD,99.52%,100.00%;KL8A1_13_kpsT,100.00%,100.00%;KL8A1_14_kpsM,98.06…	NA	0	NA	0 / 14 (0.00%)	NA	15	KL214_14_rmlB,76.63%,91.69%;KL113_13_rmlB,100.00%,7.65%;KL134_12_group_182,100.00%,5.47%;KL134_12_group_182,100.00%,5.47%;KL134_12_group_182,100.00%,5.47%;KL134_12_group_182,100.00%,5.47%;KL134_12_group_182,100.00%,5.47%;KL134_12_group_182,100.00%,5.47%;KL183_09_group_38,100.00%,3.65%;KL113_13_rmlB,100.00%,3.17%;KL183_09_group_38,96.15%,3.65%;KL113_13_rmlB,100.00%,3.17%;KL113_13_rmlB,100.00%,3.17…	NA	NA	NA	NA	NA	NA	NA	NA	NA	NA	NA	NA	NA	NA	NA	NA	NA
GCA_000460675.1_Esch_coli_UMEA_3190-1_V1_genomic	KL8A1	K1	Typeable	NA	0.9957	1	0 bp	14 / 14 (100.00%)	KL8A1_01_kpsF,99.39%,100.00%;KL8A1_02_kpsE,99.73%,100.00%;KL8A1_03_kpsD,99.82%,100.00%;KL8A1_04_kpsU,98.78%,100.00%;KL8A1_05_kpsC,98.07%,100.00%;KL8A1_06_kpsS,99.25%,100.00%;KL8A1_07_neuS,100.00%,100.00%;KL8A1_08_neuE,99.48%,100.00%;KL8A1_09_neuC,99.74%,100.00%;KL8A1_10_neuA,100.00%,100.00%;KL8A1_11_neuB,99.71%,100.00%;KL8A1_12_neuD,100.00%,100.00%;KL8A1_13_kpsT,100.00%,100.00%;KL8A1_14_kpsM,100.…	NA	0	NA	0 / 14 (0.00%)	NA	8	KL58_13_rmlA,87.15%,99.31%;KL113_13_rmlB,100.00%,7.65%;KL183_09_group_38,100.00%,3.65%;KL183_09_group_38,100.00%,3.65%;KL113_13_rmlB,100.00%,3.17%;KL113_13_rmlB,100.00%,3.17%;KL113_13_rmlB,100.00%,3.17%;KL113_13_rmlB,95.83%,6.86%	NA	NA	NA	NA	NA	NA	NA	NA	NA	NA	NA	NA	NA	NA	NA	NA	NA
GCA_000460775.1_Esch_coli_UMEA_3203-1_V1_genomic	KL8A1	K1	Typeable	NA	0.9994	1	0 bp	14 / 14 (100.00%)	KL8A1_01_kpsF,100.00%,100.00%;KL8A1_02_kpsE,99.73%,100.00%;KL8A1_03_kpsD,100.00%,100.00%;KL8A1_04_kpsU,100.00%,100.00%;KL8A1_05_kpsC,100.00%,100.00%;KL8A1_06_kpsS,99.75%,100.00%;KL8A1_07_neuS,100.00%,100.00%;KL8A1_08_neuE,99.74%,100.00%;KL8A1_09_neuC,100.00%,100.00%;KL8A1_10_neuA,100.00%,100.00%;KL8A1_11_neuB,100.00%,100.00%;KL8A1_12_neuD,100.00%,100.00%;KL8A1_13_kpsT,100.00%,100.00%;KL8A1_14_kps…	NA	0	NA	0 / 14 (0.00%)	NA	9	KL58_13_rmlA,87.50%,99.31%;KL113_13_rmlB,91.67%,3.17%;KL134_12_group_182,100.00%,5.47%;KL134_12_group_182,100.00%,5.47%;KL134_12_group_182,100.00%,5.47%;KL134_12_group_182,100.00%,5.47%;KL134_12_group_182,100.00%,5.47%;KL183_09_group_38,100.00%,3.65%;KL113_13_rmlB,96.30%,7.12%	NA	NA	NA	neuO	646	KE702020.1	1458945	100	646	0	0	1	646	1181317	1181962	0	1166
GCA_000460795.1_Esch_coli_UMEA_3206-1_V1_genomic	KL8A1	K1	Typeable	NA	0.9996	1	0 bp	14 / 14 (100.00%)	KL8A1_01_kpsF,100.00%,100.00%;KL8A1_02_kpsE,99.73%,100.00%;KL8A1_03_kpsD,100.00%,100.00%;KL8A1_04_kpsU,100.00%,100.00%;KL8A1_05_kpsC,100.00%,100.00%;KL8A1_06_kpsS,100.00%,100.00%;KL8A1_07_neuS,100.00%,100.00%;KL8A1_08_neuE,99.74%,100.00%;KL8A1_09_neuC,100.00%,100.00%;KL8A1_10_neuA,100.00%,100.00%;KL8A1_11_neuB,100.00%,100.00%;KL8A1_12_neuD,100.00%,100.00%;KL8A1_13_kpsT,100.00%,100.00%;KL8A1_14_kp…	NA	0	NA	0 / 14 (0.00%)	NA	12	KL58_13_rmlA,90.70%,59.31%;KL113_13_rmlB,91.67%,3.17%;KL113_13_rmlB,100.00%,3.17%;KL134_12_group_182,100.00%,5.47%;KL134_12_group_182,100.00%,5.47%;KL134_12_group_182,100.00%,5.47%;KL134_12_group_182,100.00%,5.47%;KL134_12_group_182,100.00%,5.47%;KL183_09_group_38,100.00%,3.65%;KL113_13_rmlB,96.30%,7.12%;KL113_13_rmlB,100.00%,3.17%;KL113_13_rmlB,100.00%,3.17%	NA	NA	NA	neuO	646	KE702029.1	2562196	100	646	0	0	1	646	2287518	2288163	0	1166
GCA_000460935.1_Esch_coli_UMEA_3221-1_V1_genomic	KL8A1	K1	Typeable	NA	0.9958	1	0 bp	14 / 14 (100.00%)	KL8A1_01_kpsF,99.69%,100.00%;KL8A1_02_kpsE,99.46%,100.00%;KL8A1_03_kpsD,100.00%,100.00%;KL8A1_04_kpsU,98.78%,100.00%;KL8A1_05_kpsC,97.93%,100.00%;KL8A1_06_kpsS,99.25%,100.00%;KL8A1_07_neuS,100.00%,100.00%;KL8A1_08_neuE,99.74%,100.00%;KL8A1_09_neuC,100.00%,100.00%;KL8A1_10_neuA,100.00%,100.00%;KL8A1_11_neuB,99.71%,100.00%;KL8A1_12_neuD,99.52%,100.00%;KL8A1_13_kpsT,100.00%,100.00%;KL8A1_14_kpsM,100…	NA	0	NA	0 / 14 (0.00%)	NA	2	KL113_13_rmlB,85.19%,7.12%;KL183_09_group_38,100.00%,2.81%	NA	NA	NA	NA	NA	NA	NA	NA	NA	NA	NA	NA	NA	NA	NA	NA	NA
GCA_000460975.1_Esch_coli_UMEA_3230-1_V1_genomic	KL8A1	K1	Typeable	NA	0.9958	1	0 bp	14 / 14 (100.00%)	KL8A1_01_kpsF,99.69%,100.00%;KL8A1_02_kpsE,99.46%,100.00%;KL8A1_03_kpsD,100.00%,100.00%;KL8A1_04_kpsU,98.78%,100.00%;KL8A1_05_kpsC,97.93%,100.00%;KL8A1_06_kpsS,99.25%,100.00%;KL8A1_07_neuS,100.00%,100.00%;KL8A1_08_neuE,99.74%,100.00%;KL8A1_09_neuC,100.00%,100.00%;KL8A1_10_neuA,100.00%,100.00%;KL8A1_11_neuB,99.71%,100.00%;KL8A1_12_neuD,99.52%,100.00%;KL8A1_13_kpsT,100.00%,100.00%;KL8A1_14_kpsM,100…	NA	0	NA	0 / 14 (0.00%)	NA	2	KL113_13_rmlB,85.19%,7.12%;KL183_09_group_38,100.00%,2.81%	NA	NA	NA	NA	NA	NA	NA	NA	NA	NA	NA	NA	NA	NA	NA	NA	NA
GCA_000461115.1_Esch_coli_UMEA_3271-1_V1_genomic	KL8A1	K1	Typeable	NA	0.9955	1	0 bp	14 / 14 (100.00%)	KL8A1_01_kpsF,99.39%,100.00%;KL8A1_02_kpsE,99.73%,100.00%;KL8A1_03_kpsD,99.82%,100.00%;KL8A1_04_kpsU,98.78%,100.00%;KL8A1_05_kpsC,98.07%,100.00%;KL8A1_06_kpsS,99.25%,100.00%;KL8A1_07_neuS,100.00%,100.00%;KL8A1_08_neuE,99.48%,100.00%;KL8A1_09_neuC,99.49%,100.00%;KL8A1_10_neuA,100.00%,100.00%;KL8A1_11_neuB,99.71%,100.00%;KL8A1_12_neuD,100.00%,100.00%;KL8A1_13_kpsT,100.00%,100.00%;KL8A1_14_kpsM,100.…	NA	0	NA	0 / 14 (0.00%)	NA	9	KL214_14_rmlB,76.33%,91.69%;KL134_12_group_182,100.00%,5.47%;KL134_12_group_182,100.00%,5.47%;KL134_12_group_182,100.00%,5.47%;KL134_12_group_182,100.00%,5.47%;KL134_12_group_182,100.00%,5.47%;KL134_12_group_182,100.00%,5.47%;KL183_09_group_38,96.15%,3.65%;KL183_09_group_38,96.15%,3.65%	NA	NA	NA	NA	NA	NA	NA	NA	NA	NA	NA	NA	NA	NA	NA	NA	NA
GCA_000461155.1_Esch_coli_UMEA_3298-1_V1_genomic	KL8A1	K1	Typeable	NA	1	1	0 bp	14 / 14 (100.00%)	KL8A1_01_kpsF,100.00%,100.00%;KL8A1_02_kpsE,100.00%,100.00%;KL8A1_03_kpsD,100.00%,100.00%;KL8A1_04_kpsU,100.00%,100.00%;KL8A1_05_kpsC,100.00%,100.00%;KL8A1_06_kpsS,100.00%,100.00%;KL8A1_07_neuS,100.00%,100.00%;KL8A1_08_neuE,100.00%,100.00%;KL8A1_09_neuC,100.00%,100.00%;KL8A1_10_neuA,100.00%,100.00%;KL8A1_11_neuB,100.00%,100.00%;KL8A1_12_neuD,100.00%,100.00%;KL8A1_13_kpsT,100.00%,100.00%;KL8A1_14_…	NA	0	NA	0 / 14 (0.00%)	NA	6	KL183_09_group_38,92.59%,3.93%;KL134_12_group_182,100.00%,5.47%;KL113_13_rmlB,100.00%,7.12%;KL134_12_group_182,100.00%,5.47%;KL134_12_group_182,100.00%,5.47%;KL113_13_rmlB,85.19%,7.12%	NA	NA	NA	neuO	646	KE702293.1	746422	100	646	0	0	1	646	428677	429322	0	1166
GCA_000461175.1_Esch_coli_UMEA_3304-1_V1_genomic	KL8A1	K1	Typeable	NA	0.9957	1	0 bp	14 / 14 (100.00%)	KL8A1_01_kpsF,99.39%,100.00%;KL8A1_02_kpsE,99.73%,100.00%;KL8A1_03_kpsD,99.82%,100.00%;KL8A1_04_kpsU,98.78%,100.00%;KL8A1_05_kpsC,98.07%,100.00%;KL8A1_06_kpsS,99.25%,100.00%;KL8A1_07_neuS,100.00%,100.00%;KL8A1_08_neuE,99.48%,100.00%;KL8A1_09_neuC,99.74%,100.00%;KL8A1_10_neuA,100.00%,100.00%;KL8A1_11_neuB,99.71%,100.00%;KL8A1_12_neuD,100.00%,100.00%;KL8A1_13_kpsT,100.00%,100.00%;KL8A1_14_kpsM,100.…	NA	0	NA	0 / 14 (0.00%)	NA	8	KL58_13_rmlA,88.10%,92.76%;KL113_13_rmlB,100.00%,7.65%;KL113_13_rmlB,100.00%,7.12%;KL183_09_group_38,100.00%,3.65%;KL183_09_group_38,100.00%,3.65%;KL113_13_rmlB,100.00%,3.17%;KL113_13_rmlB,100.00%,3.17%;KL113_13_rmlB,95.83%,6.86%	NA	NA	NA	NA	NA	NA	NA	NA	NA	NA	NA	NA	NA	NA	NA	NA	NA
GCA_000461335.1_Esch_coli_UMEA_3391-1_V1_genomic	KL8A1	K1	Typeable	NA	0.9964	1	0 bp	14 / 14 (100.00%)	KL8A1_01_kpsF,100.00%,100.00%;KL8A1_02_kpsE,100.00%,100.00%;KL8A1_03_kpsD,100.00%,100.00%;KL8A1_04_kpsU,99.19%,100.00%;KL8A1_05_kpsC,98.07%,100.00%;KL8A1_06_kpsS,99.00%,100.00%;KL8A1_07_neuS,100.00%,100.00%;KL8A1_08_neuE,99.48%,100.00%;KL8A1_09_neuC,100.00%,100.00%;KL8A1_10_neuA,100.00%,100.00%;KL8A1_11_neuB,99.71%,100.00%;KL8A1_12_neuD,99.52%,100.00%;KL8A1_13_kpsT,100.00%,100.00%;KL8A1_14_kpsM,1…	NA	0	NA	0 / 14 (0.00%)	NA	3	KL134_17_rmlA,88.67%,87.67%;KL36_08_ugd,80.54%,66.24%;KL113_13_rmlB,85.19%,7.12%	NA	NA	NA	NA	NA	NA	NA	NA	NA	NA	NA	NA	NA	NA	NA	NA	NA
GCA_000461455.1_Esch_coli_UMEA_3632-1_V1_genomic	KL8A1	K1	Typeable	NA	0.9996	1	0 bp	14 / 14 (100.00%)	KL8A1_01_kpsF,100.00%,100.00%;KL8A1_02_kpsE,99.73%,100.00%;KL8A1_03_kpsD,100.00%,100.00%;KL8A1_04_kpsU,100.00%,100.00%;KL8A1_05_kpsC,100.00%,100.00%;KL8A1_06_kpsS,100.00%,100.00%;KL8A1_07_neuS,100.00%,100.00%;KL8A1_08_neuE,99.74%,100.00%;KL8A1_09_neuC,100.00%,100.00%;KL8A1_10_neuA,100.00%,100.00%;KL8A1_11_neuB,100.00%,100.00%;KL8A1_12_neuD,100.00%,100.00%;KL8A1_13_kpsT,100.00%,100.00%;KL8A1_14_kp…	NA	0	NA	0 / 14 (0.00%)	NA	9	KL58_13_rmlA,87.50%,99.31%;KL113_13_rmlB,91.67%,3.17%;KL134_12_group_182,100.00%,5.47%;KL134_12_group_182,100.00%,5.47%;KL134_12_group_182,100.00%,5.47%;KL134_12_group_182,100.00%,5.47%;KL134_12_group_182,100.00%,5.47%;KL113_13_rmlB,96.30%,7.12%;KL113_13_rmlB,85.19%,7.12%	NA	NA	NA	neuO	646	KE702454.1	3648694	100	646	0	0	1	646	1146270	1146915	0	1166
GCA_000461495.1_Esch_coli_UMEA_3662-1_V1_genomic	KL8A1	K1	Typeable	NA	0.9996	1	0 bp	14 / 14 (100.00%)	KL8A1_01_kpsF,100.00%,100.00%;KL8A1_02_kpsE,99.73%,100.00%;KL8A1_03_kpsD,100.00%,100.00%;KL8A1_04_kpsU,100.00%,100.00%;KL8A1_05_kpsC,100.00%,100.00%;KL8A1_06_kpsS,100.00%,100.00%;KL8A1_07_neuS,100.00%,100.00%;KL8A1_08_neuE,99.74%,100.00%;KL8A1_09_neuC,100.00%,100.00%;KL8A1_10_neuA,100.00%,100.00%;KL8A1_11_neuB,100.00%,100.00%;KL8A1_12_neuD,100.00%,100.00%;KL8A1_13_kpsT,100.00%,100.00%;KL8A1_14_kp…	NA	0	NA	0 / 14 (0.00%)	NA	13	KL58_13_rmlA,87.15%,99.31%;KL113_13_rmlB,91.67%,3.17%;KL134_12_group_182,100.00%,5.47%;KL134_12_group_182,100.00%,5.47%;KL134_12_group_182,100.00%,5.47%;KL134_12_group_182,100.00%,5.47%;KL134_12_group_182,100.00%,5.47%;KL183_09_group_38,100.00%,3.65%;KL113_13_rmlB,96.30%,7.12%;KL113_13_rmlB,100.00%,3.17%;KL113_13_rmlB,100.00%,3.17%;KL113_13_rmlB,100.00%,3.17%;KL113_13_rmlB,100.00%,3.17%	NA	NA	NA	neuO	646	KE702476.1	2522607	100	646	0	0	1	646	1424718	1425363	0	1166
GCA_000461595.1_Esch_coli_UMEA_3702-1_V1_genomic	KL8A1	K1	Typeable	NA	0.9996	1	0 bp	14 / 14 (100.00%)	KL8A1_01_kpsF,100.00%,100.00%;KL8A1_02_kpsE,99.73%,100.00%;KL8A1_03_kpsD,100.00%,100.00%;KL8A1_04_kpsU,100.00%,100.00%;KL8A1_05_kpsC,100.00%,100.00%;KL8A1_06_kpsS,100.00%,100.00%;KL8A1_07_neuS,100.00%,100.00%;KL8A1_08_neuE,99.74%,100.00%;KL8A1_09_neuC,100.00%,100.00%;KL8A1_10_neuA,100.00%,100.00%;KL8A1_11_neuB,100.00%,100.00%;KL8A1_12_neuD,100.00%,100.00%;KL8A1_13_kpsT,100.00%,100.00%;KL8A1_14_kp…	NA	0	NA	0 / 14 (0.00%)	NA	11	KL58_13_rmlA,87.50%,99.31%;KL113_13_rmlB,91.67%,3.17%;KL134_12_group_182,100.00%,5.47%;KL134_12_group_182,100.00%,5.47%;KL134_12_group_182,100.00%,5.47%;KL134_12_group_182,100.00%,5.47%;KL134_12_group_182,100.00%,5.47%;KL183_09_group_38,100.00%,3.65%;KL113_13_rmlB,96.30%,7.12%;KL113_13_rmlB,100.00%,3.17%;KL113_13_rmlB,100.00%,3.17%	NA	NA	NA	neuO	646	KE702515.1	643040	100	646	0	0	1	646	397101	397746	0	1166
GCA_000461735.1_Esch_coli_UMEA_3834-1_V1_genomic	KL8A1	K1	Typeable	NA	1	1	0 bp	14 / 14 (100.00%)	KL8A1_01_kpsF,100.00%,100.00%;KL8A1_02_kpsE,100.00%,100.00%;KL8A1_03_kpsD,100.00%,100.00%;KL8A1_04_kpsU,100.00%,100.00%;KL8A1_05_kpsC,100.00%,100.00%;KL8A1_06_kpsS,100.00%,100.00%;KL8A1_07_neuS,100.00%,100.00%;KL8A1_08_neuE,100.00%,100.00%;KL8A1_09_neuC,100.00%,100.00%;KL8A1_10_neuA,100.00%,100.00%;KL8A1_11_neuB,100.00%,100.00%;KL8A1_12_neuD,100.00%,100.00%;KL8A1_13_kpsT,100.00%,100.00%;KL8A1_14_…	NA	0	NA	0 / 14 (0.00%)	NA	3	KL183_09_group_38,92.59%,3.93%;KL134_12_group_182,100.00%,5.47%;KL134_12_group_182,100.00%,5.47%	NA	NA	NA	neuO	646	KE702634.1	2660578	100	646	0	0	1	646	975146	975791	0	1166
GCA_000461775.1_Esch_coli_UMEA_3893-1_V1_genomic	KL8A1	K1	Typeable	NA	0.9996	1	0 bp	14 / 14 (100.00%)	KL8A1_01_kpsF,100.00%,100.00%;KL8A1_02_kpsE,99.73%,100.00%;KL8A1_03_kpsD,100.00%,100.00%;KL8A1_04_kpsU,100.00%,100.00%;KL8A1_05_kpsC,100.00%,100.00%;KL8A1_06_kpsS,100.00%,100.00%;KL8A1_07_neuS,100.00%,100.00%;KL8A1_08_neuE,99.74%,100.00%;KL8A1_09_neuC,100.00%,100.00%;KL8A1_10_neuA,100.00%,100.00%;KL8A1_11_neuB,100.00%,100.00%;KL8A1_12_neuD,100.00%,100.00%;KL8A1_13_kpsT,100.00%,100.00%;KL8A1_14_kp…	NA	0	NA	0 / 14 (0.00%)	NA	5	KL58_11_rmlB,87.07%,72.85%;KL113_13_rmlB,91.67%,3.17%;KL134_12_group_182,100.00%,5.47%;KL134_12_group_182,100.00%,5.47%;KL183_09_group_38,100.00%,3.65%	NA	NA	NA	neuO	646	KE702650.1	3006210	100	646	0	0	1	646	420236	420881	0	1166
GCA_000461795.1_Esch_coli_UMEA_3899-1_V1_genomic	KL8A1	K1	Typeable	NA	0.9953	1	0 bp	14 / 14 (100.00%)	KL8A1_01_kpsF,99.39%,100.00%;KL8A1_02_kpsE,99.46%,100.00%;KL8A1_03_kpsD,99.64%,100.00%;KL8A1_04_kpsU,98.37%,100.00%;KL8A1_05_kpsC,98.07%,100.00%;KL8A1_06_kpsS,99.25%,100.00%;KL8A1_07_neuS,100.00%,100.00%;KL8A1_08_neuE,99.48%,100.00%;KL8A1_09_neuC,100.00%,100.00%;KL8A1_10_neuA,100.00%,100.00%;KL8A1_11_neuB,99.71%,100.00%;KL8A1_12_neuD,100.00%,100.00%;KL8A1_13_kpsT,100.00%,100.00%;KL8A1_14_kpsM,100…	NA	0	NA	0 / 14 (0.00%)	NA	14	KL113_13_rmlB,100.00%,7.65%;KL183_09_group_38,100.00%,3.79%;KL134_12_group_182,42.86%,1.68%;KL134_12_group_182,96.30%,5.68%;KL183_09_group_38,100.00%,3.65%;KL113_13_rmlB,100.00%,7.12%;KL134_12_group_182,100.00%,5.47%;KL134_12_group_182,100.00%,5.47%;KL183_09_group_38,100.00%,3.65%;KL183_09_group_38,100.00%,3.65%;KL183_09_group_38,100.00%,3.65%;KL113_13_rmlB,100.00%,3.17%;KL134_12_group_182,96.15%…	NA	NA	NA	neuO	646	KE702681.1	729970	99.226	646	5	0	1	646	233529	232884	0	1143
GCA_000465155.1_Esch_coli_HVH_102_4-6906788_V1_genomic	KL8A1	K1	Typeable	NA	0.9996	1	0 bp	14 / 14 (100.00%)	KL8A1_01_kpsF,100.00%,100.00%;KL8A1_02_kpsE,99.73%,100.00%;KL8A1_03_kpsD,100.00%,100.00%;KL8A1_04_kpsU,100.00%,100.00%;KL8A1_05_kpsC,100.00%,100.00%;KL8A1_06_kpsS,100.00%,100.00%;KL8A1_07_neuS,100.00%,100.00%;KL8A1_08_neuE,99.74%,100.00%;KL8A1_09_neuC,100.00%,100.00%;KL8A1_10_neuA,100.00%,100.00%;KL8A1_11_neuB,100.00%,100.00%;KL8A1_12_neuD,100.00%,100.00%;KL8A1_13_kpsT,100.00%,100.00%;KL8A1_14_kp…	NA	0	NA	0 / 14 (0.00%)	NA	13	KL58_13_rmlA,87.15%,99.31%;KL113_13_rmlB,100.00%,3.17%;KL134_12_group_182,100.00%,5.47%;KL134_12_group_182,100.00%,5.47%;KL134_12_group_182,100.00%,5.47%;KL134_12_group_182,100.00%,5.47%;KL134_12_group_182,100.00%,5.47%;KL183_09_group_38,100.00%,3.65%;KL113_13_rmlB,96.30%,7.12%;KL113_13_rmlB,100.00%,3.17%;KL113_13_rmlB,100.00%,3.17%;KL113_13_rmlB,100.00%,3.17%;KL113_13_rmlB,100.00%,3.17%	NA	NA	NA	neuO	646	KE747792.1	2614180	100	646	0	0	1	646	2316913	2317558	0	1166
GCA_000488495.1_ASM48849v1_genomic	KL8A1	K1	Typeable	NA	0.9962	1	0 bp	14 / 14 (100.00%)	KL8A1_01_kpsF,99.69%,100.00%;KL8A1_02_kpsE,99.73%,100.00%;KL8A1_03_kpsD,100.00%,100.00%;KL8A1_04_kpsU,99.19%,100.00%;KL8A1_05_kpsC,98.07%,100.00%;KL8A1_06_kpsS,99.25%,100.00%;KL8A1_07_neuS,100.00%,100.00%;KL8A1_08_neuE,99.48%,100.00%;KL8A1_09_neuC,100.00%,100.00%;KL8A1_10_neuA,100.00%,100.00%;KL8A1_11_neuB,99.71%,100.00%;KL8A1_12_neuD,99.52%,100.00%;KL8A1_13_kpsT,100.00%,100.00%;KL8A1_14_kpsM,100…	NA	0	NA	0 / 14 (0.00%)	NA	4	KL134_12_group_182,100.00%,5.47%;KL183_09_group_38,92.31%,3.65%;KL113_13_rmlB,100.00%,6.60%,partial;KL113_13_rmlB,100.00%,2.64%,partial	NA	NA	420	NA	NA	NA	NA	NA	NA	NA	NA	NA	NA	NA	NA	NA	NA
GCA_000488755.1_ASM48875v1_genomic	KL8A1	K1	Typeable	NA	0.9996	1	0 bp	14 / 14 (100.00%)	KL8A1_01_kpsF,100.00%,100.00%;KL8A1_02_kpsE,99.73%,100.00%;KL8A1_03_kpsD,100.00%,100.00%;KL8A1_04_kpsU,100.00%,100.00%;KL8A1_05_kpsC,100.00%,100.00%;KL8A1_06_kpsS,100.00%,100.00%;KL8A1_07_neuS,100.00%,100.00%;KL8A1_08_neuE,99.74%,100.00%;KL8A1_09_neuC,100.00%,100.00%;KL8A1_10_neuA,100.00%,100.00%;KL8A1_11_neuB,100.00%,100.00%;KL8A1_12_neuD,100.00%,100.00%;KL8A1_13_kpsT,100.00%,100.00%;KL8A1_14_kp…	NA	0	NA	0 / 14 (0.00%)	NA	2	KL183_09_group_38,100.00%,3.65%;KL113_13_rmlB,85.19%,7.12%,partial	NA	NA	95	neuO	646	KI534630.1	804	100	646	0	0	1	646	28	673	0	1166
GCA_000493595.1_EcoPMV1_genomic	KL8A1	K1	Typeable	NA	1	0.9999	-1 bp	14 / 14 (100.00%)	KL8A1_01_kpsF,100.00%,100.00%;KL8A1_02_kpsE,100.00%,100.00%;KL8A1_03_kpsD,100.00%,100.00%;KL8A1_04_kpsU,100.00%,100.00%;KL8A1_05_kpsC,100.00%,100.00%;KL8A1_06_kpsS,100.00%,100.00%;KL8A1_07_neuS,100.00%,100.00%;KL8A1_08_neuE,100.00%,97.91%;KL8A1_09_neuC,100.00%,100.00%;KL8A1_10_neuA,100.00%,100.00%;KL8A1_11_neuB,100.00%,100.00%;KL8A1_12_neuD,100.00%,100.00%;KL8A1_13_kpsT,100.00%,100.00%;KL8A1_14_k…	NA	0	NA	0 / 14 (0.00%)	NA	5	KL134_12_group_182,100.00%,5.47%;KL134_12_group_182,100.00%,5.47%;KL134_12_group_182,100.00%,5.47%;KL113_13_rmlB,96.30%,7.12%;KL113_13_rmlB,85.19%,7.12%	NA	NA	6134	neuO	646	HG428755.1	4984940	100	646	0	0	1	646	2601852	2602497	0	1166
GCA_000494955.1_Esch_coli_HVH_12_4-7653042_V1_genomic	KL8A1	K1	Typeable	NA	0.9996	1	0 bp	14 / 14 (100.00%)	KL8A1_01_kpsF,100.00%,100.00%;KL8A1_02_kpsE,99.73%,100.00%;KL8A1_03_kpsD,100.00%,100.00%;KL8A1_04_kpsU,100.00%,100.00%;KL8A1_05_kpsC,100.00%,100.00%;KL8A1_06_kpsS,100.00%,100.00%;KL8A1_07_neuS,100.00%,100.00%;KL8A1_08_neuE,99.74%,100.00%;KL8A1_09_neuC,100.00%,100.00%;KL8A1_10_neuA,100.00%,100.00%;KL8A1_11_neuB,100.00%,100.00%;KL8A1_12_neuD,100.00%,100.00%;KL8A1_13_kpsT,100.00%,100.00%;KL8A1_14_kp…	NA	0	NA	0 / 14 (0.00%)	NA	12	KL134_12_group_182,100.00%,5.47%;KL134_12_group_182,100.00%,5.47%;KL134_12_group_182,100.00%,5.47%;KL134_12_group_182,100.00%,5.47%;KL134_12_group_182,100.00%,5.47%;KL113_13_rmlB,96.30%,7.12%;KL113_13_rmlB,100.00%,3.17%;KL113_13_rmlB,100.00%,3.17%;KL183_09_group_38,100.00%,3.65%;KL113_13_rmlB,100.00%,3.17%;KL113_13_rmlB,100.00%,3.17%;KL113_13_rmlB,85.19%,7.12%	NA	NA	NA	neuO	646	KI538675.1	3668541	100	646	0	0	1	646	1202182	1202827	0	1166
GCA_000495015.1_Esch_coli_HVH_148_4-3192490_V1_genomic	KL8A1	K1	Typeable	NA	0.9994	1	0 bp	14 / 14 (100.00%)	KL8A1_01_kpsF,100.00%,100.00%;KL8A1_02_kpsE,99.73%,100.00%;KL8A1_03_kpsD,100.00%,100.00%;KL8A1_04_kpsU,100.00%,100.00%;KL8A1_05_kpsC,100.00%,100.00%;KL8A1_06_kpsS,100.00%,100.00%;KL8A1_07_neuS,100.00%,100.00%;KL8A1_08_neuE,99.48%,100.00%;KL8A1_09_neuC,100.00%,100.00%;KL8A1_10_neuA,100.00%,100.00%;KL8A1_11_neuB,100.00%,100.00%;KL8A1_12_neuD,100.00%,100.00%;KL8A1_13_kpsT,100.00%,100.00%;KL8A1_14_kp…	NA	0	NA	0 / 14 (0.00%)	NA	10	KL113_13_rmlB,100.00%,7.12%;KL134_12_group_182,100.00%,5.47%;KL134_12_group_182,100.00%,5.47%;KL134_12_group_182,100.00%,5.47%;KL134_12_group_182,100.00%,5.47%;KL134_12_group_182,100.00%,5.47%;KL134_12_group_182,100.00%,5.47%;KL113_13_rmlB,100.00%,3.17%;KL113_13_rmlB,100.00%,3.17%;KL113_13_rmlB,100.00%,3.17%	NA	NA	NA	neuO	646	KI538723.1	1714655	100	646	0	0	1	646	997158	997803	0	1166
GCA_000495055.1_Esch_coli_HVH_178_4-3189163_V1_genomic	KL8A1	K1	Typeable	NA	0.9994	1	0 bp	14 / 14 (100.00%)	KL8A1_01_kpsF,100.00%,100.00%;KL8A1_02_kpsE,99.73%,100.00%;KL8A1_03_kpsD,100.00%,100.00%;KL8A1_04_kpsU,100.00%,100.00%;KL8A1_05_kpsC,100.00%,100.00%;KL8A1_06_kpsS,100.00%,100.00%;KL8A1_07_neuS,100.00%,100.00%;KL8A1_08_neuE,99.48%,100.00%;KL8A1_09_neuC,100.00%,100.00%;KL8A1_10_neuA,100.00%,100.00%;KL8A1_11_neuB,100.00%,100.00%;KL8A1_12_neuD,100.00%,100.00%;KL8A1_13_kpsT,100.00%,100.00%;KL8A1_14_kp…	NA	0	NA	0 / 14 (0.00%)	NA	11	KL113_13_rmlB,100.00%,7.12%;KL134_12_group_182,100.00%,5.47%;KL134_12_group_182,100.00%,5.47%;KL134_12_group_182,100.00%,5.47%;KL134_12_group_182,100.00%,5.47%;KL134_12_group_182,100.00%,5.47%;KL134_12_group_182,100.00%,5.47%;KL113_13_rmlB,100.00%,3.17%;KL183_09_group_38,96.15%,3.65%;KL113_13_rmlB,92.59%,7.12%;KL183_09_group_38,96.15%,3.65%	NA	NA	NA	neuO	646	KI538783.1	646161	100	646	0	0	1	646	388131	388776	0	1166
GCA_000495095.1_Esch_coli_HVH_108_4-6924867_V1_genomic	KL8A1	K1	Typeable	!	0.987	1	0 bp	14 / 14 (100.00%)	KL8A1_01_kpsF,99.08%,100.00%;KL8A1_02_kpsE,99.73%,100.00%;KL8A1_03_kpsD,99.82%,100.00%;KL8A1_04_kpsU,97.97%,100.00%;KL8A1_05_kpsC,97.48%,100.00%;KL8A1_06_kpsS,98.47%,100.25%;KL8A1_07_neuS,99.76%,100.00%;KL8A1_08_neuE,98.43%,100.00%;KL8A1_09_neuC,99.74%,100.00%;KL8A1_10_neuA,91.94%,59.09%,truncated;KL8A1_11_neuB,99.42%,100.00%;KL8A1_12_neuD,100.00%,100.00%;KL8A1_13_kpsT,100.00%,100.00%;KL8A1_14_kp…	NA	0	NA	0 / 14 (0.00%)	NA	4	KL113_13_rmlB,96.30%,7.12%;KL134_12_group_182,100.00%,5.47%;KL134_12_group_182,100.00%,5.47%;KL134_12_group_182,100.00%,4.63%	KL8A1_10_neuA,91.94%,59.09%,truncated	NA	NA	neuO	646	KI538815.1	3079862	99.536	646	3	0	1	646	1204994	1205639	0	1152
GCA_000503475.1_Ecoli597_genomic	KL8A1	K1	Typeable	?3	0.9995	0.9962	n/a	14 / 14 (100.00%)	KL8A1_01_kpsF,100.00%,100.00%;KL8A1_02_kpsE,99.73%,100.00%;KL8A1_03_kpsD,100.00%,100.00%;KL8A1_04_kpsU,100.00%,100.00%;KL8A1_05_kpsC,100.00%,100.00%;KL8A1_06_kpsS,99.75%,100.00%;KL8A1_07_neuS,100.00%,85.09%,partial;KL8A1_07_neuS,100.00%,14.43%,partial;KL8A1_08_neuE,99.74%,100.00%;KL8A1_09_neuC,100.00%,100.00%;KL8A1_10_neuA,100.00%,100.00%;KL8A1_11_neuB,100.00%,100.00%;KL8A1_12_neuD,100.00%,50.24%…	NA	0	NA	0 / 14 (0.00%)	NA	13	KL58_13_rmlA,87.50%,99.31%;KL113_13_rmlB,91.67%,3.17%;KL183_09_group_38,100.00%,3.65%;KL113_13_rmlB,100.00%,3.17%,partial;KL134_12_group_182,100.00%,4.21%,partial;KL134_12_group_182,100.00%,4.42%,partial;KL134_12_group_182,100.00%,4.42%,partial;KL134_12_group_182,100.00%,4.21%,partial;KL113_13_rmlB,50.00%,1.85%,partial;KL113_13_rmlB,50.00%,1.85%,partial;KL134_12_group_182,100.00%,4.21%,partial;KL…	NA	NA	95	neuO	646	AYQU01000009.1	160059	100	646	0	0	1	646	3496	2851	0	1166
GCA_000507665.1_Esch_coli_HVH_214_4-3062198_V1_genomic	KL8A1	K1	Typeable	NA	0.9996	1	0 bp	14 / 14 (100.00%)	KL8A1_01_kpsF,100.00%,100.00%;KL8A1_02_kpsE,99.73%,100.00%;KL8A1_03_kpsD,100.00%,100.00%;KL8A1_04_kpsU,100.00%,100.00%;KL8A1_05_kpsC,100.00%,100.00%;KL8A1_06_kpsS,100.00%,100.00%;KL8A1_07_neuS,100.00%,100.00%;KL8A1_08_neuE,99.74%,100.00%;KL8A1_09_neuC,100.00%,100.00%;KL8A1_10_neuA,100.00%,100.00%;KL8A1_11_neuB,100.00%,100.00%;KL8A1_12_neuD,100.00%,100.00%;KL8A1_13_kpsT,100.00%,100.00%;KL8A1_14_kp…	NA	0	NA	0 / 14 (0.00%)	NA	9	KL58_11_rmlB,87.07%,72.85%;KL113_13_rmlB,91.67%,3.17%;KL134_12_group_182,100.00%,5.47%;KL134_12_group_182,100.00%,5.47%;KL134_12_group_182,100.00%,5.47%;KL134_12_group_182,100.00%,5.47%;KL134_12_group_182,100.00%,5.47%;KL113_13_rmlB,96.30%,7.12%;KL183_09_group_38,100.00%,3.65%	NA	NA	95	neuO	646	KI669363.1	2948081	100	646	0	0	1	646	1288578	1289223	0	1166
GCA_000522365.1_Esch_coli_BIDMC_49b_V1_genomic	KL8A1	K1	Typeable	NA	0.9996	1	0 bp	14 / 14 (100.00%)	KL8A1_01_kpsF,100.00%,100.00%;KL8A1_02_kpsE,99.73%,100.00%;KL8A1_03_kpsD,100.00%,100.00%;KL8A1_04_kpsU,100.00%,100.00%;KL8A1_05_kpsC,100.00%,100.00%;KL8A1_06_kpsS,100.00%,100.00%;KL8A1_07_neuS,100.00%,100.00%;KL8A1_08_neuE,99.74%,100.00%;KL8A1_09_neuC,100.00%,100.00%;KL8A1_10_neuA,100.00%,100.00%;KL8A1_11_neuB,100.00%,100.00%;KL8A1_12_neuD,100.00%,100.00%;KL8A1_13_kpsT,100.00%,100.00%;KL8A1_14_kp…	NA	0	NA	0 / 14 (0.00%)	NA	11	KL113_13_rmlB,100.00%,7.12%;KL113_13_rmlB,91.67%,3.17%;KL134_12_group_182,100.00%,5.47%;KL134_12_group_182,100.00%,5.47%;KL134_12_group_182,100.00%,5.47%;KL134_12_group_182,100.00%,5.47%;KL134_12_group_182,100.00%,5.47%;KL134_12_group_182,100.00%,5.47%;KL113_13_rmlB,96.30%,7.12%;KL113_13_rmlB,100.00%,3.17%;KL113_13_rmlB,100.00%,3.17%	NA	NA	NA	neuO	646	KI929791.1	3596404	100	646	0	0	1	646	1139634	1140279	0	1166
GCA_000522385.1_Esch_coli_BIDMC_49a_V1_genomic	KL8A1	K1	Typeable	NA	0.9996	1	0 bp	14 / 14 (100.00%)	KL8A1_01_kpsF,100.00%,100.00%;KL8A1_02_kpsE,99.73%,100.00%;KL8A1_03_kpsD,100.00%,100.00%;KL8A1_04_kpsU,100.00%,100.00%;KL8A1_05_kpsC,100.00%,100.00%;KL8A1_06_kpsS,100.00%,100.00%;KL8A1_07_neuS,100.00%,100.00%;KL8A1_08_neuE,99.74%,100.00%;KL8A1_09_neuC,100.00%,100.00%;KL8A1_10_neuA,100.00%,100.00%;KL8A1_11_neuB,100.00%,100.00%;KL8A1_12_neuD,100.00%,100.00%;KL8A1_13_kpsT,100.00%,100.00%;KL8A1_14_kp…	NA	0	NA	0 / 14 (0.00%)	NA	12	KL113_13_rmlB,100.00%,7.12%;KL113_13_rmlB,91.67%,3.17%;KL134_12_group_182,100.00%,5.47%;KL134_12_group_182,100.00%,5.47%;KL134_12_group_182,100.00%,5.47%,partial;KL134_12_group_182,100.00%,5.47%;KL134_12_group_182,100.00%,5.47%,partial;KL134_12_group_182,100.00%,5.47%;KL113_13_rmlB,96.30%,7.12%;KL113_13_rmlB,100.00%,3.17%;KL113_13_rmlB,100.00%,3.17%;KL183_09_group_38,96.15%,3.65%	NA	NA	NA	neuO	646	KI929797.1	3550901	100	646	0	0	1	646	1124927	1125572	0	1166
GCA_000613265.1_ASM61326v1_genomic	KL8A1	K1	Typeable	!	0.9933	0.9996	-6 bp	14 / 14 (100.00%)	KL8A1_01_kpsF,100.00%,56.27%,truncated;KL8A1_02_kpsE,99.73%,100.00%;KL8A1_03_kpsD,100.00%,48.75%,truncated;KL8A1_04_kpsU,100.00%,27.64%,truncated;KL8A1_05_kpsC,100.00%,100.00%;KL8A1_06_kpsS,100.00%,38.40%,truncated;KL8A1_07_neuS,91.53%,14.43%,truncated;KL8A1_08_neuE,100.00%,13.61%,truncated;KL8A1_09_neuC,99.36%,81.59%,truncated;KL8A1_10_neuA,100.00%,4.07%,truncated;KL8A1_11_neuB,100.00%,70.81%,tr…	NA	0	NA	0 / 14 (0.00%)	NA	4	KL58_13_rmlA,88.89%,74.48%;KL134_12_group_182,100.00%,5.47%;KL113_13_rmlB,96.30%,7.12%;KL183_09_group_38,100.00%,3.65%	KL8A1_01_kpsF,100.00%,56.27%,truncated;KL8A1_03_kpsD,100.00%,48.75%,truncated;KL8A1_04_kpsU,100.00%,27.64%,truncated;KL8A1_06_kpsS,100.00%,38.40%,truncated;KL8A1_07_neuS,91.53%,14.43%,truncated;KL8A1_08_neuE,100.00%,13.61%,truncated;KL8A1_09_neuC,99.36%,81.59%,truncated;KL8A1_10_neuA,100.00%,4.07%,truncated;KL8A1_11_neuB,100.00%,70.81%,truncated;KL8A1_13_kpsT,100.00%,15.98%,truncated	NA	-	neuO	646	BAIM01000003.1	299365	100	646	0	0	1	646	3843	3198	0	1166
GCA_000614505.1_ASM61450v1_genomic	KL8A1	K1	Typeable	!	0.998	0.9997	-4 bp	14 / 14 (100.00%)	KL8A1_01_kpsF,100.00%,100.00%;KL8A1_02_kpsE,99.73%,100.00%;KL8A1_03_kpsD,100.00%,100.00%;KL8A1_04_kpsU,100.00%,95.93%;KL8A1_05_kpsC,100.00%,100.00%;KL8A1_06_kpsS,100.00%,100.00%;KL8A1_07_neuS,100.00%,38.14%,truncated;KL8A1_08_neuE,100.00%,36.13%,truncated;KL8A1_09_neuC,99.36%,81.59%,truncated;KL8A1_10_neuA,100.00%,100.00%;KL8A1_11_neuB,100.00%,70.81%,truncated;KL8A1_12_neuD,100.00%,100.00%;KL8A1_…	NA	0	NA	0 / 14 (0.00%)	NA	5	KL58_13_rmlA,88.66%,80.34%;KL113_13_rmlB,91.67%,3.17%;KL134_12_group_182,100.00%,5.47%;KL113_13_rmlB,96.30%,7.12%;KL183_09_group_38,100.00%,3.65%	KL8A1_07_neuS,100.00%,38.14%,truncated;KL8A1_08_neuE,100.00%,36.13%,truncated;KL8A1_09_neuC,99.36%,81.59%,truncated;KL8A1_11_neuB,100.00%,70.81%,truncated	NA	-	neuO	646	BAKV01000005.1	299351	100	646	0	0	1	646	3823	3178	0	1166
GCA_000690815.1_ASM69081v1_genomic	KL8A1	K1	Typeable	NA	0.9996	1	0 bp	14 / 14 (100.00%)	KL8A1_01_kpsF,100.00%,100.00%;KL8A1_02_kpsE,99.73%,100.00%;KL8A1_03_kpsD,100.00%,100.00%;KL8A1_04_kpsU,100.00%,100.00%;KL8A1_05_kpsC,100.00%,100.00%;KL8A1_06_kpsS,100.00%,100.00%;KL8A1_07_neuS,100.00%,100.00%;KL8A1_08_neuE,99.74%,100.00%;KL8A1_09_neuC,100.00%,100.00%;KL8A1_10_neuA,100.00%,100.00%;KL8A1_11_neuB,100.00%,100.00%;KL8A1_12_neuD,100.00%,100.00%;KL8A1_13_kpsT,100.00%,100.00%;KL8A1_14_kp…	NA	0	NA	0 / 14 (0.00%)	NA	9	KL58_13_rmlA,87.50%,99.31%;KL113_13_rmlB,91.67%,3.17%;KL134_12_group_182,100.00%,5.47%;KL134_12_group_182,100.00%,5.47%;KL134_12_group_182,100.00%,5.47%;KL134_12_group_182,100.00%,5.47%;KL134_12_group_182,100.00%,5.47%;KL113_13_rmlB,96.30%,7.12%;KL134_12_group_182,100.00%,5.47%	NA	NA	95	neuO	646	KK583188.1	4906844	100	646	0	0	1	646	2151441	2150796	0	1166
GCA_000692475.1_Esch_coli_BIDMC_65_V1_genomic	KL8A1	K1	Typeable	NA	0.9993	1	0 bp	14 / 14 (100.00%)	KL8A1_01_kpsF,100.00%,100.00%;KL8A1_02_kpsE,99.73%,100.00%;KL8A1_03_kpsD,100.00%,100.00%;KL8A1_04_kpsU,100.00%,100.00%;KL8A1_05_kpsC,100.00%,100.00%;KL8A1_06_kpsS,100.00%,100.00%;KL8A1_07_neuS,100.00%,100.00%;KL8A1_08_neuE,99.74%,100.00%;KL8A1_09_neuC,100.00%,100.00%;KL8A1_10_neuA,100.00%,100.00%;KL8A1_11_neuB,100.00%,100.00%;KL8A1_12_neuD,100.00%,100.00%;KL8A1_13_kpsT,100.00%,100.00%;KL8A1_14_kp…	NA	0	NA	0 / 14 (0.00%)	NA	9	KL58_13_rmlA,87.50%,99.31%;KL183_09_group_38,100.00%,3.79%;KL113_13_rmlB,91.67%,3.17%;KL113_13_rmlB,100.00%,7.12%;KL134_12_group_182,100.00%,5.47%;KL134_12_group_182,100.00%,5.47%;KL134_12_group_182,100.00%,5.47%;KL183_09_group_38,100.00%,3.65%;KL113_13_rmlB,85.19%,7.12%	NA	NA	NA	neuO	646	KK736330.1	909694	99.536	646	3	0	1	646	478263	478908	0	1152
GCA_000692535.1_Esch_coli_BIDMC_72_V1_genomic	KL8A1	K1	Typeable	NA	0.9952	1	0 bp	14 / 14 (100.00%)	KL8A1_01_kpsF,99.39%,100.00%;KL8A1_02_kpsE,99.46%,100.00%;KL8A1_03_kpsD,99.82%,100.00%;KL8A1_04_kpsU,98.37%,100.00%;KL8A1_05_kpsC,98.07%,100.00%;KL8A1_06_kpsS,99.25%,100.00%;KL8A1_07_neuS,100.00%,100.00%;KL8A1_08_neuE,99.21%,100.00%;KL8A1_09_neuC,100.00%,100.00%;KL8A1_10_neuA,100.00%,100.00%;KL8A1_11_neuB,99.71%,100.00%;KL8A1_12_neuD,100.00%,100.00%;KL8A1_13_kpsT,100.00%,100.00%;KL8A1_14_kpsM,100…	NA	0	NA	0 / 14 (0.00%)	NA	11	KL113_13_rmlB,100.00%,7.65%;KL134_12_group_182,96.43%,5.89%;KL113_13_rmlB,91.67%,3.17%;KL113_13_rmlB,100.00%,7.12%;KL134_12_group_182,100.00%,5.47%;KL134_12_group_182,100.00%,5.47%;KL134_12_group_182,100.00%,5.47%;KL183_09_group_38,100.00%,3.65%;KL113_13_rmlB,100.00%,3.17%;KL134_12_group_182,96.15%,5.47%;KL113_13_rmlB,100.00%,3.17%	NA	NA	NA	NA	NA	NA	NA	NA	NA	NA	NA	NA	NA	NA	NA	NA	NA
GCA_000734955.1_ASM73495v1_genomic	KL8A1	K1	Typeable	!	0.9946	0.9999	-1 bp	14 / 14 (100.00%)	KL8A1_01_kpsF,100.00%,100.00%;KL8A1_02_kpsE,99.73%,100.00%;KL8A1_03_kpsD,100.00%,100.00%;KL8A1_04_kpsU,100.00%,100.00%;KL8A1_05_kpsC,100.00%,100.00%;KL8A1_06_kpsS,100.00%,100.00%;KL8A1_07_neuS,100.00%,12.22%,truncated;KL8A1_08_neuE,100.00%,13.09%,truncated;KL8A1_09_neuC,100.00%,100.00%;KL8A1_10_neuA,92.74%,59.09%,truncated;KL8A1_11_neuB,100.00%,100.00%;KL8A1_12_neuD,100.00%,100.00%;KL8A1_13_kpsT,…	NA	0	NA	0 / 14 (0.00%)	NA	5	KL58_13_rmlA,87.50%,99.31%;KL113_13_rmlB,91.67%,3.17%;KL134_12_group_182,100.00%,5.47%,partial;KL113_13_rmlB,96.30%,7.12%;KL183_09_group_38,100.00%,3.65%	KL8A1_07_neuS,100.00%,12.22%,truncated;KL8A1_08_neuE,100.00%,13.09%,truncated;KL8A1_10_neuA,92.74%,59.09%,truncated	NA	95	neuO	646	JMST01000083.1	39399	100	646	0	0	1	646	3845	3200	0	1166
GCA_000742495.1_E_coli_k1_913_genomic	KL8A1	K1	Typeable	?9-	0.9996	0.8321	n/a	13 / 14 (92.86%)	KL8A1_01_kpsF,100.00%,100.00%;KL8A1_02_kpsE,99.73%,100.00%;KL8A1_03_kpsD,100.00%,100.00%;KL8A1_04_kpsU,100.00%,100.00%;KL8A1_05_kpsC,100.00%,100.00%;KL8A1_06_kpsS,100.00%,100.00%;KL8A1_07_neuS,100.00%,36.43%,partial;KL8A1_07_neuS,100.00%,25.43%,partial;KL8A1_08_neuE,100.00%,35.08%,partial;KL8A1_09_neuC,100.00%,58.82%,partial;KL8A1_09_neuC,100.00%,26.60%,partial;KL8A1_10_neuA,100.00%,49.04%,partia…	KL8A1_12_neuD	0	NA	0 / 14 (0.00%)	NA	9	KL58_13_rmlA,87.50%,99.31%;KL183_09_group_38,100.00%,3.79%;KL113_13_rmlB,91.67%,3.17%;KL113_13_rmlB,100.00%,7.12%,partial;KL134_12_group_182,100.00%,5.47%;KL134_12_group_182,100.00%,5.47%;KL134_12_group_182,100.00%,5.47%;KL183_09_group_38,100.00%,3.65%,partial;KL113_13_rmlB,85.19%,7.12%	NA	NA	NA	neuO	646	JQFD01001239.1	644	99.474	570	3	0	77	646	1	570	0	1015
GCA_000742575.1_E_coli_k1_943_genomic	KL8A1	K1	Typeable	?4-	0.9981	0.7917	n/a	13 / 14 (92.86%)	KL8A1_01_kpsF,100.00%,100.00%;KL8A1_02_kpsE,99.73%,100.00%;KL8A1_03_kpsD,100.00%,100.00%;KL8A1_04_kpsU,100.00%,100.00%;KL8A1_05_kpsC,100.00%,100.00%;KL8A1_06_kpsS,100.00%,100.00%;KL8A1_07_neuS,100.00%,9.29%,partial;KL8A1_09_neuC,100.00%,73.66%,partial;KL8A1_10_neuA,100.00%,56.22%,partial;KL8A1_11_neuB,100.00%,100.00%;KL8A1_12_neuD,100.00%,52.66%,partial;KL8A1_12_neuD,98.04%,24.64%,partial;KL8A1_1…	KL8A1_08_neuE	0	NA	0 / 14 (0.00%)	NA	9	KL58_13_rmlA,87.50%,99.31%;KL183_09_group_38,100.00%,3.79%;KL113_13_rmlB,91.67%,3.17%;KL113_13_rmlB,100.00%,7.12%;KL134_12_group_182,100.00%,5.47%;KL134_12_group_182,100.00%,5.47%;KL134_12_group_182,100.00%,5.47%,partial;KL183_09_group_38,100.00%,3.65%;KL113_13_rmlB,85.19%,7.12%	NA	NA	NA	neuO	646	JQFH01000533.1	903	99.536	646	3	0	1	646	740	95	0	1152
GCA_000742585.1_E_coli_k1_934_genomic	KL8A1	K1	Typeable	?6	0.9995	0.9893	n/a	14 / 14 (100.00%)	KL8A1_01_kpsF,100.00%,100.00%;KL8A1_02_kpsE,99.73%,100.00%;KL8A1_03_kpsD,100.00%,55.38%,partial;KL8A1_03_kpsD,100.00%,37.10%,partial;KL8A1_03_kpsD,100.00%,7.71%,partial;KL8A1_04_kpsU,100.00%,58.94%,partial;KL8A1_04_kpsU,100.00%,44.31%,partial;KL8A1_05_kpsC,100.00%,80.89%,partial;KL8A1_05_kpsC,100.00%,24.30%,partial;KL8A1_06_kpsS,100.00%,100.00%;KL8A1_07_neuS,100.00%,87.29%,partial;KL8A1_08_neuE,9…	NA	0	NA	0 / 14 (0.00%)	NA	9	KL183_09_group_38,100.00%,3.79%,partial;KL113_13_rmlB,91.67%,3.17%;KL113_13_rmlB,100.00%,7.12%;KL134_12_group_182,100.00%,5.47%,partial;KL134_12_group_182,100.00%,5.47%;KL134_12_group_182,100.00%,5.47%;KL134_12_group_182,100.00%,5.47%,partial;KL183_09_group_38,100.00%,3.65%;KL113_13_rmlB,85.19%,7.12%	NA	NA	NA	neuO	646	JQFF01000606.1	2750	99.536	646	3	0	1	646	2031	2676	0	1152
GCA_000742595.1_E_coli_k1_939_genomic	KL8A1	K1	Typeable	?8-	0.9978	0.7447	n/a	12 / 14 (85.71%)	KL8A1_01_kpsF,100.00%,100.00%;KL8A1_02_kpsE,99.67%,81.40%,partial;KL8A1_02_kpsE,97.62%,11.32%,partial;KL8A1_03_kpsD,100.00%,73.48%,partial;KL8A1_03_kpsD,100.00%,31.36%,partial;KL8A1_04_kpsU,100.00%,100.00%;KL8A1_05_kpsC,100.00%,100.00%;KL8A1_06_kpsS,100.00%,100.00%;KL8A1_09_neuC,100.00%,35.04%,partial;KL8A1_10_neuA,100.00%,50.48%,partial;KL8A1_10_neuA,100.00%,6.70%,partial;KL8A1_11_neuB,99.38%,46…	KL8A1_08_neuE;KL8A1_07_neuS	0	NA	0 / 14 (0.00%)	NA	10	KL58_13_rmlA,89.50%,82.07%,partial;KL183_09_group_38,100.00%,3.79%,partial;KL113_13_rmlB,91.67%,3.17%;KL113_13_rmlB,100.00%,7.12%,partial;KL134_12_group_182,100.00%,5.47%,partial;KL134_12_group_182,100.00%,5.47%;KL134_12_group_182,100.00%,5.47%;KL134_12_group_182,100.00%,5.47%;KL183_09_group_38,100.00%,3.65%;KL113_13_rmlB,85.19%,7.12%,partial	NA	NA	NA	NA	NA	NA	NA	NA	NA	NA	NA	NA	NA	NA	NA	NA	NA
GCA_000752415.1_FHI68_genomic	KL8A1	K1	Typeable	NA	0.9959	1	0 bp	14 / 14 (100.00%)	KL8A1_01_kpsF,100.00%,100.00%;KL8A1_02_kpsE,100.00%,100.00%;KL8A1_03_kpsD,100.00%,100.00%;KL8A1_04_kpsU,99.19%,100.00%;KL8A1_05_kpsC,96.89%,100.00%;KL8A1_06_kpsS,98.75%,100.00%;KL8A1_07_neuS,100.00%,100.00%;KL8A1_08_neuE,99.74%,100.00%;KL8A1_09_neuC,100.00%,100.00%;KL8A1_10_neuA,100.00%,100.00%;KL8A1_11_neuB,99.71%,100.00%;KL8A1_12_neuD,100.00%,100.00%;KL8A1_13_kpsT,100.00%,100.00%;KL8A1_14_kpsM,…	NA	0	NA	0 / 14 (0.00%)	NA	4	KL183_09_group_38,100.00%,3.65%;KL183_09_group_38,100.00%,3.65%;KL113_13_rmlB,100.00%,3.17%;KL183_09_group_38,100.00%,3.23%,partial	NA	NA	5292	NA	NA	NA	NA	NA	NA	NA	NA	NA	NA	NA	NA	NA	NA
GCA_000752555.1_FHI76_genomic	KL8A1	K1	Typeable	NA	0.9956	1	0 bp	14 / 14 (100.00%)	KL8A1_01_kpsF,100.00%,100.00%;KL8A1_02_kpsE,100.00%,100.00%;KL8A1_03_kpsD,100.00%,100.00%;KL8A1_04_kpsU,98.78%,100.00%;KL8A1_05_kpsC,96.89%,100.00%;KL8A1_06_kpsS,98.75%,100.00%;KL8A1_07_neuS,100.00%,100.00%;KL8A1_08_neuE,99.74%,100.00%;KL8A1_09_neuC,100.00%,100.00%;KL8A1_10_neuA,100.00%,100.00%;KL8A1_11_neuB,99.71%,100.00%;KL8A1_12_neuD,100.00%,100.00%;KL8A1_13_kpsT,100.00%,100.00%;KL8A1_14_kpsM,…	NA	0	NA	0 / 14 (0.00%)	NA	5	KL183_09_group_38,100.00%,3.65%;KL183_09_group_38,100.00%,3.65%;KL183_09_group_38,100.00%,3.65%;KL183_09_group_38,100.00%,3.65%;KL113_13_rmlB,96.30%,7.12%	NA	NA	504	NA	NA	NA	NA	NA	NA	NA	NA	NA	NA	NA	NA	NA	NA
GCA_000753035.1_FHI38_genomic	KL8A1	K1	Typeable	NA	0.996	1	0 bp	14 / 14 (100.00%)	KL8A1_01_kpsF,99.69%,100.00%;KL8A1_02_kpsE,99.73%,100.00%;KL8A1_03_kpsD,100.00%,100.00%;KL8A1_04_kpsU,98.78%,100.00%;KL8A1_05_kpsC,97.93%,100.00%;KL8A1_06_kpsS,99.25%,100.00%;KL8A1_07_neuS,100.00%,100.00%;KL8A1_08_neuE,99.74%,100.00%;KL8A1_09_neuC,100.00%,100.00%;KL8A1_10_neuA,100.00%,100.00%;KL8A1_11_neuB,99.71%,100.00%;KL8A1_12_neuD,99.52%,100.00%;KL8A1_13_kpsT,100.00%,100.00%;KL8A1_14_kpsM,100…	NA	0	NA	0 / 14 (0.00%)	NA	3	KL183_09_group_38,92.59%,4.07%;KL113_13_rmlB,85.19%,7.12%;KL183_09_group_38,100.00%,2.81%	NA	NA	80	NA	NA	NA	NA	NA	NA	NA	NA	NA	NA	NA	NA	NA	NA
GCA_000753075.1_FHI73_genomic	KL8A1	K1	Typeable	NA	0.9948	1	0 bp	14 / 14 (100.00%)	KL8A1_01_kpsF,98.47%,100.00%;KL8A1_02_kpsE,99.73%,100.00%;KL8A1_03_kpsD,99.82%,100.00%;KL8A1_04_kpsU,99.19%,100.00%;KL8A1_05_kpsC,97.78%,100.00%;KL8A1_06_kpsS,99.00%,100.00%;KL8A1_07_neuS,99.76%,100.00%;KL8A1_08_neuE,99.21%,100.00%;KL8A1_09_neuC,100.00%,100.00%;KL8A1_10_neuA,100.00%,100.00%;KL8A1_11_neuB,99.71%,100.00%;KL8A1_12_neuD,100.00%,100.00%;KL8A1_13_kpsT,100.00%,100.00%;KL8A1_14_kpsM,100.…	NA	0	NA	0 / 14 (0.00%)	NA	6	KL183_09_group_38,96.15%,3.79%,partial;KL113_13_rmlB,100.00%,7.12%;KL113_13_rmlB,100.00%,7.12%;KL183_09_group_38,100.00%,3.65%,partial;KL113_13_rmlB,100.00%,6.86%;KL113_13_rmlB,96.15%,6.86%	NA	NA	394	NA	NA	NA	NA	NA	NA	NA	NA	NA	NA	NA	NA	NA	NA
GCA_000753195.1_FHI17_genomic	KL8A1	K1	Typeable	NA	0.9964	1	0 bp	14 / 14 (100.00%)	KL8A1_01_kpsF,100.00%,100.00%;KL8A1_02_kpsE,100.00%,100.00%;KL8A1_03_kpsD,100.00%,100.00%;KL8A1_04_kpsU,99.19%,100.00%;KL8A1_05_kpsC,98.07%,100.00%;KL8A1_06_kpsS,99.00%,100.00%;KL8A1_07_neuS,100.00%,100.00%;KL8A1_08_neuE,99.48%,100.00%;KL8A1_09_neuC,100.00%,100.00%;KL8A1_10_neuA,100.00%,100.00%;KL8A1_11_neuB,99.71%,100.00%;KL8A1_12_neuD,99.52%,100.00%;KL8A1_13_kpsT,100.00%,100.00%;KL8A1_14_kpsM,1…	NA	0	NA	0 / 14 (0.00%)	NA	6	KL134_17_rmlA,88.67%,87.67%;KL36_08_ugd,80.54%,66.24%;KL134_12_group_182,100.00%,5.47%;KL113_13_rmlB,85.19%,7.12%,partial;KL134_12_group_182,100.00%,4.63%,partial;KL183_09_group_38,100.00%,2.81%	NA	NA	141	NA	NA	NA	NA	NA	NA	NA	NA	NA	NA	NA	NA	NA	NA
GCA_000753415.1_FHI93_genomic	KL8A1	K1	Typeable	NA	0.9956	1	0 bp	14 / 14 (100.00%)	KL8A1_01_kpsF,100.00%,100.00%;KL8A1_02_kpsE,100.00%,100.00%;KL8A1_03_kpsD,100.00%,100.00%;KL8A1_04_kpsU,99.19%,100.00%;KL8A1_05_kpsC,96.89%,100.00%;KL8A1_06_kpsS,98.75%,100.00%;KL8A1_07_neuS,100.00%,100.00%;KL8A1_08_neuE,99.74%,100.00%;KL8A1_09_neuC,100.00%,100.00%;KL8A1_10_neuA,100.00%,100.00%;KL8A1_11_neuB,99.71%,100.00%;KL8A1_12_neuD,100.00%,100.00%;KL8A1_13_kpsT,99.54%,100.00%;KL8A1_14_kpsM,1…	NA	0	NA	0 / 14 (0.00%)	NA	5	KL183_09_group_38,100.00%,3.65%;KL183_09_group_38,100.00%,3.65%,partial;KL183_09_group_38,100.00%,3.65%;KL183_09_group_38,100.00%,3.65%;KL183_09_group_38,100.00%,3.65%	NA	NA	504	NA	NA	NA	NA	NA	NA	NA	NA	NA	NA	NA	NA	NA	NA
GCA_000776055.1_ASM77605v1_genomic	KL8A1	K1	Typeable	!	0.9996	1.0001	1 bp	14 / 14 (100.00%)	KL8A1_01_kpsF,100.00%,100.00%;KL8A1_02_kpsE,99.73%,100.00%;KL8A1_03_kpsD,100.00%,100.00%;KL8A1_04_kpsU,100.00%,100.00%;KL8A1_05_kpsC,100.00%,100.00%;KL8A1_06_kpsS,100.00%,100.00%;KL8A1_07_neuS,100.00%,100.00%;KL8A1_08_neuE,99.74%,100.00%;KL8A1_09_neuC,100.00%,100.00%;KL8A1_10_neuA,100.00%,53.83%,truncated;KL8A1_11_neuB,100.00%,100.00%;KL8A1_12_neuD,100.00%,100.00%;KL8A1_13_kpsT,100.00%,100.00%;KL…	NA	0	NA	0 / 14 (0.00%)	NA	4	KL58_13_rmlA,87.50%,99.31%;KL113_13_rmlB,91.67%,3.17%;KL134_12_group_182,96.15%,5.47%,partial;KL134_12_group_182,96.15%,5.47%	KL8A1_10_neuA,100.00%,53.83%,truncated	NA	421	neuO	646	JSHB01000062.1	406581	100	646	0	0	1	646	380953	381598	0	1166
GCA_000776175.1_ASM77617v1_genomic	KL8A1	K1	Typeable	NA	0.9996	1	0 bp	14 / 14 (100.00%)	KL8A1_01_kpsF,100.00%,100.00%;KL8A1_02_kpsE,99.73%,100.00%;KL8A1_03_kpsD,100.00%,100.00%;KL8A1_04_kpsU,100.00%,100.00%;KL8A1_05_kpsC,100.00%,100.00%;KL8A1_06_kpsS,100.00%,100.00%;KL8A1_07_neuS,100.00%,100.00%;KL8A1_08_neuE,99.74%,100.00%;KL8A1_09_neuC,100.00%,100.00%;KL8A1_10_neuA,100.00%,100.00%;KL8A1_11_neuB,100.00%,100.00%;KL8A1_12_neuD,100.00%,100.00%;KL8A1_13_kpsT,100.00%,100.00%;KL8A1_14_kp…	NA	0	NA	0 / 14 (0.00%)	NA	5	KL113_13_rmlB,85.19%,7.65%;KL134_12_group_182,100.00%,5.47%;KL134_12_group_182,100.00%,5.47%;KL134_12_group_182,100.00%,5.47%;KL113_13_rmlB,88.89%,7.12%	NA	NA	NA	NA	NA	NA	NA	NA	NA	NA	NA	NA	NA	NA	NA	NA	NA
GCA_000776195.1_ASM77619v1_genomic	KL8A1	K1	Typeable	!	0.9941	0.9999	-1 bp	14 / 14 (100.00%)	KL8A1_01_kpsF,100.00%,100.00%;KL8A1_02_kpsE,99.73%,100.00%;KL8A1_03_kpsD,100.00%,100.00%;KL8A1_04_kpsU,100.00%,100.00%;KL8A1_05_kpsC,100.00%,100.00%;KL8A1_06_kpsS,100.00%,100.00%;KL8A1_07_neuS,100.00%,100.00%;KL8A1_08_neuE,99.74%,100.00%;KL8A1_09_neuC,100.00%,100.00%;KL8A1_10_neuA,92.34%,59.09%,truncated;KL8A1_11_neuB,100.00%,100.00%;KL8A1_12_neuD,100.00%,100.00%;KL8A1_13_kpsT,100.00%,100.00%;KL8…	NA	0	NA	0 / 14 (0.00%)	NA	4	KL183_09_group_38,96.30%,3.79%;KL113_13_rmlB,91.67%,3.17%;KL134_12_group_182,100.00%,5.47%;KL113_13_rmlB,85.19%,7.12%,partial	KL8A1_10_neuA,92.34%,59.09%,truncated	NA	95	NA	NA	NA	NA	NA	NA	NA	NA	NA	NA	NA	NA	NA	NA
GCA_000776235.1_ASM77623v1_genomic	KL8A1	K1	Typeable	NA	1	1	0 bp	14 / 14 (100.00%)	KL8A1_01_kpsF,100.00%,100.00%;KL8A1_02_kpsE,100.00%,100.00%;KL8A1_03_kpsD,100.00%,100.00%;KL8A1_04_kpsU,100.00%,100.00%;KL8A1_05_kpsC,100.00%,100.00%;KL8A1_06_kpsS,100.00%,100.00%;KL8A1_07_neuS,100.00%,100.00%;KL8A1_08_neuE,100.00%,100.00%;KL8A1_09_neuC,100.00%,100.00%;KL8A1_10_neuA,100.00%,100.00%;KL8A1_11_neuB,100.00%,100.00%;KL8A1_12_neuD,100.00%,100.00%;KL8A1_13_kpsT,100.00%,100.00%;KL8A1_14_…	NA	0	NA	0 / 14 (0.00%)	NA	8	KL134_12_group_182,100.00%,5.89%;KL134_12_group_182,100.00%,5.47%;KL134_12_group_182,100.00%,5.47%;KL134_12_group_182,100.00%,5.47%;KL134_12_group_182,100.00%,5.47%,partial;KL134_12_group_182,100.00%,5.47%;KL183_09_group_38,96.15%,3.65%,partial;KL113_13_rmlB,85.19%,7.12%	NA	NA	95	neuO	646	JSGO01000049.1	424654	100	646	0	0	1	646	42902	42257	0	1166
GCA_000776315.1_ASM77631v1_genomic	KL8A1	K1	Typeable	NA	0.9993	1	0 bp	14 / 14 (100.00%)	KL8A1_01_kpsF,100.00%,100.00%;KL8A1_02_kpsE,99.73%,100.00%;KL8A1_03_kpsD,100.00%,100.00%;KL8A1_04_kpsU,100.00%,100.00%;KL8A1_05_kpsC,100.00%,100.00%;KL8A1_06_kpsS,100.00%,100.00%;KL8A1_07_neuS,100.00%,100.00%;KL8A1_08_neuE,99.74%,100.00%;KL8A1_09_neuC,100.00%,100.00%;KL8A1_10_neuA,100.00%,100.00%;KL8A1_11_neuB,100.00%,100.00%;KL8A1_12_neuD,100.00%,100.00%;KL8A1_13_kpsT,100.00%,100.00%;KL8A1_14_kp…	NA	0	NA	0 / 14 (0.00%)	NA	9	KL58_13_rmlA,87.50%,99.31%;KL183_09_group_38,100.00%,3.79%;KL113_13_rmlB,91.67%,3.17%;KL113_13_rmlB,100.00%,7.12%;KL134_12_group_182,100.00%,5.47%;KL134_12_group_182,100.00%,5.47%;KL134_12_group_182,100.00%,5.47%;KL183_09_group_38,100.00%,3.65%;KL113_13_rmlB,85.19%,7.12%	NA	NA	95	neuO	646	JSFR01000056.1	310572	99.536	646	3	0	1	646	35603	36248	0	1152
GCA_000776375.1_ASM77637v1_genomic	KL8A1	K1	Typeable	NA	0.999	1	0 bp	14 / 14 (100.00%)	KL8A1_01_kpsF,100.00%,100.00%;KL8A1_02_kpsE,99.73%,100.00%;KL8A1_03_kpsD,100.00%,100.00%;KL8A1_04_kpsU,100.00%,100.00%;KL8A1_05_kpsC,100.00%,100.00%;KL8A1_06_kpsS,100.00%,100.00%;KL8A1_07_neuS,100.00%,100.00%;KL8A1_08_neuE,99.74%,100.00%;KL8A1_09_neuC,100.00%,100.00%;KL8A1_10_neuA,100.00%,100.00%;KL8A1_11_neuB,100.00%,100.00%;KL8A1_12_neuD,99.52%,100.00%;KL8A1_13_kpsT,100.00%,100.00%;KL8A1_14_kps…	NA	0	NA	0 / 14 (0.00%)	NA	6	KL58_13_rmlA,87.50%,99.31%;KL183_09_group_38,96.30%,3.79%;KL113_13_rmlB,91.67%,3.17%;KL113_13_rmlB,96.30%,7.12%;KL113_13_rmlB,85.19%,7.12%,partial;KL134_12_group_182,100.00%,3.79%	NA	NA	95	neuO	646	JSGR01000042.1	654510	99.536	646	3	0	1	646	274919	274274	0	1152
GCA_000776475.1_ASM77647v1_genomic	KL8A1	K1	Typeable	?2	0.9994	0.9996	n/a	14 / 14 (100.00%)	KL8A1_01_kpsF,100.00%,100.00%;KL8A1_02_kpsE,99.73%,100.00%;KL8A1_03_kpsD,100.00%,100.00%;KL8A1_04_kpsU,100.00%,100.00%;KL8A1_05_kpsC,100.00%,100.00%;KL8A1_06_kpsS,100.00%,100.00%;KL8A1_07_neuS,100.00%,100.00%;KL8A1_08_neuE,99.74%,100.00%;KL8A1_09_neuC,100.00%,100.00%;KL8A1_10_neuA,100.00%,100.00%;KL8A1_11_neuB,100.00%,83.24%,partial;KL8A1_11_neuB,100.00%,15.90%,partial;KL8A1_12_neuD,100.00%,100.0…	NA	0	NA	0 / 14 (0.00%)	NA	1	KL58_13_rmlA,87.50%,99.31%	NA	NA	NA	neuO	646	JSGS01000435.1	6966	99.536	646	3	0	1	646	6270	6915	0	1152
GCA_000776565.1_ASM77656v1_genomic	KL8A1	K1	Typeable	NA	0.9996	1	0 bp	14 / 14 (100.00%)	KL8A1_01_kpsF,100.00%,100.00%;KL8A1_02_kpsE,99.73%,100.00%;KL8A1_03_kpsD,100.00%,100.00%;KL8A1_04_kpsU,100.00%,100.00%;KL8A1_05_kpsC,100.00%,100.00%;KL8A1_06_kpsS,100.00%,100.00%;KL8A1_07_neuS,100.00%,100.00%;KL8A1_08_neuE,99.74%,100.00%;KL8A1_09_neuC,100.00%,100.00%;KL8A1_10_neuA,100.00%,100.00%;KL8A1_11_neuB,100.00%,100.00%;KL8A1_12_neuD,100.00%,100.00%;KL8A1_13_kpsT,100.00%,100.00%;KL8A1_14_kp…	NA	0	NA	0 / 14 (0.00%)	NA	9	KL134_12_group_182,96.43%,5.89%;KL113_13_rmlB,100.00%,7.12%;KL113_13_rmlB,91.67%,3.17%;KL183_09_group_38,100.00%,3.65%;KL113_13_rmlB,85.19%,7.12%;KL134_12_group_182,100.00%,3.16%,partial;KL134_12_group_182,100.00%,3.16%,partial;KL134_12_group_182,100.00%,3.16%,partial;KL134_12_group_182,100.00%,3.16%,partial	NA	NA	95	neuO	646	JSHC01000097.1	387552	100	646	0	0	1	646	386621	387266	0	1166
GCA_000776615.1_ASM77661v1_genomic	KL8A1	K1	Typeable	NA	0.996	1	0 bp	14 / 14 (100.00%)	KL8A1_01_kpsF,99.69%,100.00%;KL8A1_02_kpsE,99.73%,100.00%;KL8A1_03_kpsD,100.00%,100.00%;KL8A1_04_kpsU,98.78%,100.00%;KL8A1_05_kpsC,97.93%,100.00%;KL8A1_06_kpsS,99.25%,100.00%;KL8A1_07_neuS,100.00%,100.00%;KL8A1_08_neuE,99.74%,100.00%;KL8A1_09_neuC,100.00%,100.00%;KL8A1_10_neuA,100.00%,100.00%;KL8A1_11_neuB,99.71%,100.00%;KL8A1_12_neuD,99.52%,100.00%;KL8A1_13_kpsT,100.00%,100.00%;KL8A1_14_kpsM,100…	NA	0	NA	0 / 14 (0.00%)	NA	3	KL113_13_rmlB,100.00%,7.12%;KL134_12_group_182,96.15%,5.47%;KL183_09_group_38,90.00%,2.81%	NA	NA	80	NA	NA	NA	NA	NA	NA	NA	NA	NA	NA	NA	NA	NA	NA
GCA_000776655.1_ASM77665v1_genomic	KL8A1	K1	Typeable	!	0.9993	1.0001	1 bp	14 / 14 (100.00%)	KL8A1_01_kpsF,100.00%,100.00%;KL8A1_02_kpsE,99.73%,100.00%;KL8A1_03_kpsD,100.00%,100.00%;KL8A1_04_kpsU,100.00%,100.00%;KL8A1_05_kpsC,100.00%,100.00%;KL8A1_06_kpsS,100.00%,100.00%;KL8A1_07_neuS,100.00%,100.00%;KL8A1_08_neuE,99.74%,100.00%;KL8A1_09_neuC,100.00%,100.00%;KL8A1_10_neuA,100.00%,53.83%,truncated;KL8A1_11_neuB,100.00%,100.00%;KL8A1_12_neuD,100.00%,100.00%;KL8A1_13_kpsT,100.00%,100.00%;KL…	NA	0	NA	0 / 14 (0.00%)	NA	9	KL58_13_rmlA,87.50%,99.31%;KL113_13_rmlB,91.67%,3.17%;KL113_13_rmlB,100.00%,7.12%;KL134_12_group_182,100.00%,5.47%;KL134_12_group_182,100.00%,5.47%;KL134_12_group_182,100.00%,5.47%;KL183_09_group_38,100.00%,3.65%;KL113_13_rmlB,85.19%,7.12%;KL183_09_group_38,100.00%,2.24%,partial	KL8A1_10_neuA,100.00%,53.83%,truncated	NA	95	neuO	646	JSGP01000038.1	463827	99.536	646	3	0	1	646	381096	381741	0	1152
GCA_000776675.1_ASM77667v1_genomic	KL8A1	K1	Typeable	NA	0.9962	1	0 bp	14 / 14 (100.00%)	KL8A1_01_kpsF,99.69%,100.00%;KL8A1_02_kpsE,99.73%,100.00%;KL8A1_03_kpsD,100.00%,100.00%;KL8A1_04_kpsU,99.19%,100.00%;KL8A1_05_kpsC,98.07%,100.00%;KL8A1_06_kpsS,99.25%,100.00%;KL8A1_07_neuS,100.00%,100.00%;KL8A1_08_neuE,99.48%,100.00%;KL8A1_09_neuC,100.00%,100.00%;KL8A1_10_neuA,100.00%,100.00%;KL8A1_11_neuB,99.71%,100.00%;KL8A1_12_neuD,99.52%,100.00%;KL8A1_13_kpsT,100.00%,100.00%;KL8A1_14_kpsM,100…	NA	0	NA	0 / 14 (0.00%)	NA	0	NA	NA	NA	569	NA	NA	NA	NA	NA	NA	NA	NA	NA	NA	NA	NA	NA	NA
GCA_000776735.1_ASM77673v1_genomic	KL8A1	K1	Typeable	NA	0.9996	1	0 bp	14 / 14 (100.00%)	KL8A1_01_kpsF,100.00%,100.00%;KL8A1_02_kpsE,99.73%,100.00%;KL8A1_03_kpsD,100.00%,100.00%;KL8A1_04_kpsU,100.00%,100.00%;KL8A1_05_kpsC,100.00%,100.00%;KL8A1_06_kpsS,100.00%,100.00%;KL8A1_07_neuS,100.00%,100.00%;KL8A1_08_neuE,99.74%,100.00%;KL8A1_09_neuC,100.00%,100.00%;KL8A1_10_neuA,100.00%,100.00%;KL8A1_11_neuB,100.00%,100.00%;KL8A1_12_neuD,100.00%,100.00%;KL8A1_13_kpsT,100.00%,100.00%;KL8A1_14_kp…	NA	0	NA	0 / 14 (0.00%)	NA	8	KL134_12_group_182,100.00%,5.47%;KL134_12_group_182,100.00%,5.47%;KL113_13_rmlB,100.00%,3.17%,partial;KL113_13_rmlB,100.00%,3.17%;KL113_13_rmlB,100.00%,3.17%;KL113_13_rmlB,100.00%,3.17%;KL113_13_rmlB,100.00%,3.17%;KL113_13_rmlB,100.00%,3.17%	NA	NA	95	neuO	646	JSFU01000132.1	37094	100	646	0	0	1	646	1560	915	0	1166
GCA_000776965.1_ASM77696v1_genomic	KL8A1	K1	Typeable	NA	0.9993	1	0 bp	14 / 14 (100.00%)	KL8A1_01_kpsF,100.00%,100.00%;KL8A1_02_kpsE,99.73%,100.00%;KL8A1_03_kpsD,100.00%,100.00%;KL8A1_04_kpsU,100.00%,100.00%;KL8A1_05_kpsC,100.00%,100.00%;KL8A1_06_kpsS,100.00%,100.00%;KL8A1_07_neuS,100.00%,100.00%;KL8A1_08_neuE,99.74%,100.00%;KL8A1_09_neuC,100.00%,100.00%;KL8A1_10_neuA,100.00%,100.00%;KL8A1_11_neuB,100.00%,100.00%;KL8A1_12_neuD,100.00%,100.00%;KL8A1_13_kpsT,100.00%,100.00%;KL8A1_14_kp…	NA	0	NA	0 / 14 (0.00%)	NA	4	KL58_13_rmlA,87.50%,99.31%;KL113_13_rmlB,91.67%,3.17%;KL183_09_group_38,100.00%,3.65%;KL113_13_rmlB,85.19%,7.12%,partial	NA	NA	95	neuO	646	JSHL01000050.1	413896	99.536	646	3	0	1	646	23001	22356	0	1152
GCA_000777015.1_ASM77701v1_genomic	KL8A1	K1	Typeable	?9-	0.9988	0.6391	n/a	13 / 14 (92.86%)	KL8A1_01_kpsF,100.00%,18.04%,partial;KL8A1_02_kpsE,100.00%,57.14%,partial;KL8A1_03_kpsD,100.00%,47.49%,partial;KL8A1_05_kpsC,99.62%,39.11%,partial;KL8A1_06_kpsS,100.00%,59.10%,partial;KL8A1_07_neuS,100.00%,36.67%,partial;KL8A1_08_neuE,99.51%,53.40%,partial;KL8A1_08_neuE,99.24%,34.55%,partial;KL8A1_09_neuC,100.00%,65.73%,partial;KL8A1_09_neuC,100.00%,31.71%,partial;KL8A1_10_neuA,100.00%,69.14%,par…	KL8A1_04_kpsU	0	NA	0 / 14 (0.00%)	NA	0	NA	NA	NA	NA	NA	NA	NA	NA	NA	NA	NA	NA	NA	NA	NA	NA	NA	NA
GCA_000777025.1_ASM77702v1_genomic	KL8A1	K1	Typeable	NA	0.9996	1	0 bp	14 / 14 (100.00%)	KL8A1_01_kpsF,100.00%,100.00%;KL8A1_02_kpsE,99.73%,100.00%;KL8A1_03_kpsD,100.00%,100.00%;KL8A1_04_kpsU,100.00%,100.00%;KL8A1_05_kpsC,100.00%,100.00%;KL8A1_06_kpsS,100.00%,100.00%;KL8A1_07_neuS,100.00%,100.00%;KL8A1_08_neuE,99.74%,100.00%;KL8A1_09_neuC,100.00%,100.00%;KL8A1_10_neuA,100.00%,100.00%;KL8A1_11_neuB,100.00%,100.00%;KL8A1_12_neuD,100.00%,100.00%;KL8A1_13_kpsT,100.00%,100.00%;KL8A1_14_kp…	NA	0	NA	0 / 14 (0.00%)	NA	8	KL113_13_rmlB,91.67%,3.17%;KL113_13_rmlB,100.00%,7.12%;KL134_12_group_182,100.00%,5.47%;KL134_12_group_182,100.00%,5.47%;KL134_12_group_182,100.00%,5.47%;KL183_09_group_38,100.00%,3.65%;KL113_13_rmlB,85.19%,7.12%;KL183_09_group_38,100.00%,2.24%,partial	NA	NA	5646	neuO	646	JSHO01000072.1	659864	99.536	646	3	0	1	646	272070	271425	0	1152
GCA_000777475.1_ASM77747v1_genomic	KL8A1	K1	Typeable	!	0.995	1.0001	1 bp	14 / 14 (100.00%)	KL8A1_01_kpsF,99.39%,100.00%;KL8A1_02_kpsE,99.46%,100.00%;KL8A1_03_kpsD,99.82%,100.00%;KL8A1_04_kpsU,98.37%,100.00%;KL8A1_05_kpsC,98.07%,100.00%;KL8A1_06_kpsS,99.25%,100.00%;KL8A1_07_neuS,99.76%,100.00%;KL8A1_08_neuE,99.21%,100.00%;KL8A1_09_neuC,100.00%,100.00%;KL8A1_10_neuA,100.00%,53.83%,truncated;KL8A1_11_neuB,99.71%,100.00%;KL8A1_12_neuD,100.00%,100.00%;KL8A1_13_kpsT,100.00%,100.00%;KL8A1_14_…	NA	0	NA	0 / 14 (0.00%)	NA	1	KL134_12_group_182,100.00%,5.47%	KL8A1_10_neuA,100.00%,53.83%,truncated	NA	NA	neuO	646	JSIK01000101.1	4813	99.381	646	4	0	1	646	1571	2216	0	1148
GCA_000777585.1_ASM77758v1_genomic	KL8A1	K1	Typeable	NA	0.9962	1	0 bp	14 / 14 (100.00%)	KL8A1_01_kpsF,99.69%,100.00%;KL8A1_02_kpsE,100.00%,100.00%;KL8A1_03_kpsD,100.00%,100.00%;KL8A1_04_kpsU,99.19%,100.00%;KL8A1_05_kpsC,98.07%,100.00%;KL8A1_06_kpsS,99.25%,100.00%;KL8A1_07_neuS,100.00%,100.00%;KL8A1_08_neuE,99.21%,100.00%;KL8A1_09_neuC,100.00%,100.00%;KL8A1_10_neuA,100.00%,100.00%;KL8A1_11_neuB,99.71%,100.00%;KL8A1_12_neuD,99.52%,100.00%;KL8A1_13_kpsT,100.00%,100.00%;KL8A1_14_kpsM,10…	NA	0	NA	0 / 14 (0.00%)	NA	7	KL134_17_rmlA,88.67%,87.67%;KL36_08_ugd,80.54%,66.24%;KL113_13_rmlB,100.00%,7.12%,partial;KL183_09_group_38,100.00%,2.81%,partial;KL183_09_group_38,100.00%,2.81%,partial;KL183_09_group_38,100.00%,2.81%,partial;KL114_09_group_97,61.54%,1.25%	NA	NA	NA	neuO	646	JSIQ01000302.1	49324	99.536	646	3	0	1	646	26601	27246	0	1152
GCA_000777625.1_ASM77762v1_genomic	KL8A1	K1	Typeable	NA	0.9996	1	0 bp	14 / 14 (100.00%)	KL8A1_01_kpsF,100.00%,100.00%;KL8A1_02_kpsE,99.73%,100.00%;KL8A1_03_kpsD,100.00%,100.00%;KL8A1_04_kpsU,100.00%,100.00%;KL8A1_05_kpsC,100.00%,100.00%;KL8A1_06_kpsS,100.00%,100.00%;KL8A1_07_neuS,100.00%,100.00%;KL8A1_08_neuE,99.74%,100.00%;KL8A1_09_neuC,100.00%,100.00%;KL8A1_10_neuA,100.00%,100.00%;KL8A1_11_neuB,100.00%,100.00%;KL8A1_12_neuD,100.00%,100.00%;KL8A1_13_kpsT,100.00%,100.00%;KL8A1_14_kp…	NA	0	NA	0 / 14 (0.00%)	NA	11	KL134_12_group_182,100.00%,5.47%;KL134_12_group_182,100.00%,5.47%;KL134_12_group_182,100.00%,5.47%,partial;KL134_12_group_182,100.00%,5.47%;KL134_12_group_182,100.00%,5.47%;KL134_12_group_182,100.00%,5.47%;KL113_13_rmlB,96.30%,7.12%;KL113_13_rmlB,100.00%,3.17%;KL183_09_group_38,100.00%,3.65%;KL113_13_rmlB,100.00%,3.17%;KL113_13_rmlB,85.19%,7.12%	NA	NA	5357	neuO	646	JSIS01000133.1	420803	100	646	0	0	1	646	419211	419856	0	1166
GCA_000778015.1_ASM77801v1_genomic	KL8A1	K1	Typeable	NA	0.9952	1	0 bp	14 / 14 (100.00%)	KL8A1_01_kpsF,99.39%,100.00%;KL8A1_02_kpsE,99.46%,100.00%;KL8A1_03_kpsD,99.82%,100.00%;KL8A1_04_kpsU,98.37%,100.00%;KL8A1_05_kpsC,98.07%,100.00%;KL8A1_06_kpsS,99.25%,100.00%;KL8A1_07_neuS,100.00%,100.00%;KL8A1_08_neuE,99.21%,100.00%;KL8A1_09_neuC,100.00%,100.00%;KL8A1_10_neuA,100.00%,100.00%;KL8A1_11_neuB,99.71%,100.00%;KL8A1_12_neuD,100.00%,100.00%;KL8A1_13_kpsT,100.00%,100.00%;KL8A1_14_kpsM,100…	NA	0	NA	0 / 14 (0.00%)	NA	11	KL113_13_rmlB,96.30%,7.65%;KL134_12_group_182,96.43%,5.89%;KL134_12_group_182,100.00%,5.47%;KL113_13_rmlB,91.67%,3.17%;KL134_12_group_182,100.00%,5.47%;KL113_13_rmlB,100.00%,7.12%;KL134_12_group_182,100.00%,5.47%;KL134_12_group_182,100.00%,5.47%;KL183_09_group_38,100.00%,3.65%,partial;KL113_13_rmlB,100.00%,3.17%;KL134_12_group_182,100.00%,3.16%,partial	NA	NA	1193	NA	NA	NA	NA	NA	NA	NA	NA	NA	NA	NA	NA	NA	NA
GCA_000778035.1_ASM77803v1_genomic	KL8A1	K1	Typeable	NA	0.9996	1	0 bp	14 / 14 (100.00%)	KL8A1_01_kpsF,100.00%,100.00%;KL8A1_02_kpsE,99.73%,100.00%;KL8A1_03_kpsD,100.00%,100.00%;KL8A1_04_kpsU,100.00%,100.00%;KL8A1_05_kpsC,100.00%,100.00%;KL8A1_06_kpsS,100.00%,100.00%;KL8A1_07_neuS,100.00%,100.00%;KL8A1_08_neuE,99.74%,100.00%;KL8A1_09_neuC,100.00%,100.00%;KL8A1_10_neuA,100.00%,100.00%;KL8A1_11_neuB,100.00%,100.00%;KL8A1_12_neuD,100.00%,100.00%;KL8A1_13_kpsT,100.00%,100.00%;KL8A1_14_kp…	NA	0	NA	0 / 14 (0.00%)	NA	8	KL183_09_group_38,100.00%,3.79%;KL113_13_rmlB,91.67%,3.17%;KL134_12_group_182,100.00%,5.47%;KL134_12_group_182,100.00%,5.47%;KL134_12_group_182,100.00%,5.47%;KL183_09_group_38,100.00%,3.65%;KL113_13_rmlB,85.19%,7.12%;KL113_13_rmlB,100.00%,4.49%,partial	NA	NA	95	neuO	646	JSJM01000071.1	661804	99.536	646	3	0	1	646	275060	274415	0	1152
GCA_000778105.1_ASM77810v1_genomic	KL8A1	K1	Typeable	NA	0.9996	1	0 bp	14 / 14 (100.00%)	KL8A1_01_kpsF,100.00%,100.00%;KL8A1_02_kpsE,99.73%,100.00%;KL8A1_03_kpsD,100.00%,100.00%;KL8A1_04_kpsU,100.00%,100.00%;KL8A1_05_kpsC,100.00%,100.00%;KL8A1_06_kpsS,100.00%,100.00%;KL8A1_07_neuS,100.00%,100.00%;KL8A1_08_neuE,99.74%,100.00%;KL8A1_09_neuC,100.00%,100.00%;KL8A1_10_neuA,100.00%,100.00%;KL8A1_11_neuB,100.00%,100.00%;KL8A1_12_neuD,100.00%,100.00%;KL8A1_13_kpsT,100.00%,100.00%;KL8A1_14_kp…	NA	0	NA	0 / 14 (0.00%)	NA	10	KL134_12_group_182,100.00%,5.47%;KL134_12_group_182,100.00%,5.47%;KL134_12_group_182,100.00%,5.47%;KL134_12_group_182,100.00%,5.47%;KL134_12_group_182,100.00%,5.47%,partial;KL113_13_rmlB,96.30%,7.12%;KL113_13_rmlB,100.00%,3.17%;KL183_09_group_38,100.00%,3.65%;KL113_13_rmlB,100.00%,3.17%;KL113_13_rmlB,85.19%,7.12%	NA	NA	95	neuO	646	JSJQ01000081.1	386400	100	646	0	0	1	646	385708	386353	0	1166
GCA_000778135.1_ASM77813v1_genomic	KL8A1	K1	Typeable	NA	0.9996	1	0 bp	14 / 14 (100.00%)	KL8A1_01_kpsF,100.00%,100.00%;KL8A1_02_kpsE,99.73%,100.00%;KL8A1_03_kpsD,100.00%,100.00%;KL8A1_04_kpsU,100.00%,100.00%;KL8A1_05_kpsC,100.00%,100.00%;KL8A1_06_kpsS,100.00%,100.00%;KL8A1_07_neuS,100.00%,100.00%;KL8A1_08_neuE,99.74%,100.00%;KL8A1_09_neuC,100.00%,100.00%;KL8A1_10_neuA,100.00%,100.00%;KL8A1_11_neuB,100.00%,100.00%;KL8A1_12_neuD,100.00%,100.00%;KL8A1_13_kpsT,100.00%,100.00%;KL8A1_14_kp…	NA	0	NA	0 / 14 (0.00%)	NA	8	KL134_12_group_182,96.43%,5.89%;KL113_13_rmlB,100.00%,7.12%;KL183_09_group_38,100.00%,3.65%;KL113_13_rmlB,85.19%,7.12%;KL134_12_group_182,100.00%,3.16%,partial;KL134_12_group_182,100.00%,3.16%,partial;KL134_12_group_182,100.00%,3.16%,partial;KL134_12_group_182,100.00%,3.16%,partial	NA	NA	95	neuO	646	JSJS01000081.1	386672	100	646	0	0	1	646	385741	386386	0	1166
GCA_000778355.1_ASM77835v1_genomic	KL8A1	K1	Typeable	NA	0.9993	1	0 bp	14 / 14 (100.00%)	KL8A1_01_kpsF,100.00%,100.00%;KL8A1_02_kpsE,99.73%,100.00%;KL8A1_03_kpsD,100.00%,100.00%;KL8A1_04_kpsU,100.00%,100.00%;KL8A1_05_kpsC,100.00%,100.00%;KL8A1_06_kpsS,100.00%,100.00%;KL8A1_07_neuS,100.00%,100.00%;KL8A1_08_neuE,99.74%,100.00%;KL8A1_09_neuC,100.00%,100.00%;KL8A1_10_neuA,100.00%,100.00%;KL8A1_11_neuB,100.00%,100.00%;KL8A1_12_neuD,100.00%,100.00%;KL8A1_13_kpsT,100.00%,100.00%;KL8A1_14_kp…	NA	0	NA	0 / 14 (0.00%)	NA	9	KL58_13_rmlA,87.50%,99.31%;KL113_13_rmlB,91.67%,3.17%;KL113_13_rmlB,85.19%,7.12%;KL113_13_rmlB,100.00%,4.49%;KL183_09_group_38,100.00%,2.24%,partial;KL134_12_group_182,100.00%,3.16%,partial;KL183_09_group_38,100.00%,2.10%,partial;KL134_12_group_182,100.00%,3.16%,partial;KL134_12_group_182,100.00%,3.16%	NA	NA	2619	neuO	646	JSKD01000037.1	663946	99.536	646	3	0	1	646	392034	392679	0	1152
GCA_000778375.1_ASM77837v1_genomic	KL8A1	K1	Typeable	NA	0.9996	1	0 bp	14 / 14 (100.00%)	KL8A1_01_kpsF,100.00%,100.00%;KL8A1_02_kpsE,99.73%,100.00%;KL8A1_03_kpsD,100.00%,100.00%;KL8A1_04_kpsU,100.00%,100.00%;KL8A1_05_kpsC,100.00%,100.00%;KL8A1_06_kpsS,100.00%,100.00%;KL8A1_07_neuS,100.00%,100.00%;KL8A1_08_neuE,99.74%,100.00%;KL8A1_09_neuC,100.00%,100.00%;KL8A1_10_neuA,100.00%,100.00%;KL8A1_11_neuB,100.00%,100.00%;KL8A1_12_neuD,100.00%,100.00%;KL8A1_13_kpsT,100.00%,100.00%;KL8A1_14_kp…	NA	0	NA	0 / 14 (0.00%)	NA	8	KL58_13_rmlA,87.50%,99.31%;KL113_13_rmlB,91.67%,3.17%;KL134_12_group_182,100.00%,5.47%;KL134_12_group_182,100.00%,5.47%;KL183_09_group_38,100.00%,3.65%;KL134_12_group_182,100.00%,3.16%,partial;KL134_12_group_182,100.00%,3.16%,partial;KL134_12_group_182,100.00%,3.16%,partial	NA	NA	421	NA	NA	NA	NA	NA	NA	NA	NA	NA	NA	NA	NA	NA	NA
GCA_000778395.1_ASM77839v1_genomic	KL8A1	K1	Typeable	NA	0.9996	1	0 bp	14 / 14 (100.00%)	KL8A1_01_kpsF,100.00%,100.00%;KL8A1_02_kpsE,99.73%,100.00%;KL8A1_03_kpsD,100.00%,100.00%;KL8A1_04_kpsU,100.00%,100.00%;KL8A1_05_kpsC,100.00%,100.00%;KL8A1_06_kpsS,100.00%,100.00%;KL8A1_07_neuS,100.00%,100.00%;KL8A1_08_neuE,99.74%,100.00%;KL8A1_09_neuC,100.00%,100.00%;KL8A1_10_neuA,100.00%,100.00%;KL8A1_11_neuB,100.00%,100.00%;KL8A1_12_neuD,100.00%,100.00%;KL8A1_13_kpsT,100.00%,100.00%;KL8A1_14_kp…	NA	0	NA	0 / 14 (0.00%)	NA	6	KL58_13_rmlA,87.50%,99.31%;KL113_13_rmlB,91.67%,3.17%;KL134_12_group_182,96.15%,5.47%;KL134_12_group_182,96.15%,5.47%;KL134_12_group_182,96.15%,5.47%;KL134_12_group_182,96.15%,5.47%	NA	NA	421	NA	NA	NA	NA	NA	NA	NA	NA	NA	NA	NA	NA	NA	NA
GCA_000778465.1_ASM77846v1_genomic	KL8A1	K1	Typeable	NA	0.9996	1	0 bp	14 / 14 (100.00%)	KL8A1_01_kpsF,100.00%,100.00%;KL8A1_02_kpsE,99.73%,100.00%;KL8A1_03_kpsD,100.00%,100.00%;KL8A1_04_kpsU,100.00%,100.00%;KL8A1_05_kpsC,100.00%,100.00%;KL8A1_06_kpsS,100.00%,100.00%;KL8A1_07_neuS,100.00%,100.00%;KL8A1_08_neuE,99.74%,100.00%;KL8A1_09_neuC,100.00%,100.00%;KL8A1_10_neuA,100.00%,100.00%;KL8A1_11_neuB,100.00%,100.00%;KL8A1_12_neuD,100.00%,100.00%;KL8A1_13_kpsT,100.00%,100.00%;KL8A1_14_kp…	NA	0	NA	0 / 14 (0.00%)	NA	9	KL113_13_rmlB,91.67%,3.17%;KL134_12_group_182,100.00%,5.47%;KL134_12_group_182,100.00%,5.47%;KL134_12_group_182,100.00%,5.47%;KL113_13_rmlB,96.30%,7.12%;KL113_13_rmlB,92.59%,7.12%;KL113_13_rmlB,85.19%,7.12%;KL134_12_group_182,100.00%,3.16%,partial;KL134_12_group_182,100.00%,3.16%,partial	NA	NA	NA	neuO	646	JSLC01000060.1	492274	100	646	0	0	1	646	36654	36009	0	1166
GCA_000778565.1_ASM77856v1_genomic	KL8A1	K1	Typeable	NA	0.9962	1	0 bp	14 / 14 (100.00%)	KL8A1_01_kpsF,99.69%,100.00%;KL8A1_02_kpsE,99.73%,100.00%;KL8A1_03_kpsD,100.00%,100.00%;KL8A1_04_kpsU,99.19%,100.00%;KL8A1_05_kpsC,98.07%,100.00%;KL8A1_06_kpsS,99.25%,100.00%;KL8A1_07_neuS,100.00%,100.00%;KL8A1_08_neuE,99.48%,100.00%;KL8A1_09_neuC,100.00%,100.00%;KL8A1_10_neuA,100.00%,100.00%;KL8A1_11_neuB,99.71%,100.00%;KL8A1_12_neuD,99.52%,100.00%;KL8A1_13_kpsT,100.00%,100.00%;KL8A1_14_kpsM,100…	NA	0	NA	0 / 14 (0.00%)	NA	1	KL113_13_rmlB,100.00%,7.12%	NA	NA	420	NA	NA	NA	NA	NA	NA	NA	NA	NA	NA	NA	NA	NA	NA
GCA_000778765.1_ASM77876v1_genomic	KL8A1	K1	Typeable	NA	0.996	1	0 bp	14 / 14 (100.00%)	KL8A1_01_kpsF,99.69%,100.00%;KL8A1_02_kpsE,99.73%,100.00%;KL8A1_03_kpsD,100.00%,100.00%;KL8A1_04_kpsU,98.78%,100.00%;KL8A1_05_kpsC,97.93%,100.00%;KL8A1_06_kpsS,99.25%,100.00%;KL8A1_07_neuS,100.00%,100.00%;KL8A1_08_neuE,99.74%,100.00%;KL8A1_09_neuC,100.00%,100.00%;KL8A1_10_neuA,100.00%,100.00%;KL8A1_11_neuB,99.71%,100.00%;KL8A1_12_neuD,99.52%,100.00%;KL8A1_13_kpsT,100.00%,100.00%;KL8A1_14_kpsM,100…	NA	0	NA	0 / 14 (0.00%)	NA	2	KL183_09_group_38,100.00%,3.79%;KL113_13_rmlB,100.00%,3.17%	NA	NA	80	neuO	646	JSPY01000085.1	460232	99.381	646	4	0	1	646	279925	279280	0	1148
GCA_000778875.1_ASM77887v1_genomic	KL8A1	K1	Typeable	?6-	0.9951	0.2375	n/a	7 / 14 (50.00%)	KL8A1_01_kpsF,100.00%,6.42%,partial;KL8A1_05_kpsC,98.15%,32.00%,partial;KL8A1_06_kpsS,98.97%,48.63%,partial;KL8A1_06_kpsS,100.00%,14.96%,partial;KL8A1_08_neuE,98.47%,51.31%,partial;KL8A1_09_neuC,100.00%,30.18%,partial;KL8A1_10_neuA,100.00%,57.66%,partial;KL8A1_10_neuA,100.00%,32.06%,partial;KL8A1_11_neuB,100.00%,15.61%,partial	KL8A1_14_kpsM;KL8A1_02_kpsE;KL8A1_03_kpsD;KL8A1_07_neuS;KL8A1_04_kpsU;KL8A1_13_kpsT;KL8A1_12_neuD	0	NA	0 / 14 (0.00%)	NA	0	NA	NA	NA	NA	NA	NA	NA	NA	NA	NA	NA	NA	NA	NA	NA	NA	NA	NA
GCA_000778915.1_ASM77891v1_genomic	KL8A1	K1	Typeable	NA	0.996	1	0 bp	14 / 14 (100.00%)	KL8A1_01_kpsF,99.69%,100.00%;KL8A1_02_kpsE,99.73%,100.00%;KL8A1_03_kpsD,100.00%,100.00%;KL8A1_04_kpsU,98.78%,100.00%;KL8A1_05_kpsC,97.93%,100.00%;KL8A1_06_kpsS,99.25%,100.00%;KL8A1_07_neuS,100.00%,100.00%;KL8A1_08_neuE,99.74%,100.00%;KL8A1_09_neuC,100.00%,100.00%;KL8A1_10_neuA,100.00%,100.00%;KL8A1_11_neuB,99.71%,100.00%;KL8A1_12_neuD,99.52%,100.00%;KL8A1_13_kpsT,100.00%,100.00%;KL8A1_14_kpsM,100…	NA	0	NA	0 / 14 (0.00%)	NA	2	KL183_09_group_38,100.00%,3.79%;KL113_13_rmlB,100.00%,3.17%	NA	NA	80	neuO	646	JSPZ01000083.1	195093	99.381	646	4	0	1	646	107765	108410	0	1148
GCA_000778935.1_ASM77893v1_genomic	KL8A1	K1	Typeable	NA	0.9952	1	0 bp	14 / 14 (100.00%)	KL8A1_01_kpsF,99.39%,100.00%;KL8A1_02_kpsE,99.46%,100.00%;KL8A1_03_kpsD,99.82%,100.00%;KL8A1_04_kpsU,98.37%,100.00%;KL8A1_05_kpsC,98.07%,100.00%;KL8A1_06_kpsS,99.25%,100.00%;KL8A1_07_neuS,100.00%,100.00%;KL8A1_08_neuE,99.21%,100.00%;KL8A1_09_neuC,100.00%,100.00%;KL8A1_10_neuA,100.00%,100.00%;KL8A1_11_neuB,99.71%,100.00%;KL8A1_12_neuD,100.00%,100.00%;KL8A1_13_kpsT,100.00%,100.00%;KL8A1_14_kpsM,100…	NA	0	NA	0 / 14 (0.00%)	NA	1	KL113_13_rmlB,100.00%,7.12%	NA	NA	NA	NA	NA	NA	NA	NA	NA	NA	NA	NA	NA	NA	NA	NA	NA
GCA_000779055.1_ASM77905v1_genomic	KL8A1	K1	Typeable	NA	0.996	1	0 bp	14 / 14 (100.00%)	KL8A1_01_kpsF,99.39%,100.00%;KL8A1_02_kpsE,99.73%,100.00%;KL8A1_03_kpsD,100.00%,100.00%;KL8A1_04_kpsU,99.19%,100.00%;KL8A1_05_kpsC,98.07%,100.00%;KL8A1_06_kpsS,99.25%,100.00%;KL8A1_07_neuS,100.00%,100.00%;KL8A1_08_neuE,99.48%,100.00%;KL8A1_09_neuC,100.00%,100.00%;KL8A1_10_neuA,100.00%,100.00%;KL8A1_11_neuB,99.71%,100.00%;KL8A1_12_neuD,99.52%,100.00%;KL8A1_13_kpsT,100.00%,100.00%;KL8A1_14_kpsM,100…	NA	0	NA	0 / 14 (0.00%)	NA	1	KL113_13_rmlB,100.00%,7.12%	NA	NA	420	NA	NA	NA	NA	NA	NA	NA	NA	NA	NA	NA	NA	NA	NA
GCA_000779425.1_ASM77942v1_genomic	KL8A1	K1	Typeable	NA	0.9996	1	0 bp	14 / 14 (100.00%)	KL8A1_01_kpsF,100.00%,100.00%;KL8A1_02_kpsE,99.73%,100.00%;KL8A1_03_kpsD,100.00%,100.00%;KL8A1_04_kpsU,100.00%,100.00%;KL8A1_05_kpsC,100.00%,100.00%;KL8A1_06_kpsS,100.00%,100.00%;KL8A1_07_neuS,100.00%,100.00%;KL8A1_08_neuE,99.74%,100.00%;KL8A1_09_neuC,100.00%,100.00%;KL8A1_10_neuA,100.00%,100.00%;KL8A1_11_neuB,100.00%,100.00%;KL8A1_12_neuD,100.00%,100.00%;KL8A1_13_kpsT,100.00%,100.00%;KL8A1_14_kp…	NA	0	NA	0 / 14 (0.00%)	NA	7	KL113_13_rmlB,91.67%,3.17%;KL134_12_group_182,100.00%,5.47%;KL113_13_rmlB,85.19%,7.12%;KL183_09_group_38,100.00%,2.24%,partial;KL134_12_group_182,100.00%,3.16%,partial;KL183_09_group_38,100.00%,2.10%,partial;KL134_12_group_182,100.00%,3.16%,partial	NA	NA	95	neuO	646	JSLP01000038.1	658338	99.536	646	3	0	1	646	386285	386930	0	1152
GCA_000779495.1_ASM77949v1_genomic	KL8A1	K1	Typeable	!	0.9993	1.0001	1 bp	14 / 14 (100.00%)	KL8A1_01_kpsF,100.00%,100.00%;KL8A1_02_kpsE,99.73%,100.00%;KL8A1_03_kpsD,100.00%,100.00%;KL8A1_04_kpsU,100.00%,100.00%;KL8A1_05_kpsC,100.00%,100.00%;KL8A1_06_kpsS,100.00%,100.00%;KL8A1_07_neuS,100.00%,100.00%;KL8A1_08_neuE,99.74%,100.00%;KL8A1_09_neuC,100.00%,100.00%;KL8A1_10_neuA,100.00%,53.83%,truncated;KL8A1_11_neuB,100.00%,100.00%;KL8A1_12_neuD,100.00%,100.00%;KL8A1_13_kpsT,100.00%,100.00%;KL…	NA	0	NA	0 / 14 (0.00%)	NA	9	KL58_13_rmlA,87.50%,99.31%;KL183_09_group_38,96.30%,3.79%;KL113_13_rmlB,91.67%,3.17%;KL134_12_group_182,100.00%,5.47%;KL134_12_group_182,100.00%,5.47%;KL134_12_group_182,100.00%,5.47%;KL134_12_group_182,100.00%,5.47%;KL113_13_rmlB,85.19%,7.12%,partial;KL134_12_group_182,100.00%,4.00%,partial	KL8A1_10_neuA,100.00%,53.83%,truncated	NA	-	NA	NA	NA	NA	NA	NA	NA	NA	NA	NA	NA	NA	NA	NA
GCA_000779735.1_ASM77973v1_genomic	KL8A1	K1	Typeable	NA	0.9974	1	0 bp	14 / 14 (100.00%)	KL8A1_01_kpsF,99.39%,100.00%;KL8A1_02_kpsE,99.73%,100.00%;KL8A1_03_kpsD,99.82%,100.00%;KL8A1_04_kpsU,99.59%,100.00%;KL8A1_05_kpsC,98.52%,100.00%;KL8A1_06_kpsS,99.50%,100.00%;KL8A1_07_neuS,100.00%,100.00%;KL8A1_08_neuE,99.74%,100.00%;KL8A1_09_neuC,100.00%,100.00%;KL8A1_10_neuA,100.00%,100.00%;KL8A1_11_neuB,100.00%,100.00%;KL8A1_12_neuD,100.00%,100.00%;KL8A1_13_kpsT,100.00%,100.00%;KL8A1_14_kpsM,10…	NA	0	NA	0 / 14 (0.00%)	NA	4	KL55_16_rmlA,87.14%,96.55%;KL36_08_ugd,80.23%,67.78%;KL113_13_rmlB,92.59%,7.65%;KL183_09_group_38,96.30%,3.79%	NA	NA	NA	neuO	646	JSMA01000449.1	42309	99.536	646	3	0	1	646	3699	4344	0	1152
GCA_000779835.1_ASM77983v1_genomic	KL8A1	K1	Typeable	NA	0.9971	1	0 bp	14 / 14 (100.00%)	KL8A1_01_kpsF,100.00%,100.00%;KL8A1_02_kpsE,100.00%,100.00%;KL8A1_03_kpsD,100.00%,100.00%;KL8A1_04_kpsU,99.19%,100.00%;KL8A1_05_kpsC,98.07%,100.00%;KL8A1_06_kpsS,99.25%,100.00%;KL8A1_07_neuS,100.00%,100.00%;KL8A1_08_neuE,99.48%,100.00%;KL8A1_09_neuC,100.00%,100.00%;KL8A1_10_neuA,100.00%,100.00%;KL8A1_11_neuB,100.00%,100.00%;KL8A1_12_neuD,100.00%,100.00%;KL8A1_13_kpsT,100.00%,100.00%;KL8A1_14_kpsM…	NA	0	NA	0 / 14 (0.00%)	NA	4	KL134_12_group_182,96.15%,5.47%,partial;KL134_12_group_182,96.15%,5.47%;KL134_12_group_182,96.15%,5.47%,partial;KL134_12_group_182,96.15%,5.47%	NA	NA	NA	NA	NA	NA	NA	NA	NA	NA	NA	NA	NA	NA	NA	NA	NA
GCA_000780095.1_ASM78009v1_genomic	KL8A1	K1	Typeable	NA	1	1	0 bp	14 / 14 (100.00%)	KL8A1_01_kpsF,100.00%,100.00%;KL8A1_02_kpsE,100.00%,100.00%;KL8A1_03_kpsD,100.00%,100.00%;KL8A1_04_kpsU,100.00%,100.00%;KL8A1_05_kpsC,100.00%,100.00%;KL8A1_06_kpsS,100.00%,100.00%;KL8A1_07_neuS,100.00%,100.00%;KL8A1_08_neuE,100.00%,100.00%;KL8A1_09_neuC,100.00%,100.00%;KL8A1_10_neuA,100.00%,100.00%;KL8A1_11_neuB,100.00%,100.00%;KL8A1_12_neuD,100.00%,100.00%;KL8A1_13_kpsT,100.00%,100.00%;KL8A1_14_…	NA	0	NA	0 / 14 (0.00%)	NA	8	KL134_12_group_182,100.00%,5.89%;KL183_09_group_38,92.59%,3.93%;KL134_12_group_182,100.00%,5.47%;KL134_12_group_182,100.00%,5.47%;KL134_12_group_182,100.00%,5.47%;KL134_12_group_182,100.00%,5.47%;KL183_09_group_38,96.15%,3.65%,partial;KL113_13_rmlB,94.12%,4.49%,partial	NA	NA	95	neuO	646	JSMN01000012.1	108507	100	646	0	0	1	646	105263	105908	0	1166
GCA_000780215.1_ASM78021v1_genomic	KL8A1	K1	Typeable	NA	0.9993	1	0 bp	14 / 14 (100.00%)	KL8A1_01_kpsF,100.00%,100.00%;KL8A1_02_kpsE,99.73%,100.00%;KL8A1_03_kpsD,100.00%,100.00%;KL8A1_04_kpsU,100.00%,100.00%;KL8A1_05_kpsC,100.00%,100.00%;KL8A1_06_kpsS,100.00%,100.00%;KL8A1_07_neuS,100.00%,100.00%;KL8A1_08_neuE,99.74%,100.00%;KL8A1_09_neuC,100.00%,100.00%;KL8A1_10_neuA,100.00%,100.00%;KL8A1_11_neuB,100.00%,100.00%;KL8A1_12_neuD,100.00%,100.00%;KL8A1_13_kpsT,100.00%,100.00%;KL8A1_14_kp…	NA	0	NA	0 / 14 (0.00%)	NA	3	KL58_13_rmlA,87.50%,99.31%;KL134_12_group_182,100.00%,5.47%;KL113_13_rmlB,100.00%,2.37%	NA	NA	95	neuO	646	JSMT01000080.1	462900	99.536	646	3	0	1	646	82696	82051	0	1152
GCA_000780275.1_ASM78027v1_genomic	KL8A1	K1	Typeable	!	0.9993	1.0001	1 bp	14 / 14 (100.00%)	KL8A1_01_kpsF,100.00%,100.00%;KL8A1_02_kpsE,99.73%,100.00%;KL8A1_03_kpsD,100.00%,100.00%;KL8A1_04_kpsU,100.00%,100.00%;KL8A1_05_kpsC,100.00%,100.00%;KL8A1_06_kpsS,100.00%,100.00%;KL8A1_07_neuS,100.00%,100.00%;KL8A1_08_neuE,99.74%,100.00%;KL8A1_09_neuC,100.00%,100.00%;KL8A1_10_neuA,100.00%,53.83%,truncated;KL8A1_11_neuB,100.00%,100.00%;KL8A1_12_neuD,100.00%,100.00%;KL8A1_13_kpsT,100.00%,100.00%;KL…	NA	0	NA	0 / 14 (0.00%)	NA	7	KL58_13_rmlA,87.50%,99.31%;KL183_09_group_38,96.30%,3.79%;KL113_13_rmlB,91.67%,3.17%;KL134_12_group_182,100.00%,5.47%;KL134_12_group_182,100.00%,5.47%;KL134_12_group_182,100.00%,5.47%;KL113_13_rmlB,85.19%,7.12%,partial	KL8A1_10_neuA,100.00%,53.83%,truncated	NA	95	NA	NA	NA	NA	NA	NA	NA	NA	NA	NA	NA	NA	NA	NA
GCA_000780335.1_ASM78033v1_genomic	KL8A1	K1	Typeable	NA	0.9958	1	0 bp	14 / 14 (100.00%)	KL8A1_01_kpsF,99.69%,100.00%;KL8A1_02_kpsE,99.73%,100.00%;KL8A1_03_kpsD,100.00%,100.00%;KL8A1_04_kpsU,98.78%,100.00%;KL8A1_05_kpsC,97.93%,100.00%;KL8A1_06_kpsS,99.25%,100.00%;KL8A1_07_neuS,100.00%,100.00%;KL8A1_08_neuE,99.48%,100.00%;KL8A1_09_neuC,100.00%,100.00%;KL8A1_10_neuA,100.00%,100.00%;KL8A1_11_neuB,99.71%,100.00%;KL8A1_12_neuD,99.52%,100.00%;KL8A1_13_kpsT,100.00%,100.00%;KL8A1_14_kpsM,100…	NA	0	NA	0 / 14 (0.00%)	NA	2	KL113_13_rmlB,85.19%,7.12%,partial;KL183_09_group_38,100.00%,2.81%,partial	NA	NA	NA	neuO	646	JSMX01000021.1	23304	99.536	646	3	0	1	646	831	1476	0	1152
GCA_000780475.1_ASM78047v1_genomic	KL8A1	K1	Typeable	NA	0.9952	1	0 bp	14 / 14 (100.00%)	KL8A1_01_kpsF,99.39%,100.00%;KL8A1_02_kpsE,99.46%,100.00%;KL8A1_03_kpsD,99.82%,100.00%;KL8A1_04_kpsU,98.37%,100.00%;KL8A1_05_kpsC,98.07%,100.00%;KL8A1_06_kpsS,99.25%,100.00%;KL8A1_07_neuS,100.00%,100.00%;KL8A1_08_neuE,99.21%,100.00%;KL8A1_09_neuC,100.00%,100.00%;KL8A1_10_neuA,100.00%,100.00%;KL8A1_11_neuB,99.71%,100.00%;KL8A1_12_neuD,100.00%,100.00%;KL8A1_13_kpsT,100.00%,100.00%;KL8A1_14_kpsM,100…	NA	0	NA	0 / 14 (0.00%)	NA	10	KL134_12_group_182,100.00%,5.68%;KL113_13_rmlB,91.67%,3.17%;KL113_13_rmlB,100.00%,7.12%;KL134_12_group_182,100.00%,5.47%;KL134_12_group_182,100.00%,5.47%;KL134_12_group_182,100.00%,5.47%;KL134_12_group_182,100.00%,5.47%;KL113_13_rmlB,100.00%,3.17%;KL183_09_group_38,100.00%,3.65%;KL134_12_group_182,100.00%,3.16%,partial	NA	NA	NA	NA	NA	NA	NA	NA	NA	NA	NA	NA	NA	NA	NA	NA	NA
GCA_000780595.1_ASM78059v1_genomic	KL8A1	K1	Typeable	NA	0.9996	1	0 bp	14 / 14 (100.00%)	KL8A1_01_kpsF,100.00%,100.00%;KL8A1_02_kpsE,99.73%,100.00%;KL8A1_03_kpsD,100.00%,100.00%;KL8A1_04_kpsU,100.00%,100.00%;KL8A1_05_kpsC,100.00%,100.00%;KL8A1_06_kpsS,100.00%,100.00%;KL8A1_07_neuS,100.00%,100.00%;KL8A1_08_neuE,99.74%,100.00%;KL8A1_09_neuC,100.00%,100.00%;KL8A1_10_neuA,100.00%,100.00%;KL8A1_11_neuB,100.00%,100.00%;KL8A1_12_neuD,100.00%,100.00%;KL8A1_13_kpsT,100.00%,100.00%;KL8A1_14_kp…	NA	0	NA	0 / 14 (0.00%)	NA	8	KL134_12_group_182,100.00%,5.47%;KL134_12_group_182,100.00%,5.47%;KL134_12_group_182,100.00%,5.47%;KL113_13_rmlB,96.30%,7.12%;KL183_09_group_38,100.00%,3.65%;KL113_13_rmlB,85.19%,7.12%;KL134_12_group_182,100.00%,3.16%;KL134_12_group_182,100.00%,3.16%,partial	NA	NA	95	neuO	646	JSNG01000016.1	282146	100	646	0	0	1	646	280732	281377	0	1166
GCA_000780695.1_ASM78069v1_genomic	KL8A1	K1	Typeable	NA	0.9996	1	0 bp	14 / 14 (100.00%)	KL8A1_01_kpsF,100.00%,100.00%;KL8A1_02_kpsE,99.73%,100.00%;KL8A1_03_kpsD,100.00%,100.00%;KL8A1_04_kpsU,100.00%,100.00%;KL8A1_05_kpsC,100.00%,100.00%;KL8A1_06_kpsS,100.00%,100.00%;KL8A1_07_neuS,100.00%,100.00%;KL8A1_08_neuE,99.74%,100.00%;KL8A1_09_neuC,100.00%,100.00%;KL8A1_10_neuA,100.00%,100.00%;KL8A1_11_neuB,100.00%,100.00%;KL8A1_12_neuD,100.00%,100.00%;KL8A1_13_kpsT,100.00%,100.00%;KL8A1_14_kp…	NA	0	NA	0 / 14 (0.00%)	NA	11	KL113_13_rmlB,91.67%,3.17%;KL134_12_group_182,100.00%,5.47%;KL134_12_group_182,100.00%,5.47%;KL134_12_group_182,100.00%,5.47%;KL113_13_rmlB,96.30%,7.12%;KL183_09_group_38,100.00%,3.65%;KL113_13_rmlB,100.00%,3.17%;KL113_13_rmlB,100.00%,3.17%;KL113_13_rmlB,85.19%,7.12%;KL134_12_group_182,100.00%,3.16%,partial;KL134_12_group_182,100.00%,3.16%,partial	NA	NA	95	neuO	646	JSNP01000071.1	669042	100	646	0	0	1	646	394634	395279	0	1166
GCA_000780755.1_ASM78075v1_genomic	KL8A1	K1	Typeable	NA	0.9993	1	0 bp	14 / 14 (100.00%)	KL8A1_01_kpsF,100.00%,100.00%;KL8A1_02_kpsE,99.73%,100.00%;KL8A1_03_kpsD,100.00%,100.00%;KL8A1_04_kpsU,100.00%,100.00%;KL8A1_05_kpsC,100.00%,100.00%;KL8A1_06_kpsS,100.00%,100.00%;KL8A1_07_neuS,100.00%,100.00%;KL8A1_08_neuE,99.74%,100.00%;KL8A1_09_neuC,100.00%,100.00%;KL8A1_10_neuA,100.00%,100.00%;KL8A1_11_neuB,100.00%,100.00%;KL8A1_12_neuD,100.00%,100.00%;KL8A1_13_kpsT,100.00%,100.00%;KL8A1_14_kp…	NA	0	NA	0 / 14 (0.00%)	NA	3	KL58_13_rmlA,87.50%,99.31%;KL113_13_rmlB,100.00%,7.12%;KL113_13_rmlB,100.00%,2.37%	NA	NA	95	NA	NA	NA	NA	NA	NA	NA	NA	NA	NA	NA	NA	NA	NA
GCA_000780875.1_ASM78087v1_genomic	KL8A1	K1	Typeable	NA	0.9993	1	0 bp	14 / 14 (100.00%)	KL8A1_01_kpsF,100.00%,100.00%;KL8A1_02_kpsE,99.73%,100.00%;KL8A1_03_kpsD,100.00%,100.00%;KL8A1_04_kpsU,100.00%,100.00%;KL8A1_05_kpsC,100.00%,100.00%;KL8A1_06_kpsS,100.00%,100.00%;KL8A1_07_neuS,100.00%,100.00%;KL8A1_08_neuE,99.74%,100.00%;KL8A1_09_neuC,100.00%,100.00%;KL8A1_10_neuA,100.00%,100.00%;KL8A1_11_neuB,100.00%,100.00%;KL8A1_12_neuD,100.00%,100.00%;KL8A1_13_kpsT,100.00%,100.00%;KL8A1_14_kp…	NA	0	NA	0 / 14 (0.00%)	NA	4	KL58_13_rmlA,87.50%,99.31%;KL134_12_group_182,100.00%,5.47%;KL113_13_rmlB,85.19%,7.12%,partial;KL113_13_rmlB,100.00%,2.37%	NA	NA	95	NA	NA	NA	NA	NA	NA	NA	NA	NA	NA	NA	NA	NA	NA
GCA_000780925.1_ASM78092v1_genomic	KL8A1	K1	Typeable	NA	1	1	0 bp	14 / 14 (100.00%)	KL8A1_01_kpsF,100.00%,100.00%;KL8A1_02_kpsE,100.00%,100.00%;KL8A1_03_kpsD,100.00%,100.00%;KL8A1_04_kpsU,100.00%,100.00%;KL8A1_05_kpsC,100.00%,100.00%;KL8A1_06_kpsS,100.00%,100.00%;KL8A1_07_neuS,100.00%,100.00%;KL8A1_08_neuE,100.00%,100.00%;KL8A1_09_neuC,100.00%,100.00%;KL8A1_10_neuA,100.00%,100.00%;KL8A1_11_neuB,100.00%,100.00%;KL8A1_12_neuD,100.00%,100.00%;KL8A1_13_kpsT,100.00%,100.00%;KL8A1_14_…	NA	0	NA	0 / 14 (0.00%)	NA	0	NA	NA	NA	NA	neuO	646	JSNW01000079.1	401664	100	646	0	0	1	646	379148	379793	0	1166
GCA_000781035.1_ASM78103v1_genomic	KL8A1	K1	Typeable	NA	0.9993	1	0 bp	14 / 14 (100.00%)	KL8A1_01_kpsF,100.00%,100.00%;KL8A1_02_kpsE,99.73%,100.00%;KL8A1_03_kpsD,100.00%,100.00%;KL8A1_04_kpsU,100.00%,100.00%;KL8A1_05_kpsC,100.00%,100.00%;KL8A1_06_kpsS,100.00%,100.00%;KL8A1_07_neuS,100.00%,100.00%;KL8A1_08_neuE,99.74%,100.00%;KL8A1_09_neuC,100.00%,100.00%;KL8A1_10_neuA,100.00%,100.00%;KL8A1_11_neuB,100.00%,100.00%;KL8A1_12_neuD,100.00%,100.00%;KL8A1_13_kpsT,100.00%,100.00%;KL8A1_14_kp…	NA	0	NA	0 / 14 (0.00%)	NA	7	KL58_13_rmlA,87.15%,99.31%;KL183_09_group_38,96.30%,3.79%;KL113_13_rmlB,91.67%,3.17%;KL134_12_group_182,100.00%,5.47%;KL134_12_group_182,100.00%,5.47%;KL134_12_group_182,100.00%,5.47%;KL113_13_rmlB,85.19%,7.12%,partial	NA	NA	NA	neuO	646	JSOB01000050.1	152864	99.536	646	3	0	1	646	117203	116558	0	1152
GCA_000781095.1_ASM78109v1_genomic	KL8A1	K1	Typeable	NA	1	1	0 bp	14 / 14 (100.00%)	KL8A1_01_kpsF,100.00%,100.00%;KL8A1_02_kpsE,100.00%,100.00%;KL8A1_03_kpsD,100.00%,100.00%;KL8A1_04_kpsU,100.00%,100.00%;KL8A1_05_kpsC,100.00%,100.00%;KL8A1_06_kpsS,100.00%,100.00%;KL8A1_07_neuS,100.00%,100.00%;KL8A1_08_neuE,100.00%,100.00%;KL8A1_09_neuC,100.00%,100.00%;KL8A1_10_neuA,100.00%,100.00%;KL8A1_11_neuB,100.00%,100.00%;KL8A1_12_neuD,100.00%,100.00%;KL8A1_13_kpsT,100.00%,100.00%;KL8A1_14_…	NA	0	NA	0 / 14 (0.00%)	NA	12	KL183_09_group_38,92.59%,3.93%;KL113_13_rmlB,100.00%,7.12%;KL113_13_rmlB,100.00%,7.12%;KL113_13_rmlB,100.00%,7.12%;KL113_13_rmlB,100.00%,7.12%;KL113_13_rmlB,100.00%,7.12%;KL113_13_rmlB,100.00%,7.12%;KL134_12_group_182,100.00%,5.47%,partial;KL134_12_group_182,100.00%,5.47%,partial;KL134_12_group_182,100.00%,5.47%;KL134_12_group_182,100.00%,5.47%,partial;KL134_12_group_182,100.00%,3.16%,partial	NA	NA	95	neuO	646	JSOF01000015.1	40250	100	646	0	0	1	646	4226	3581	0	1166
GCA_000781215.1_ASM78121v1_genomic	KL8A1	K1	Typeable	NA	0.9998	1	0 bp	14 / 14 (100.00%)	KL8A1_01_kpsF,100.00%,100.00%;KL8A1_02_kpsE,100.00%,100.00%;KL8A1_03_kpsD,100.00%,100.00%;KL8A1_04_kpsU,100.00%,100.00%;KL8A1_05_kpsC,100.00%,100.00%;KL8A1_06_kpsS,100.00%,100.00%;KL8A1_07_neuS,99.76%,100.00%;KL8A1_08_neuE,100.00%,100.00%;KL8A1_09_neuC,100.00%,100.00%;KL8A1_10_neuA,100.00%,100.00%;KL8A1_11_neuB,100.00%,100.00%;KL8A1_12_neuD,100.00%,100.00%;KL8A1_13_kpsT,100.00%,100.00%;KL8A1_14_k…	NA	0	NA	0 / 14 (0.00%)	NA	1	KL113_13_rmlB,85.19%,7.12%	NA	NA	-	neuO	646	JSOL01000045.1	657873	100	646	0	0	1	646	381936	382581	0	1166
GCA_000781385.1_ASM78138v1_genomic	KL8A1	K1	Typeable	NA	0.9996	1	0 bp	14 / 14 (100.00%)	KL8A1_01_kpsF,100.00%,100.00%;KL8A1_02_kpsE,99.73%,100.00%;KL8A1_03_kpsD,100.00%,100.00%;KL8A1_04_kpsU,100.00%,100.00%;KL8A1_05_kpsC,100.00%,100.00%;KL8A1_06_kpsS,100.00%,100.00%;KL8A1_07_neuS,100.00%,100.00%;KL8A1_08_neuE,99.74%,100.00%;KL8A1_09_neuC,100.00%,100.00%;KL8A1_10_neuA,100.00%,100.00%;KL8A1_11_neuB,100.00%,100.00%;KL8A1_12_neuD,100.00%,100.00%;KL8A1_13_kpsT,100.00%,100.00%;KL8A1_14_kp…	NA	0	NA	0 / 14 (0.00%)	NA	3	KL183_09_group_38,100.00%,3.65%;KL113_13_rmlB,85.19%,7.12%,partial;KL113_13_rmlB,100.00%,6.33%	NA	NA	95	neuO	646	JSOU01000092.1	385304	100	646	0	0	1	646	916	271	0	1166
GCA_000781555.1_ASM78155v1_genomic	KL8A1	K1	Typeable	NA	1	1	0 bp	14 / 14 (100.00%)	KL8A1_01_kpsF,100.00%,100.00%;KL8A1_02_kpsE,100.00%,100.00%;KL8A1_03_kpsD,100.00%,100.00%;KL8A1_04_kpsU,100.00%,100.00%;KL8A1_05_kpsC,100.00%,100.00%;KL8A1_06_kpsS,100.00%,100.00%;KL8A1_07_neuS,100.00%,100.00%;KL8A1_08_neuE,100.00%,100.00%;KL8A1_09_neuC,100.00%,100.00%;KL8A1_10_neuA,100.00%,100.00%;KL8A1_11_neuB,100.00%,100.00%;KL8A1_12_neuD,100.00%,100.00%;KL8A1_13_kpsT,100.00%,100.00%;KL8A1_14_…	NA	0	NA	0 / 14 (0.00%)	NA	10	KL183_09_group_38,92.59%,3.93%;KL134_12_group_182,100.00%,5.47%;KL113_13_rmlB,100.00%,7.12%;KL134_12_group_182,100.00%,5.47%;KL134_12_group_182,100.00%,5.47%,partial;KL134_12_group_182,100.00%,5.47%,partial;KL134_12_group_182,100.00%,5.47%,partial;KL134_12_group_182,100.00%,5.47%,partial;KL183_09_group_38,96.15%,3.65%;KL113_13_rmlB,85.19%,7.12%	NA	NA	95	neuO	646	JSQI01000056.1	422962	100	646	0	0	1	646	419690	420335	0	1166
GCA_000781575.1_ASM78157v1_genomic	KL8A1	K1	Typeable	NA	1	1	0 bp	14 / 14 (100.00%)	KL8A1_01_kpsF,100.00%,100.00%;KL8A1_02_kpsE,100.00%,100.00%;KL8A1_03_kpsD,100.00%,100.00%;KL8A1_04_kpsU,100.00%,100.00%;KL8A1_05_kpsC,100.00%,100.00%;KL8A1_06_kpsS,100.00%,100.00%;KL8A1_07_neuS,100.00%,100.00%;KL8A1_08_neuE,100.00%,100.00%;KL8A1_09_neuC,100.00%,100.00%;KL8A1_10_neuA,100.00%,100.00%;KL8A1_11_neuB,100.00%,100.00%;KL8A1_12_neuD,100.00%,100.00%;KL8A1_13_kpsT,100.00%,100.00%;KL8A1_14_…	NA	0	NA	0 / 14 (0.00%)	NA	8	KL134_12_group_182,100.00%,5.47%;KL113_13_rmlB,100.00%,7.12%;KL134_12_group_182,100.00%,5.47%,partial;KL134_12_group_182,100.00%,5.47%,partial;KL134_12_group_182,100.00%,5.47%,partial;KL134_12_group_182,100.00%,5.47%;KL134_12_group_182,100.00%,5.47%,partial;KL183_09_group_38,96.15%,3.65%	NA	NA	95	neuO	646	JSQJ01000056.1	382472	100	646	0	0	1	646	3299	2654	0	1166
GCA_000781835.1_ASM78183v1_genomic	KL8A1	K1	Typeable	NA	0.9952	1	0 bp	14 / 14 (100.00%)	KL8A1_01_kpsF,99.39%,100.00%;KL8A1_02_kpsE,99.46%,100.00%;KL8A1_03_kpsD,99.82%,100.00%;KL8A1_04_kpsU,98.37%,100.00%;KL8A1_05_kpsC,98.07%,100.00%;KL8A1_06_kpsS,99.25%,100.00%;KL8A1_07_neuS,100.00%,100.00%;KL8A1_08_neuE,99.21%,100.00%;KL8A1_09_neuC,100.00%,100.00%;KL8A1_10_neuA,100.00%,100.00%;KL8A1_11_neuB,99.71%,100.00%;KL8A1_12_neuD,100.00%,100.00%;KL8A1_13_kpsT,100.00%,100.00%;KL8A1_14_kpsM,100…	NA	0	NA	0 / 14 (0.00%)	NA	13	KL113_13_rmlB,100.00%,7.65%;KL113_13_rmlB,91.67%,3.17%;KL113_13_rmlB,100.00%,7.12%;KL134_12_group_182,100.00%,5.47%;KL134_12_group_182,100.00%,5.47%;KL134_12_group_182,100.00%,5.47%;KL134_12_group_182,100.00%,5.47%;KL134_12_group_182,100.00%,5.47%;KL183_09_group_38,100.00%,3.65%;KL183_09_group_38,100.00%,3.65%;KL113_13_rmlB,100.00%,3.17%;KL113_13_rmlB,100.00%,3.17%;KL113_13_rmlB,100.00%,3.17%	NA	NA	1193	NA	NA	NA	NA	NA	NA	NA	NA	NA	NA	NA	NA	NA	NA
GCA_000781965.1_ASM78196v1_genomic	KL8A1	K1	Typeable	NA	0.9964	1	0 bp	14 / 14 (100.00%)	KL8A1_01_kpsF,100.00%,100.00%;KL8A1_02_kpsE,100.00%,100.00%;KL8A1_03_kpsD,100.00%,100.00%;KL8A1_04_kpsU,99.19%,100.00%;KL8A1_05_kpsC,98.07%,100.00%;KL8A1_06_kpsS,99.25%,100.00%;KL8A1_07_neuS,100.00%,100.00%;KL8A1_08_neuE,99.48%,100.00%;KL8A1_09_neuC,100.00%,100.00%;KL8A1_10_neuA,100.00%,100.00%;KL8A1_11_neuB,99.42%,100.00%;KL8A1_12_neuD,99.52%,100.00%;KL8A1_13_kpsT,100.00%,100.00%;KL8A1_14_kpsM,1…	NA	0	NA	0 / 14 (0.00%)	NA	3	KL134_17_rmlA,88.67%,87.67%;KL36_08_ugd,80.54%,66.24%;KL113_13_rmlB,92.59%,7.12%	NA	NA	141	neuO	646	JSRE01000057.1	691932	99.381	646	4	0	1	646	419570	420215	0	1148
GCA_000781995.1_ASM78199v1_genomic	KL8A1	K1	Typeable	NA	0.9964	1	0 bp	14 / 14 (100.00%)	KL8A1_01_kpsF,100.00%,100.00%;KL8A1_02_kpsE,100.00%,100.00%;KL8A1_03_kpsD,100.00%,100.00%;KL8A1_04_kpsU,99.19%,100.00%;KL8A1_05_kpsC,98.07%,100.00%;KL8A1_06_kpsS,99.25%,100.00%;KL8A1_07_neuS,100.00%,100.00%;KL8A1_08_neuE,99.48%,100.00%;KL8A1_09_neuC,100.00%,100.00%;KL8A1_10_neuA,100.00%,100.00%;KL8A1_11_neuB,99.42%,100.00%;KL8A1_12_neuD,99.52%,100.00%;KL8A1_13_kpsT,100.00%,100.00%;KL8A1_14_kpsM,1…	NA	0	NA	0 / 14 (0.00%)	NA	3	KL134_17_rmlA,88.67%,87.67%;KL36_08_ugd,80.54%,66.24%;KL113_13_rmlB,92.59%,7.12%	NA	NA	141	neuO	646	JSRD01000037.1	627364	99.381	646	4	0	1	646	353962	354607	0	1148
GCA_000782035.1_ASM78203v1_genomic	KL8A1	K1	Typeable	!	0.9962	1.0001	1 bp	14 / 14 (100.00%)	KL8A1_01_kpsF,99.69%,100.00%;KL8A1_02_kpsE,99.73%,100.00%;KL8A1_03_kpsD,100.00%,100.00%;KL8A1_04_kpsU,99.19%,100.00%;KL8A1_05_kpsC,98.07%,100.00%;KL8A1_06_kpsS,99.25%,100.00%;KL8A1_07_neuS,100.00%,100.00%;KL8A1_08_neuE,99.48%,100.00%;KL8A1_09_neuC,100.00%,100.00%;KL8A1_10_neuA,100.00%,53.83%,truncated;KL8A1_11_neuB,99.71%,100.00%;KL8A1_12_neuD,99.52%,100.00%;KL8A1_13_kpsT,100.00%,100.00%;KL8A1_14…	NA	0	NA	0 / 14 (0.00%)	NA	1	KL113_13_rmlB,100.00%,7.12%	KL8A1_10_neuA,100.00%,53.83%,truncated	NA	NA	NA	NA	NA	NA	NA	NA	NA	NA	NA	NA	NA	NA	NA	NA
GCA_000782055.1_ASM78205v1_genomic	KL8A1	K1	Typeable	NA	1	1	0 bp	14 / 14 (100.00%)	KL8A1_01_kpsF,100.00%,100.00%;KL8A1_02_kpsE,100.00%,100.00%;KL8A1_03_kpsD,100.00%,100.00%;KL8A1_04_kpsU,100.00%,100.00%;KL8A1_05_kpsC,100.00%,100.00%;KL8A1_06_kpsS,100.00%,100.00%;KL8A1_07_neuS,100.00%,100.00%;KL8A1_08_neuE,100.00%,100.00%;KL8A1_09_neuC,100.00%,100.00%;KL8A1_10_neuA,100.00%,100.00%;KL8A1_11_neuB,100.00%,100.00%;KL8A1_12_neuD,100.00%,100.00%;KL8A1_13_kpsT,100.00%,100.00%;KL8A1_14_…	NA	0	NA	0 / 14 (0.00%)	NA	12	KL113_13_rmlB,100.00%,7.12%;KL113_13_rmlB,100.00%,7.12%;KL113_13_rmlB,100.00%,7.12%;KL113_13_rmlB,100.00%,7.12%;KL113_13_rmlB,100.00%,7.12%;KL113_13_rmlB,100.00%,7.12%;KL134_12_group_182,100.00%,5.47%;KL134_12_group_182,100.00%,5.47%;KL134_12_group_182,100.00%,5.47%;KL134_12_group_182,100.00%,5.47%,partial;KL134_12_group_182,100.00%,5.47%,partial;KL134_12_group_182,100.00%,5.47%,partial	NA	NA	95	neuO	646	JSRH01000003.1	31286	100	646	0	0	1	646	693	48	0	1166
GCA_000782315.1_ASM78231v1_genomic	KL8A1	K1	Typeable	!	0.9952	1.0001	1 bp	14 / 14 (100.00%)	KL8A1_01_kpsF,99.39%,100.00%;KL8A1_02_kpsE,99.46%,100.00%;KL8A1_03_kpsD,99.82%,100.00%;KL8A1_04_kpsU,98.37%,100.00%;KL8A1_05_kpsC,98.07%,100.00%;KL8A1_06_kpsS,99.00%,100.00%;KL8A1_07_neuS,100.00%,100.00%;KL8A1_08_neuE,99.48%,100.00%;KL8A1_09_neuC,100.00%,100.00%;KL8A1_10_neuA,100.00%,53.83%,truncated;KL8A1_11_neuB,99.71%,100.00%;KL8A1_12_neuD,100.00%,100.00%;KL8A1_13_kpsT,100.00%,100.00%;KL8A1_14…	NA	0	NA	0 / 14 (0.00%)	NA	11	KL113_13_rmlB,92.59%,7.65%;KL134_12_group_182,96.30%,5.68%;KL183_09_group_38,100.00%,3.65%,partial;KL183_09_group_38,100.00%,3.65%;KL183_09_group_38,100.00%,3.65%;KL183_09_group_38,100.00%,3.65%;KL183_09_group_38,100.00%,3.65%;KL113_13_rmlB,100.00%,3.17%;KL134_12_group_182,96.15%,5.47%;KL113_13_rmlB,85.19%,7.12%,partial;KL113_13_rmlB,100.00%,6.33%,partial	KL8A1_10_neuA,100.00%,53.83%,truncated	NA	62	neuO	646	JSRU01000118.1	1228	99.226	646	5	0	1	646	902	257	0	1143
GCA_000782335.1_ASM78233v1_genomic	KL8A1	K1	Typeable	NA	0.9952	1	0 bp	14 / 14 (100.00%)	KL8A1_01_kpsF,99.39%,100.00%;KL8A1_02_kpsE,99.46%,100.00%;KL8A1_03_kpsD,99.82%,100.00%;KL8A1_04_kpsU,98.37%,100.00%;KL8A1_05_kpsC,98.07%,100.00%;KL8A1_06_kpsS,99.00%,100.00%;KL8A1_07_neuS,100.00%,100.00%;KL8A1_08_neuE,99.48%,100.00%;KL8A1_09_neuC,100.00%,100.00%;KL8A1_10_neuA,100.00%,100.00%;KL8A1_11_neuB,99.71%,100.00%;KL8A1_12_neuD,100.00%,100.00%;KL8A1_13_kpsT,100.00%,100.00%;KL8A1_14_kpsM,100…	NA	0	NA	0 / 14 (0.00%)	NA	17	KL113_13_rmlB,100.00%,7.65%;KL134_12_group_182,96.30%,5.68%;KL113_13_rmlB,100.00%,7.12%;KL134_12_group_182,100.00%,5.47%,partial;KL134_12_group_182,100.00%,5.47%,partial;KL134_12_group_182,100.00%,5.47%,partial;KL134_12_group_182,100.00%,5.47%;KL134_12_group_182,100.00%,5.47%;KL183_09_group_38,100.00%,3.65%;KL183_09_group_38,100.00%,3.65%;KL183_09_group_38,100.00%,3.65%;KL183_09_group_38,100.00%,…	NA	NA	62	neuO	646	JSRW01000004.1	6627	99.226	646	5	0	1	646	327	972	0	1143
GCA_000782355.1_ASM78235v1_genomic	KL8A1	K1	Typeable	NA	0.9952	1	0 bp	14 / 14 (100.00%)	KL8A1_01_kpsF,99.39%,100.00%;KL8A1_02_kpsE,99.46%,100.00%;KL8A1_03_kpsD,99.82%,100.00%;KL8A1_04_kpsU,98.37%,100.00%;KL8A1_05_kpsC,98.07%,100.00%;KL8A1_06_kpsS,99.00%,100.00%;KL8A1_07_neuS,100.00%,100.00%;KL8A1_08_neuE,99.48%,100.00%;KL8A1_09_neuC,100.00%,100.00%;KL8A1_10_neuA,100.00%,100.00%;KL8A1_11_neuB,99.71%,100.00%;KL8A1_12_neuD,100.00%,100.00%;KL8A1_13_kpsT,100.00%,100.00%;KL8A1_14_kpsM,100…	NA	0	NA	0 / 14 (0.00%)	NA	13	KL134_12_group_182,96.30%,5.68%;KL113_13_rmlB,100.00%,7.12%;KL183_09_group_38,100.00%,3.65%;KL183_09_group_38,100.00%,3.65%;KL183_09_group_38,100.00%,3.65%,partial;KL183_09_group_38,100.00%,3.65%;KL183_09_group_38,100.00%,3.65%;KL113_13_rmlB,100.00%,3.17%;KL113_13_rmlB,100.00%,3.17%;KL113_13_rmlB,100.00%,3.17%;KL134_12_group_182,96.15%,5.47%;KL134_12_group_182,96.15%,5.47%;KL113_13_rmlB,85.19%,7.…	NA	NA	62	neuO	646	JSRV01000158.1	6448	99.226	646	5	0	1	646	6122	5477	0	1143
GCA_000782395.1_ASM78239v1_genomic	KL8A1	K1	Typeable	NA	0.9954	1	0 bp	14 / 14 (100.00%)	KL8A1_01_kpsF,99.39%,100.00%;KL8A1_02_kpsE,99.73%,100.00%;KL8A1_03_kpsD,99.64%,100.00%;KL8A1_04_kpsU,98.78%,100.00%;KL8A1_05_kpsC,98.07%,100.00%;KL8A1_06_kpsS,99.25%,100.00%;KL8A1_07_neuS,100.00%,100.00%;KL8A1_08_neuE,99.48%,100.00%;KL8A1_09_neuC,99.49%,100.00%;KL8A1_10_neuA,100.00%,100.00%;KL8A1_11_neuB,99.71%,100.00%;KL8A1_12_neuD,100.00%,100.00%;KL8A1_13_kpsT,100.00%,100.00%;KL8A1_14_kpsM,100.…	NA	0	NA	0 / 14 (0.00%)	NA	10	KL36_08_ugd,81.08%,57.22%;KL113_13_rmlB,100.00%,7.12%;KL113_13_rmlB,96.30%,7.12%;KL134_12_group_182,100.00%,5.47%;KL183_09_group_38,100.00%,3.65%;KL183_09_group_38,100.00%,3.65%;KL113_13_rmlB,100.00%,3.17%;KL113_13_rmlB,88.89%,7.12%;KL134_12_group_182,100.00%,3.16%,partial;KL134_12_group_182,100.00%,3.16%,partial	NA	NA	393	NA	NA	NA	NA	NA	NA	NA	NA	NA	NA	NA	NA	NA	NA
GCA_000782415.1_ASM78241v1_genomic	KL8A1	K1	Typeable	!	0.9954	1.0001	1 bp	14 / 14 (100.00%)	KL8A1_01_kpsF,99.39%,100.00%;KL8A1_02_kpsE,99.73%,100.00%;KL8A1_03_kpsD,99.64%,100.00%;KL8A1_04_kpsU,98.78%,100.00%;KL8A1_05_kpsC,98.07%,100.00%;KL8A1_06_kpsS,99.25%,100.00%;KL8A1_07_neuS,100.00%,100.00%;KL8A1_08_neuE,99.48%,100.00%;KL8A1_09_neuC,99.49%,100.00%;KL8A1_10_neuA,100.00%,53.83%,truncated;KL8A1_11_neuB,99.71%,100.00%;KL8A1_12_neuD,100.00%,100.00%;KL8A1_13_kpsT,100.00%,100.00%;KL8A1_14_…	NA	0	NA	0 / 14 (0.00%)	NA	10	KL36_08_ugd,81.08%,57.22%;KL113_13_rmlB,96.30%,7.12%;KL134_12_group_182,96.15%,5.47%,partial;KL183_09_group_38,100.00%,3.65%;KL183_09_group_38,100.00%,3.65%;KL113_13_rmlB,100.00%,3.17%;KL113_13_rmlB,88.89%,7.12%;KL134_12_group_182,100.00%,3.79%;KL134_12_group_182,100.00%,3.79%;KL134_12_group_182,100.00%,3.79%	KL8A1_10_neuA,100.00%,53.83%,truncated	NA	393	NA	NA	NA	NA	NA	NA	NA	NA	NA	NA	NA	NA	NA	NA
GCA_000782435.1_ASM78243v1_genomic	KL8A1	K1	Typeable	NA	0.9954	1	0 bp	14 / 14 (100.00%)	KL8A1_01_kpsF,99.39%,100.00%;KL8A1_02_kpsE,99.73%,100.00%;KL8A1_03_kpsD,99.64%,100.00%;KL8A1_04_kpsU,98.78%,100.00%;KL8A1_05_kpsC,98.07%,100.00%;KL8A1_06_kpsS,99.25%,100.00%;KL8A1_07_neuS,100.00%,100.00%;KL8A1_08_neuE,99.48%,100.00%;KL8A1_09_neuC,99.49%,100.00%;KL8A1_10_neuA,100.00%,100.00%;KL8A1_11_neuB,99.71%,100.00%;KL8A1_12_neuD,100.00%,100.00%;KL8A1_13_kpsT,100.00%,100.00%;KL8A1_14_kpsM,100.…	NA	0	NA	0 / 14 (0.00%)	NA	10	KL36_08_ugd,81.08%,57.22%;KL113_13_rmlB,100.00%,7.12%;KL113_13_rmlB,96.30%,7.12%;KL134_12_group_182,100.00%,5.47%;KL183_09_group_38,100.00%,3.65%;KL183_09_group_38,100.00%,3.65%,partial;KL183_09_group_38,100.00%,3.65%;KL113_13_rmlB,100.00%,3.17%;KL113_13_rmlB,88.89%,7.12%;KL134_12_group_182,100.00%,3.16%,partial	NA	NA	NA	NA	NA	NA	NA	NA	NA	NA	NA	NA	NA	NA	NA	NA	NA
GCA_000782695.1_ASM78269v1_genomic	KL8A1	K1	Typeable	!	1	1.0001	1 bp	14 / 14 (100.00%)	KL8A1_01_kpsF,100.00%,100.00%;KL8A1_02_kpsE,100.00%,100.00%;KL8A1_03_kpsD,100.00%,100.00%;KL8A1_04_kpsU,100.00%,100.00%;KL8A1_05_kpsC,100.00%,100.00%;KL8A1_06_kpsS,100.00%,100.00%;KL8A1_07_neuS,100.00%,100.00%;KL8A1_08_neuE,100.00%,100.00%;KL8A1_09_neuC,100.00%,100.00%;KL8A1_10_neuA,100.00%,53.83%,truncated;KL8A1_11_neuB,100.00%,100.00%;KL8A1_12_neuD,100.00%,100.00%;KL8A1_13_kpsT,100.00%,100.00%;…	NA	0	NA	0 / 14 (0.00%)	NA	9	KL183_09_group_38,92.59%,3.93%;KL113_13_rmlB,100.00%,7.12%;KL134_12_group_182,100.00%,5.47%,partial;KL134_12_group_182,100.00%,5.47%;KL134_12_group_182,100.00%,5.47%;KL134_12_group_182,100.00%,5.47%;KL134_12_group_182,100.00%,5.47%,partial;KL183_09_group_38,96.15%,3.65%;KL183_09_group_38,96.15%,3.65%,partial	KL8A1_10_neuA,100.00%,53.83%,truncated	NA	NA	neuO	646	JSSN01000062.1	346196	100	646	0	0	1	646	3348	2703	0	1166
GCA_000782735.1_ASM78273v1_genomic	KL8A1	K1	Typeable	NA	1	1	0 bp	14 / 14 (100.00%)	KL8A1_01_kpsF,100.00%,100.00%;KL8A1_02_kpsE,100.00%,100.00%;KL8A1_03_kpsD,100.00%,100.00%;KL8A1_04_kpsU,100.00%,100.00%;KL8A1_05_kpsC,100.00%,100.00%;KL8A1_06_kpsS,100.00%,100.00%;KL8A1_07_neuS,100.00%,100.00%;KL8A1_08_neuE,100.00%,100.00%;KL8A1_09_neuC,100.00%,100.00%;KL8A1_10_neuA,100.00%,100.00%;KL8A1_11_neuB,100.00%,100.00%;KL8A1_12_neuD,100.00%,100.00%;KL8A1_13_kpsT,100.00%,100.00%;KL8A1_14_…	NA	0	NA	0 / 14 (0.00%)	NA	10	KL183_09_group_38,92.59%,3.93%;KL113_13_rmlB,100.00%,7.12%;KL134_12_group_182,100.00%,5.47%;KL134_12_group_182,100.00%,5.47%;KL134_12_group_182,100.00%,5.47%,partial;KL134_12_group_182,100.00%,5.47%,partial;KL134_12_group_182,100.00%,5.47%;KL183_09_group_38,96.15%,3.65%;KL183_09_group_38,96.15%,3.65%,partial;KL113_13_rmlB,85.19%,7.12%,partial	NA	NA	95	neuO	646	JSSP01000091.1	386045	100	646	0	0	1	646	382750	383395	0	1166
GCA_000800845.2_ASM80084v2_genomic	KL8A1	K1	Typeable	!	1	0.9999	-1 bp	14 / 14 (100.00%)	KL8A1_01_kpsF,100.00%,100.00%;KL8A1_02_kpsE,100.00%,100.00%;KL8A1_03_kpsD,100.00%,100.00%;KL8A1_04_kpsU,100.00%,100.00%;KL8A1_05_kpsC,100.00%,100.00%;KL8A1_06_kpsS,100.00%,100.00%;KL8A1_07_neuS,100.00%,100.00%;KL8A1_08_neuE,100.00%,100.00%;KL8A1_09_neuC,100.00%,100.00%;KL8A1_10_neuA,100.00%,100.00%;KL8A1_11_neuB,100.00%,70.81%,truncated;KL8A1_12_neuD,100.00%,100.00%;KL8A1_13_kpsT,100.00%,100.00%;…	NA	0	NA	0 / 14 (0.00%)	NA	5	KL134_12_group_182,100.00%,5.89%;KL183_09_group_38,92.59%,3.93%;KL113_13_rmlB,100.00%,7.12%;KL134_12_group_182,100.00%,5.47%;KL113_13_rmlB,85.19%,7.12%	KL8A1_11_neuB,100.00%,70.81%,truncated	NA	-	neuO	646	CP007149.1	5087638	100	646	0	0	1	646	2618049	2618694	0	1166
GCA_000813165.1_ASM81316v1_genomic	KL8A1	K1	Typeable	!	0.9983	0.9999	-1 bp	14 / 14 (100.00%)	KL8A1_01_kpsF,100.00%,100.00%;KL8A1_02_kpsE,100.00%,100.00%;KL8A1_03_kpsD,100.00%,100.00%;KL8A1_04_kpsU,100.00%,100.00%;KL8A1_05_kpsC,99.85%,100.00%;KL8A1_06_kpsS,100.00%,100.00%;KL8A1_07_neuS,100.00%,7.09%,truncated;KL8A1_08_neuE,97.76%,84.29%,truncated;KL8A1_09_neuC,100.00%,100.00%;KL8A1_10_neuA,100.00%,63.64%,truncated;KL8A1_11_neuB,100.00%,87.57%,truncated;KL8A1_12_neuD,100.00%,100.00%;KL8A1_…	NA	0	NA	0 / 14 (0.00%)	NA	11	KL113_13_rmlB,100.00%,7.12%;KL134_12_group_182,100.00%,5.47%;KL134_12_group_182,100.00%,5.47%;KL134_12_group_182,100.00%,5.47%;KL134_12_group_182,100.00%,5.47%;KL134_12_group_182,100.00%,5.47%;KL134_12_group_182,100.00%,5.47%;KL113_13_rmlB,96.30%,7.12%;KL183_09_group_38,96.15%,3.65%;KL113_13_rmlB,100.00%,3.17%;KL113_13_rmlB,100.00%,3.17%	KL8A1_07_neuS,100.00%,7.09%,truncated;KL8A1_08_neuE,97.76%,84.29%,truncated;KL8A1_10_neuA,100.00%,63.64%,truncated;KL8A1_11_neuB,100.00%,87.57%,truncated	NA	-	neuO	646	CP005930.1	4929051	99.536	646	3	0	1	646	492566	493211	0	1152
GCA_000817345.1_ASM81734v1_genomic	KL8A1	K1	Typeable	?3	1	0.9599	n/a	14 / 14 (100.00%)	KL8A1_01_kpsF,100.00%,100.00%;KL8A1_02_kpsE,100.00%,100.00%;KL8A1_03_kpsD,100.00%,100.00%;KL8A1_04_kpsU,100.00%,100.00%;KL8A1_05_kpsC,100.00%,100.00%;KL8A1_06_kpsS,100.00%,100.00%;KL8A1_07_neuS,100.00%,33.25%,partial;KL8A1_07_neuS,100.00%,13.20%,partial;KL8A1_08_neuE,100.00%,67.80%,partial;KL8A1_08_neuE,100.00%,34.55%,partial;KL8A1_09_neuC,100.00%,100.00%;KL8A1_10_neuA,100.00%,100.00%;KL8A1_11_ne…	NA	0	NA	0 / 14 (0.00%)	NA	7	KL134_12_group_182,100.00%,5.89%;KL183_09_group_38,92.59%,3.93%;KL113_13_rmlB,100.00%,7.12%;KL134_12_group_182,100.00%,5.47%;KL134_12_group_182,100.00%,5.47%;KL134_12_group_182,100.00%,5.47%,partial;KL113_13_rmlB,85.19%,7.12%	NA	NA	95	neuO	646	JWZW01000003.1	422897	100	646	0	0	1	646	382586	383231	0	1166
GCA_000817355.1_SCB12_genomic	KL8A1	K1	Typeable	?2	1	0.9844	n/a	14 / 14 (100.00%)	KL8A1_01_kpsF,100.00%,100.00%;KL8A1_02_kpsE,100.00%,100.00%;KL8A1_03_kpsD,100.00%,100.00%;KL8A1_04_kpsU,100.00%,100.00%;KL8A1_05_kpsC,100.00%,100.00%;KL8A1_06_kpsS,100.00%,100.00%;KL8A1_07_neuS,100.00%,91.93%,partial;KL8A1_08_neuE,100.00%,87.43%,partial;KL8A1_09_neuC,100.00%,100.00%;KL8A1_10_neuA,100.00%,100.00%;KL8A1_11_neuB,100.00%,100.00%;KL8A1_12_neuD,100.00%,100.00%;KL8A1_13_kpsT,100.00%,100…	NA	0	NA	0 / 14 (0.00%)	NA	10	KL134_12_group_182,100.00%,5.89%;KL134_12_group_182,100.00%,5.47%;KL113_13_rmlB,100.00%,7.12%;KL134_12_group_182,100.00%,5.47%;KL134_12_group_182,100.00%,5.47%;KL134_12_group_182,100.00%,5.47%;KL134_12_group_182,100.00%,5.47%;KL183_09_group_38,96.15%,3.65%;KL183_09_group_38,96.15%,3.65%;KL113_13_rmlB,85.19%,7.12%	NA	NA	95	neuO	646	JMQO01000036.1	41880	100	646	0	0	1	646	41060	41705	0	1166
GCA_000817375.1_Iso_11_A5_genomic	KL8A1	K1	Typeable	NA	0.9963	1	0 bp	14 / 14 (100.00%)	KL8A1_01_kpsF,100.00%,100.00%;KL8A1_02_kpsE,100.00%,100.00%;KL8A1_03_kpsD,100.00%,100.00%;KL8A1_04_kpsU,99.19%,100.00%;KL8A1_05_kpsC,98.07%,100.00%;KL8A1_06_kpsS,99.25%,100.00%;KL8A1_07_neuS,100.00%,100.00%;KL8A1_08_neuE,99.48%,100.00%;KL8A1_09_neuC,100.00%,100.00%;KL8A1_10_neuA,100.00%,100.00%;KL8A1_11_neuB,99.71%,100.00%;KL8A1_12_neuD,99.52%,100.00%;KL8A1_13_kpsT,100.00%,100.00%;KL8A1_14_kpsM,9…	NA	0	NA	0 / 14 (0.00%)	NA	4	KL134_17_rmlA,88.67%,87.67%;KL36_08_ugd,80.54%,66.24%;KL113_13_rmlB,85.19%,7.12%;KL114_09_group_97,61.54%,1.18%	NA	NA	141	NA	NA	NA	NA	NA	NA	NA	NA	NA	NA	NA	NA	NA	NA
GCA_000939215.1_Ec57A_A7_MIRA_assembly_genomic	KL8A1	K1	Typeable	?5-	0.9952	0.7615	n/a	11 / 14 (78.57%)	KL8A1_01_kpsF,100.00%,100.00%;KL8A1_02_kpsE,100.00%,100.00%;KL8A1_03_kpsD,100.00%,100.00%;KL8A1_04_kpsU,99.19%,100.00%;KL8A1_05_kpsC,96.89%,100.00%;KL8A1_06_kpsS,98.75%,100.00%;KL8A1_09_neuC,100.00%,92.07%,partial;KL8A1_10_neuA,100.00%,31.34%,partial;KL8A1_11_neuB,99.44%,51.73%,partial;KL8A1_13_kpsT,100.00%,92.24%,partial;KL8A1_14_kpsM,100.00%,100.00%;KL8A1_14_kpsM,100.00%,100.00%	KL8A1_07_neuS;KL8A1_08_neuE;KL8A1_12_neuD	0	NA	2 / 14 (14.29%)	KL8A1_02_kpsE,100.00%,89.76%,partial;KL8A1_04_kpsU,99.19%,100.00%	3	KL40_05_kpsC,97.00%,82.99%,partial;KL113_13_rmlB,100.00%,3.17%;KL113_13_rmlB,100.00%,3.17%	NA	NA	NA	NA	NA	NA	NA	NA	NA	NA	NA	NA	NA	NA	NA	NA	NA
GCA_000939255.1_FHI72_genomic	KL8A1	K1	Typeable	NA	0.9959	1	0 bp	14 / 14 (100.00%)	KL8A1_01_kpsF,100.00%,100.00%;KL8A1_02_kpsE,100.00%,100.00%;KL8A1_03_kpsD,100.00%,100.00%;KL8A1_04_kpsU,99.19%,100.00%;KL8A1_05_kpsC,96.89%,100.00%;KL8A1_06_kpsS,98.75%,100.00%;KL8A1_07_neuS,100.00%,100.00%;KL8A1_08_neuE,99.74%,100.00%;KL8A1_09_neuC,100.00%,100.00%;KL8A1_10_neuA,100.00%,100.00%;KL8A1_11_neuB,99.71%,100.00%;KL8A1_12_neuD,100.00%,100.00%;KL8A1_13_kpsT,100.00%,100.00%;KL8A1_14_kpsM,…	NA	0	NA	0 / 14 (0.00%)	NA	5	KL183_09_group_38,100.00%,3.65%;KL183_09_group_38,100.00%,3.65%;KL183_09_group_38,100.00%,3.65%;KL183_09_group_38,100.00%,3.65%;KL183_09_group_38,100.00%,3.65%	NA	NA	504	NA	NA	NA	NA	NA	NA	NA	NA	NA	NA	NA	NA	NA	NA
GCA_000951745.1_ASM95174v1_genomic	KL8A1	K1	Typeable	NA	0.9913	1.0001	1 bp	14 / 14 (100.00%)	KL8A1_01_kpsF,99.08%,100.00%;KL8A1_02_kpsE,99.73%,100.00%;KL8A1_03_kpsD,99.64%,100.00%;KL8A1_04_kpsU,97.97%,100.00%;KL8A1_05_kpsC,96.59%,100.00%;KL8A1_06_kpsS,98.22%,99.25%;KL8A1_07_neuS,99.76%,100.00%;KL8A1_08_neuE,98.17%,100.00%;KL8A1_09_neuC,99.74%,100.00%;KL8A1_10_neuA,99.52%,100.00%;KL8A1_11_neuB,99.42%,100.00%;KL8A1_12_neuD,100.00%,100.00%;KL8A1_13_kpsT,100.00%,100.00%;KL8A1_14_kpsM,100.00%…	NA	0	NA	0 / 14 (0.00%)	NA	2	KL113_13_rmlB,95.24%,5.54%,partial;KL113_13_rmlB,50.00%,1.85%,partial	NA	NA	429	neuO	646	JYEE01000022.1	219172	99.69	646	2	0	1	646	218001	218646	0	1157
GCA_000951755.1_ASM95175v1_genomic	KL8A1	K1	Typeable	NA	0.9995	1	0 bp	14 / 14 (100.00%)	KL8A1_01_kpsF,100.00%,100.00%;KL8A1_02_kpsE,99.73%,100.00%;KL8A1_03_kpsD,100.00%,100.00%;KL8A1_04_kpsU,100.00%,100.00%;KL8A1_05_kpsC,99.85%,100.00%;KL8A1_06_kpsS,100.00%,100.00%;KL8A1_07_neuS,100.00%,100.00%;KL8A1_08_neuE,99.74%,100.00%;KL8A1_09_neuC,100.00%,100.00%;KL8A1_10_neuA,100.00%,100.00%;KL8A1_11_neuB,100.00%,100.00%;KL8A1_12_neuD,100.00%,100.00%;KL8A1_13_kpsT,100.00%,100.00%;KL8A1_14_kps…	NA	0	NA	0 / 14 (0.00%)	NA	6	KL58_13_rmlA,87.50%,99.31%;KL113_13_rmlB,91.67%,3.17%;KL134_12_group_182,100.00%,5.47%;KL183_09_group_38,100.00%,3.65%;KL113_13_rmlB,100.00%,3.17%,partial;KL134_12_group_182,95.24%,4.42%,partial	NA	NA	-	neuO	646	JYED01000028.1	36323	100	646	0	0	1	646	667	22	0	1166
GCA_000951935.1_FHI99_genomic	KL8A1	K1	Typeable	NA	0.9955	1	0 bp	14 / 14 (100.00%)	KL8A1_01_kpsF,99.39%,100.00%;KL8A1_02_kpsE,99.73%,100.00%;KL8A1_03_kpsD,99.82%,100.00%;KL8A1_04_kpsU,98.78%,100.00%;KL8A1_05_kpsC,98.07%,100.00%;KL8A1_06_kpsS,99.25%,100.00%;KL8A1_07_neuS,100.00%,100.00%;KL8A1_08_neuE,99.48%,100.00%;KL8A1_09_neuC,99.49%,100.00%;KL8A1_10_neuA,100.00%,100.00%;KL8A1_11_neuB,99.71%,100.00%;KL8A1_12_neuD,100.00%,100.00%;KL8A1_13_kpsT,100.00%,100.00%;KL8A1_14_kpsM,100.…	NA	0	NA	0 / 14 (0.00%)	NA	16	KL214_14_rmlB,76.33%,91.69%;KL113_13_rmlB,100.00%,7.39%;KL113_13_rmlB,100.00%,7.12%;KL113_13_rmlB,100.00%,7.12%;KL113_13_rmlB,100.00%,7.12%;KL134_12_group_182,100.00%,5.47%;KL134_12_group_182,100.00%,5.47%;KL113_13_rmlB,100.00%,7.12%;KL113_13_rmlB,100.00%,7.12%;KL134_12_group_182,100.00%,5.47%;KL134_12_group_182,100.00%,5.47%,partial;KL134_12_group_182,100.00%,5.47%,partial;KL134_12_group_182,100…	NA	NA	10	neuO	646	LM997272.1	417585	100	646	0	0	1	646	301193	301838	0	1166
GCA_000968515.1_ASM96851v1_genomic	KL8A1	K1	Typeable	!	0.994	1.0001	1 bp	14 / 14 (100.00%)	KL8A1_01_kpsF,99.39%,100.00%;KL8A1_02_kpsE,99.73%,100.00%;KL8A1_03_kpsD,99.82%,100.00%;KL8A1_04_kpsU,98.37%,100.00%;KL8A1_05_kpsC,98.07%,100.00%;KL8A1_06_kpsS,99.25%,100.00%;KL8A1_07_neuS,100.00%,100.00%;KL8A1_08_neuE,99.48%,100.00%;KL8A1_09_neuC,99.74%,100.00%;KL8A1_10_neuA,100.00%,100.00%;KL8A1_11_neuB,99.66%,85.55%,truncated;KL8A1_12_neuD,100.00%,100.00%;KL8A1_13_kpsT,100.00%,100.00%;KL8A1_14_…	NA	0	NA	0 / 14 (0.00%)	NA	12	KL214_14_rmlB,76.63%,91.69%;KL113_13_rmlB,100.00%,3.17%;KL113_13_rmlB,100.00%,7.65%;KL134_12_group_182,100.00%,5.47%;KL134_12_group_182,100.00%,5.47%;KL134_12_group_182,100.00%,5.47%;KL134_12_group_182,100.00%,5.47%;KL134_12_group_182,96.15%,5.47%;KL113_13_rmlB,100.00%,3.17%;KL113_13_rmlB,100.00%,3.17%;KL113_13_rmlB,100.00%,3.17%;KL113_13_rmlB,100.00%,3.17%	KL8A1_11_neuB,99.66%,85.55%,truncated	NA	10	NA	NA	NA	NA	NA	NA	NA	NA	NA	NA	NA	NA	NA	NA
GCA_001010165.1_ASM101016v1_genomic	KL8A1	K1	Typeable	NA	0.9956	1	0 bp	14 / 14 (100.00%)	KL8A1_01_kpsF,99.39%,100.00%;KL8A1_02_kpsE,99.73%,100.00%;KL8A1_03_kpsD,99.82%,100.00%;KL8A1_04_kpsU,98.37%,100.00%;KL8A1_05_kpsC,98.07%,100.00%;KL8A1_06_kpsS,99.25%,100.00%;KL8A1_07_neuS,100.00%,100.00%;KL8A1_08_neuE,99.48%,100.00%;KL8A1_09_neuC,100.00%,100.00%;KL8A1_10_neuA,100.00%,100.00%;KL8A1_11_neuB,99.71%,100.00%;KL8A1_12_neuD,100.00%,100.00%;KL8A1_13_kpsT,100.00%,100.00%;KL8A1_14_kpsM,100…	NA	0	NA	0 / 14 (0.00%)	NA	8	KL214_14_rmlB,76.63%,91.69%;KL36_08_ugd,80.54%,66.24%;KL113_13_rmlB,100.00%,7.65%;KL113_13_rmlB,100.00%,7.12%;KL134_12_group_182,100.00%,5.47%;KL134_12_group_182,100.00%,5.47%,partial;KL134_12_group_182,100.00%,5.47%;KL113_13_rmlB,96.15%,6.86%	NA	NA	10	NA	NA	NA	NA	NA	NA	NA	NA	NA	NA	NA	NA	NA	NA
GCA_001010195.1_ASM101019v1_genomic	KL8A1	K1	Typeable	NA	0.9963	1	0 bp	14 / 14 (100.00%)	KL8A1_01_kpsF,100.00%,100.00%;KL8A1_02_kpsE,100.00%,100.00%;KL8A1_03_kpsD,100.00%,100.00%;KL8A1_04_kpsU,99.19%,100.00%;KL8A1_05_kpsC,98.07%,100.00%;KL8A1_06_kpsS,99.25%,100.00%;KL8A1_07_neuS,100.00%,100.00%;KL8A1_08_neuE,99.48%,100.00%;KL8A1_09_neuC,100.00%,100.00%;KL8A1_10_neuA,100.00%,100.00%;KL8A1_11_neuB,99.71%,100.00%;KL8A1_12_neuD,99.52%,100.00%;KL8A1_13_kpsT,100.00%,100.00%;KL8A1_14_kpsM,9…	NA	0	NA	0 / 14 (0.00%)	NA	3	KL134_17_rmlA,88.67%,87.67%;KL36_08_ugd,80.54%,66.24%;KL113_13_rmlB,85.19%,7.12%	NA	NA	141	NA	NA	NA	NA	NA	NA	NA	NA	NA	NA	NA	NA	NA	NA
GCA_001021595.1_ASM102159v1_genomic	KL8A1	K1	Typeable	NA	1	1	0 bp	14 / 14 (100.00%)	KL8A1_01_kpsF,100.00%,100.00%;KL8A1_02_kpsE,100.00%,100.00%;KL8A1_03_kpsD,100.00%,100.00%;KL8A1_04_kpsU,100.00%,100.00%;KL8A1_05_kpsC,100.00%,100.00%;KL8A1_06_kpsS,100.00%,100.00%;KL8A1_07_neuS,100.00%,100.00%;KL8A1_08_neuE,100.00%,100.00%;KL8A1_09_neuC,100.00%,100.00%;KL8A1_10_neuA,100.00%,100.00%;KL8A1_11_neuB,100.00%,100.00%;KL8A1_12_neuD,100.00%,100.00%;KL8A1_13_kpsT,100.00%,100.00%;KL8A1_14_…	NA	0	NA	0 / 14 (0.00%)	NA	1	KL113_13_rmlB,85.19%,7.12%	NA	NA	416	neuO	646	CP007275.1	5002781	100	646	0	0	1	646	1757858	1758503	0	1166
GCA_001021615.1_APECO18_genomic	KL8A1	K1	Typeable	!	0.9999	1.0001	1 bp	14 / 14 (100.00%)	KL8A1_01_kpsF,100.00%,100.00%;KL8A1_02_kpsE,100.00%,100.00%;KL8A1_03_kpsD,100.00%,100.00%;KL8A1_04_kpsU,100.00%,100.00%;KL8A1_05_kpsC,99.85%,100.00%;KL8A1_06_kpsS,100.00%,100.00%;KL8A1_07_neuS,100.00%,100.00%;KL8A1_08_neuE,100.00%,100.00%;KL8A1_09_neuC,100.00%,100.00%;KL8A1_10_neuA,100.00%,64.11%,truncated;KL8A1_11_neuB,100.00%,100.00%;KL8A1_12_neuD,100.00%,100.00%;KL8A1_13_kpsT,100.00%,100.00%;K…	NA	0	NA	0 / 14 (0.00%)	NA	1	KL113_13_rmlB,85.19%,7.12%	KL8A1_10_neuA,100.00%,64.11%,truncated	NA	95	neuO	646	CP006830.1	5006568	100	646	0	0	1	646	1467252	1467897	0	1166
GCA_001030585.1_Esch_coli_BIDMC105_V1_genomic	KL8A1	K1	Typeable	NA	0.9952	1	0 bp	14 / 14 (100.00%)	KL8A1_01_kpsF,99.39%,100.00%;KL8A1_02_kpsE,99.46%,100.00%;KL8A1_03_kpsD,99.82%,100.00%;KL8A1_04_kpsU,98.37%,100.00%;KL8A1_05_kpsC,98.07%,100.00%;KL8A1_06_kpsS,99.25%,100.00%;KL8A1_07_neuS,100.00%,100.00%;KL8A1_08_neuE,99.21%,100.00%;KL8A1_09_neuC,100.00%,100.00%;KL8A1_10_neuA,100.00%,100.00%;KL8A1_11_neuB,99.71%,100.00%;KL8A1_12_neuD,100.00%,100.00%;KL8A1_13_kpsT,100.00%,100.00%;KL8A1_14_kpsM,100…	NA	0	NA	0 / 14 (0.00%)	NA	11	KL113_13_rmlB,100.00%,7.65%;KL134_12_group_182,96.43%,5.89%;KL113_13_rmlB,91.67%,3.17%;KL134_12_group_182,100.00%,5.47%;KL134_12_group_182,100.00%,5.47%;KL134_12_group_182,100.00%,5.47%;KL134_12_group_182,100.00%,5.47%;KL134_12_group_182,100.00%,5.47%;KL183_09_group_38,100.00%,3.65%;KL113_13_rmlB,100.00%,3.17%;KL113_13_rmlB,100.00%,3.17%	NA	NA	1193	NA	NA	NA	NA	NA	NA	NA	NA	NA	NA	NA	NA	NA	NA
GCA_001030635.1_Esch_coli_BIDMC112_V1_genomic	KL8A1	K1	Typeable	NA	0.9957	1	0 bp	14 / 14 (100.00%)	KL8A1_01_kpsF,99.39%,100.00%;KL8A1_02_kpsE,99.73%,100.00%;KL8A1_03_kpsD,99.82%,100.00%;KL8A1_04_kpsU,98.78%,100.00%;KL8A1_05_kpsC,98.07%,100.00%;KL8A1_06_kpsS,99.25%,100.00%;KL8A1_07_neuS,100.00%,100.00%;KL8A1_08_neuE,99.48%,100.00%;KL8A1_09_neuC,99.74%,100.00%;KL8A1_10_neuA,100.00%,100.00%;KL8A1_11_neuB,99.71%,100.00%;KL8A1_12_neuD,100.00%,100.00%;KL8A1_13_kpsT,100.00%,100.00%;KL8A1_14_kpsM,100.…	NA	0	NA	0 / 14 (0.00%)	NA	7	KL214_14_rmlB,76.33%,91.69%;KL113_13_rmlB,100.00%,7.39%;KL113_13_rmlB,100.00%,7.39%;KL113_13_rmlB,100.00%,7.12%;KL113_13_rmlB,100.00%,7.12%;KL113_13_rmlB,100.00%,7.12%;KL113_13_rmlB,100.00%,7.12%	NA	NA	NA	NA	NA	NA	NA	NA	NA	NA	NA	NA	NA	NA	NA	NA	NA
GCA_001030665.1_Esch_coli_BIDMC114_V1_genomic	KL8A1	K1	Typeable	NA	1	1	0 bp	14 / 14 (100.00%)	KL8A1_01_kpsF,100.00%,100.00%;KL8A1_02_kpsE,100.00%,100.00%;KL8A1_03_kpsD,100.00%,100.00%;KL8A1_04_kpsU,100.00%,100.00%;KL8A1_05_kpsC,100.00%,100.00%;KL8A1_06_kpsS,100.00%,100.00%;KL8A1_07_neuS,100.00%,100.00%;KL8A1_08_neuE,100.00%,100.00%;KL8A1_09_neuC,100.00%,100.00%;KL8A1_10_neuA,100.00%,100.00%;KL8A1_11_neuB,100.00%,100.00%;KL8A1_12_neuD,100.00%,100.00%;KL8A1_13_kpsT,100.00%,100.00%;KL8A1_14_…	NA	0	NA	0 / 14 (0.00%)	NA	9	KL183_09_group_38,92.59%,3.93%;KL134_12_group_182,100.00%,5.47%;KL113_13_rmlB,100.00%,7.12%;KL113_13_rmlB,100.00%,7.12%;KL113_13_rmlB,100.00%,7.12%;KL113_13_rmlB,100.00%,7.12%;KL134_12_group_182,100.00%,5.47%;KL134_12_group_182,100.00%,5.47%;KL113_13_rmlB,85.19%,7.12%	NA	NA	95	neuO	646	KQ087991.1	1607429	100	646	0	0	1	646	1331250	1331895	0	1166
GCA_001052755.1_ASM105275v1_genomic	KL8A1	K1	Typeable	NA	0.9996	1	0 bp	14 / 14 (100.00%)	KL8A1_01_kpsF,100.00%,100.00%;KL8A1_02_kpsE,99.73%,100.00%;KL8A1_03_kpsD,100.00%,100.00%;KL8A1_04_kpsU,100.00%,100.00%;KL8A1_05_kpsC,100.00%,100.00%;KL8A1_06_kpsS,100.00%,100.00%;KL8A1_07_neuS,100.00%,100.00%;KL8A1_08_neuE,99.74%,100.00%;KL8A1_09_neuC,100.00%,100.00%;KL8A1_10_neuA,100.00%,100.00%;KL8A1_11_neuB,100.00%,100.00%;KL8A1_12_neuD,100.00%,100.00%;KL8A1_13_kpsT,100.00%,100.00%;KL8A1_14_kp…	NA	0	NA	0 / 14 (0.00%)	NA	9	KL134_12_group_182,100.00%,5.47%,partial;KL183_09_group_38,100.00%,3.65%,partial;KL113_13_rmlB,100.00%,3.17%,partial;KL113_13_rmlB,85.19%,7.12%,partial;KL134_12_group_182,100.00%,3.37%,partial;KL134_12_group_182,100.00%,3.37%,partial;KL134_12_group_182,100.00%,3.37%,partial;KL134_12_group_182,100.00%,3.37%,partial;KL134_12_group_182,100.00%,3.37%,partial	NA	NA	95	neuO	646	JWEG01000072.1	36416	100	646	0	0	1	646	696	51	0	1166
GCA_001052855.1_ASM105285v1_genomic	KL8A1	K1	Typeable	NA	0.9996	1	0 bp	14 / 14 (100.00%)	KL8A1_01_kpsF,100.00%,100.00%;KL8A1_02_kpsE,99.73%,100.00%;KL8A1_03_kpsD,100.00%,100.00%;KL8A1_04_kpsU,100.00%,100.00%;KL8A1_05_kpsC,100.00%,100.00%;KL8A1_06_kpsS,100.00%,100.00%;KL8A1_07_neuS,100.00%,100.00%;KL8A1_08_neuE,99.74%,100.00%;KL8A1_09_neuC,100.00%,100.00%;KL8A1_10_neuA,100.00%,100.00%;KL8A1_11_neuB,100.00%,100.00%;KL8A1_12_neuD,100.00%,100.00%;KL8A1_13_kpsT,100.00%,100.00%;KL8A1_14_kp…	NA	0	NA	0 / 14 (0.00%)	NA	8	KL113_13_rmlB,91.67%,3.17%;KL134_12_group_182,100.00%,5.47%,partial;KL183_09_group_38,100.00%,3.65%,partial;KL113_13_rmlB,100.00%,4.22%,partial;KL113_13_rmlB,93.75%,4.22%,partial;KL183_09_group_38,100.00%,2.10%,partial;KL134_12_group_182,100.00%,2.95%,partial;KL183_09_group_38,100.00%,1.96%,partial	NA	NA	95	neuO	646	JWAS01000160.1	36289	99.536	646	3	0	1	646	690	45	0	1152
GCA_001053245.1_ASM105324v1_genomic	KL8A1	K1	Typeable	?2	0.9938	0.9999	n/a	14 / 14 (100.00%)	KL8A1_01_kpsF,99.39%,100.00%;KL8A1_02_kpsE,99.73%,100.00%;KL8A1_03_kpsD,99.10%,100.00%;KL8A1_04_kpsU,97.15%,100.00%;KL8A1_05_kpsC,97.93%,100.00%;KL8A1_06_kpsS,99.25%,100.00%;KL8A1_07_neuS,99.70%,82.64%,partial;KL8A1_07_neuS,100.00%,17.11%,partial;KL8A1_08_neuE,98.95%,100.00%;KL8A1_09_neuC,99.74%,100.00%;KL8A1_10_neuA,100.00%,100.00%;KL8A1_11_neuB,99.71%,100.00%;KL8A1_12_neuD,100.00%,100.00%;KL8A1…	NA	0	NA	0 / 14 (0.00%)	NA	4	KL214_14_rmlB,78.55%,73.96%,partial;KL134_12_group_182,100.00%,4.00%,partial;KL134_12_group_182,100.00%,2.74%,partial;KL134_12_group_182,100.00%,2.74%,partial	NA	NA	NA	NA	NA	NA	NA	NA	NA	NA	NA	NA	NA	NA	NA	NA	NA
GCA_001054095.1_ASM105409v1_genomic	KL8A1	K1	Typeable	NA	0.9996	1	0 bp	14 / 14 (100.00%)	KL8A1_01_kpsF,100.00%,100.00%;KL8A1_02_kpsE,99.73%,100.00%;KL8A1_03_kpsD,100.00%,100.00%;KL8A1_04_kpsU,100.00%,100.00%;KL8A1_05_kpsC,100.00%,100.00%;KL8A1_06_kpsS,100.00%,100.00%;KL8A1_07_neuS,100.00%,100.00%;KL8A1_08_neuE,99.74%,100.00%;KL8A1_09_neuC,100.00%,100.00%;KL8A1_10_neuA,100.00%,100.00%;KL8A1_11_neuB,100.00%,100.00%;KL8A1_12_neuD,100.00%,100.00%;KL8A1_13_kpsT,100.00%,100.00%;KL8A1_14_kp…	NA	0	NA	0 / 14 (0.00%)	NA	8	KL113_13_rmlB,91.67%,3.17%;KL113_13_rmlB,100.00%,7.12%;KL134_12_group_182,100.00%,5.47%;KL183_09_group_38,100.00%,3.65%;KL113_13_rmlB,85.19%,7.12%,partial;KL183_09_group_38,100.00%,2.95%,partial;KL134_12_group_182,100.00%,4.00%,partial;KL134_12_group_182,100.00%,4.00%,partial	NA	NA	95	neuO	646	JVYS01000004.1	162744	99.536	646	3	0	1	646	151764	152409	0	1152
GCA_001056665.1_ASM105666v1_genomic	KL8A1	K1	Typeable	NA	0.9996	1	0 bp	14 / 14 (100.00%)	KL8A1_01_kpsF,100.00%,100.00%;KL8A1_02_kpsE,99.73%,100.00%;KL8A1_03_kpsD,100.00%,100.00%;KL8A1_04_kpsU,100.00%,100.00%;KL8A1_05_kpsC,100.00%,100.00%;KL8A1_06_kpsS,100.00%,100.00%;KL8A1_07_neuS,100.00%,100.00%;KL8A1_08_neuE,99.74%,100.00%;KL8A1_09_neuC,100.00%,100.00%;KL8A1_10_neuA,100.00%,100.00%;KL8A1_11_neuB,100.00%,100.00%;KL8A1_12_neuD,100.00%,100.00%;KL8A1_13_kpsT,100.00%,100.00%;KL8A1_14_kp…	NA	0	NA	0 / 14 (0.00%)	NA	11	KL183_09_group_38,100.00%,3.79%;KL113_13_rmlB,91.67%,3.17%;KL113_13_rmlB,100.00%,7.12%;KL134_12_group_182,100.00%,5.47%;KL134_12_group_182,100.00%,5.47%;KL134_12_group_182,100.00%,5.47%,partial;KL134_12_group_182,100.00%,5.47%;KL134_12_group_182,100.00%,5.47%,partial;KL183_09_group_38,100.00%,3.65%;KL183_09_group_38,100.00%,3.65%,partial;KL113_13_rmlB,85.19%,7.12%	NA	NA	95	NA	NA	NA	NA	NA	NA	NA	NA	NA	NA	NA	NA	NA	NA
GCA_001056845.1_ASM105684v1_genomic	KL8A1	K1	Typeable	NA	0.9962	1	0 bp	14 / 14 (100.00%)	KL8A1_01_kpsF,99.69%,100.00%;KL8A1_02_kpsE,99.73%,100.00%;KL8A1_03_kpsD,100.00%,100.00%;KL8A1_04_kpsU,99.19%,100.00%;KL8A1_05_kpsC,98.07%,100.00%;KL8A1_06_kpsS,99.25%,100.00%;KL8A1_07_neuS,100.00%,100.00%;KL8A1_08_neuE,99.48%,100.00%;KL8A1_09_neuC,100.00%,100.00%;KL8A1_10_neuA,100.00%,100.00%;KL8A1_11_neuB,99.71%,100.00%;KL8A1_12_neuD,99.52%,100.00%;KL8A1_13_kpsT,100.00%,100.00%;KL8A1_14_kpsM,100…	NA	0	NA	0 / 14 (0.00%)	NA	1	KL113_13_rmlB,100.00%,7.12%	NA	NA	420	NA	NA	NA	NA	NA	NA	NA	NA	NA	NA	NA	NA	NA	NA
GCA_001057225.1_ASM105722v1_genomic	KL8A1	K1	Typeable	NA	0.9952	1	0 bp	14 / 14 (100.00%)	KL8A1_01_kpsF,99.39%,100.00%;KL8A1_02_kpsE,99.46%,100.00%;KL8A1_03_kpsD,99.82%,100.00%;KL8A1_04_kpsU,98.37%,100.00%;KL8A1_05_kpsC,98.07%,100.00%;KL8A1_06_kpsS,99.25%,100.00%;KL8A1_07_neuS,100.00%,100.00%;KL8A1_08_neuE,99.21%,100.00%;KL8A1_09_neuC,100.00%,100.00%;KL8A1_10_neuA,100.00%,100.00%;KL8A1_11_neuB,99.71%,100.00%;KL8A1_12_neuD,100.00%,100.00%;KL8A1_13_kpsT,100.00%,100.00%;KL8A1_14_kpsM,100…	NA	0	NA	0 / 14 (0.00%)	NA	11	KL134_12_group_182,100.00%,5.47%;KL183_09_group_38,100.00%,3.65%,partial;KL113_13_rmlB,50.00%,2.37%,partial;KL113_13_rmlB,100.00%,3.17%,partial;KL113_13_rmlB,100.00%,5.01%,partial;KL134_12_group_182,100.00%,3.79%,partial;KL113_13_rmlB,100.00%,4.49%,partial;KL134_12_group_182,100.00%,3.58%,partial;KL134_12_group_182,100.00%,3.58%,partial;KL134_12_group_182,100.00%,3.58%,partial;KL134_12_group_182,…	NA	NA	1193	NA	NA	NA	NA	NA	NA	NA	NA	NA	NA	NA	NA	NA	NA
GCA_001058145.1_ASM105814v1_genomic	KL8A1	K1	Typeable	?5	1	0.9964	n/a	14 / 14 (100.00%)	KL8A1_01_kpsF,100.00%,100.00%;KL8A1_02_kpsE,100.00%,100.00%;KL8A1_03_kpsD,100.00%,93.37%,partial;KL8A1_03_kpsD,100.00%,7.89%,partial;KL8A1_04_kpsU,100.00%,100.00%;KL8A1_05_kpsC,100.00%,100.00%;KL8A1_06_kpsS,100.00%,100.00%;KL8A1_07_neuS,100.00%,55.01%,partial;KL8A1_07_neuS,100.00%,44.74%,partial;KL8A1_08_neuE,100.00%,93.46%,partial;KL8A1_09_neuC,100.00%,100.00%;KL8A1_10_neuA,100.00%,100.00%;KL8A1…	NA	0	NA	0 / 14 (0.00%)	NA	4	KL134_12_group_182,100.00%,4.63%,partial;KL134_12_group_182,100.00%,2.95%,partial;KL134_12_group_182,100.00%,2.95%,partial;KL134_12_group_182,100.00%,2.95%,partial	NA	NA	95	neuO	646	JUVO01000286.1	30263	100	646	0	0	1	646	690	45	0	1166
GCA_001059155.1_ASM105915v1_genomic	KL8A1	K1	Typeable	NA	0.996	1	0 bp	14 / 14 (100.00%)	KL8A1_01_kpsF,99.69%,100.00%;KL8A1_02_kpsE,99.73%,100.00%;KL8A1_03_kpsD,100.00%,100.00%;KL8A1_04_kpsU,99.19%,100.00%;KL8A1_05_kpsC,98.07%,100.00%;KL8A1_06_kpsS,99.25%,100.00%;KL8A1_07_neuS,100.00%,100.00%;KL8A1_08_neuE,99.21%,100.00%;KL8A1_09_neuC,100.00%,100.00%;KL8A1_10_neuA,100.00%,100.00%;KL8A1_11_neuB,99.71%,100.00%;KL8A1_12_neuD,99.52%,100.00%;KL8A1_13_kpsT,100.00%,100.00%;KL8A1_14_kpsM,100…	NA	0	NA	0 / 14 (0.00%)	NA	1	KL113_13_rmlB,100.00%,4.22%	NA	NA	363	NA	NA	NA	NA	NA	NA	NA	NA	NA	NA	NA	NA	NA	NA
GCA_001245225.1_E._coli_A192PP_genomic	KL8A1	K1	Typeable	!	0.9968	0.9705	-451 bp	14 / 14 (100.00%)	KL8A1_01_kpsF,100.00%,100.00%;KL8A1_02_kpsE,100.00%,100.00%;KL8A1_03_kpsD,100.00%,100.00%;KL8A1_04_kpsU,100.00%,100.00%;KL8A1_05_kpsC,100.00%,100.00%;KL8A1_06_kpsS,100.00%,100.00%;KL8A1_07_neuS,95.52%,70.90%,truncated;KL8A1_08_neuE,100.00%,91.10%,truncated;KL8A1_09_neuC,100.00%,100.00%;KL8A1_10_neuA,100.00%,100.00%;KL8A1_11_neuB,100.00%,100.00%;KL8A1_12_neuD,100.00%,100.00%;KL8A1_13_kpsT,100.00%,…	NA	0	NA	0 / 14 (0.00%)	NA	6	KL134_12_group_182,100.00%,5.47%;KL183_09_group_38,100.00%,3.65%;KL113_13_rmlB,85.19%,7.12%;KL134_12_group_182,100.00%,3.79%;KL134_12_group_182,100.00%,3.79%;KL134_12_group_182,100.00%,3.79%	KL8A1_07_neuS,95.52%,70.90%,truncated;KL8A1_08_neuE,100.00%,91.10%,truncated	NA	95	neuO	646	CVOH01000123.1	89353	100	646	0	0	1	646	61845	62490	0	1166
GCA_001262455.1_ASM126245v1_genomic	KL8A1	K1	Typeable	NA	1	1	0 bp	14 / 14 (100.00%)	KL8A1_01_kpsF,100.00%,100.00%;KL8A1_02_kpsE,100.00%,100.00%;KL8A1_03_kpsD,100.00%,100.00%;KL8A1_04_kpsU,100.00%,100.00%;KL8A1_05_kpsC,100.00%,100.00%;KL8A1_06_kpsS,100.00%,100.00%;KL8A1_07_neuS,100.00%,100.00%;KL8A1_08_neuE,100.00%,100.00%;KL8A1_09_neuC,100.00%,100.00%;KL8A1_10_neuA,100.00%,100.00%;KL8A1_11_neuB,100.00%,100.00%;KL8A1_12_neuD,100.00%,100.00%;KL8A1_13_kpsT,100.00%,100.00%;KL8A1_14_…	NA	0	NA	0 / 14 (0.00%)	NA	8	KL134_12_group_182,100.00%,5.89%;KL183_09_group_38,92.59%,3.93%;KL134_12_group_182,100.00%,5.47%;KL113_13_rmlB,100.00%,7.12%,partial;KL134_12_group_182,100.00%,5.47%;KL134_12_group_182,100.00%,5.47%;KL134_12_group_182,100.00%,5.47%;KL113_13_rmlB,85.19%,7.12%	NA	NA	95	neuO	646	LELX01000080.1	362965	100	646	0	0	1	646	358883	359528	0	1166
GCA_001268365.1_YE30_genomic	KL8A1	K1	Typeable	?2	0.9996	1	n/a	14 / 14 (100.00%)	KL8A1_01_kpsF,100.00%,100.00%;KL8A1_02_kpsE,100.00%,100.00%;KL8A1_03_kpsD,100.00%,100.00%;KL8A1_04_kpsU,100.00%,100.00%;KL8A1_05_kpsC,100.00%,100.00%;KL8A1_06_kpsS,100.00%,100.00%;KL8A1_07_neuS,100.00%,100.00%;KL8A1_08_neuE,99.48%,100.00%;KL8A1_09_neuC,100.00%,100.00%;KL8A1_10_neuA,100.00%,100.00%;KL8A1_11_neuB,100.00%,100.00%;KL8A1_12_neuD,100.00%,100.00%;KL8A1_13_kpsT,100.00%,100.00%;KL8A1_14_k…	NA	0	NA	0 / 14 (0.00%)	NA	0	NA	NA	NA	-	neuO	646	CXYT01000015.1	33594	99.381	646	4	0	1	646	33048	32403	0	1148
GCA_001269285.1_1.EC2992.1_genomic	KL8A1	K1	Typeable	NA	0.9963	1	0 bp	14 / 14 (100.00%)	KL8A1_01_kpsF,100.00%,100.00%;KL8A1_02_kpsE,100.00%,100.00%;KL8A1_03_kpsD,99.82%,100.00%;KL8A1_04_kpsU,99.19%,100.00%;KL8A1_05_kpsC,98.07%,100.00%;KL8A1_06_kpsS,99.00%,100.00%;KL8A1_07_neuS,100.00%,100.00%;KL8A1_08_neuE,99.48%,100.00%;KL8A1_09_neuC,100.00%,100.00%;KL8A1_10_neuA,100.00%,100.00%;KL8A1_11_neuB,99.71%,100.00%;KL8A1_12_neuD,99.52%,100.00%;KL8A1_13_kpsT,100.00%,100.00%;KL8A1_14_kpsM,10…	NA	0	NA	0 / 14 (0.00%)	NA	10	KL134_17_rmlA,88.67%,87.67%;KL36_08_ugd,80.54%,66.24%;KL113_13_rmlB,100.00%,7.12%;KL134_12_group_182,100.00%,5.47%;KL134_12_group_182,100.00%,5.47%;KL134_12_group_182,100.00%,5.47%;KL134_12_group_182,100.00%,5.47%;KL113_13_rmlB,92.59%,7.12%;KL113_13_rmlB,100.00%,3.17%;KL113_13_rmlB,85.19%,7.12%	NA	NA	141	NA	NA	NA	NA	NA	NA	NA	NA	NA	NA	NA	NA	NA	NA
GCA_001280325.1_ASM128032v1_genomic	KL8A1	K1	Typeable	NA	0.9996	1	0 bp	14 / 14 (100.00%)	KL8A1_01_kpsF,100.00%,100.00%;KL8A1_02_kpsE,99.73%,100.00%;KL8A1_03_kpsD,100.00%,100.00%;KL8A1_04_kpsU,100.00%,100.00%;KL8A1_05_kpsC,100.00%,100.00%;KL8A1_06_kpsS,100.00%,100.00%;KL8A1_07_neuS,100.00%,100.00%;KL8A1_08_neuE,99.74%,100.00%;KL8A1_09_neuC,100.00%,100.00%;KL8A1_10_neuA,100.00%,100.00%;KL8A1_11_neuB,100.00%,100.00%;KL8A1_12_neuD,100.00%,100.00%;KL8A1_13_kpsT,100.00%,100.00%;KL8A1_14_kp…	NA	0	NA	0 / 14 (0.00%)	NA	12	KL58_13_rmlA,87.50%,99.31%;KL134_12_group_182,100.00%,5.47%;KL134_12_group_182,100.00%,5.47%;KL134_12_group_182,100.00%,5.47%;KL134_12_group_182,100.00%,5.47%;KL183_09_group_38,100.00%,3.65%;KL113_13_rmlB,96.30%,7.12%;KL113_13_rmlB,100.00%,3.17%;KL113_13_rmlB,100.00%,3.17%;KL113_13_rmlB,100.00%,3.17%;KL113_13_rmlB,100.00%,3.17%;KL113_13_rmlB,100.00%,3.17%	NA	NA	95	neuO	646	CP012635.1	5048243	100	646	0	0	1	646	1495190	1494545	0	1166
GCA_001280345.1_ASM128034v1_genomic	KL8A1	K1	Typeable	NA	0.9996	1	0 bp	14 / 14 (100.00%)	KL8A1_01_kpsF,100.00%,100.00%;KL8A1_02_kpsE,99.73%,100.00%;KL8A1_03_kpsD,100.00%,100.00%;KL8A1_04_kpsU,100.00%,100.00%;KL8A1_05_kpsC,100.00%,100.00%;KL8A1_06_kpsS,100.00%,100.00%;KL8A1_07_neuS,100.00%,100.00%;KL8A1_08_neuE,99.74%,100.00%;KL8A1_09_neuC,100.00%,100.00%;KL8A1_10_neuA,100.00%,100.00%;KL8A1_11_neuB,100.00%,100.00%;KL8A1_12_neuD,100.00%,100.00%;KL8A1_13_kpsT,100.00%,100.00%;KL8A1_14_kp…	NA	0	NA	0 / 14 (0.00%)	NA	10	KL58_13_rmlA,88.19%,99.31%;KL113_13_rmlB,91.67%,3.17%;KL134_12_group_182,100.00%,5.47%;KL134_12_group_182,100.00%,5.47%;KL134_12_group_182,100.00%,5.47%;KL134_12_group_182,100.00%,5.47%;KL134_12_group_182,100.00%,5.47%;KL113_13_rmlB,100.00%,3.17%;KL183_09_group_38,100.00%,3.65%;KL113_13_rmlB,85.19%,7.12%	NA	NA	95	neuO	646	CP012625.1	5142799	100	646	0	0	1	646	1651164	1650519	0	1166
GCA_001280385.1_ASM128038v1_genomic	KL8A1	K1	Typeable	NA	0.9993	1	0 bp	14 / 14 (100.00%)	KL8A1_01_kpsF,100.00%,100.00%;KL8A1_02_kpsE,99.73%,100.00%;KL8A1_03_kpsD,100.00%,100.00%;KL8A1_04_kpsU,100.00%,100.00%;KL8A1_05_kpsC,100.00%,100.00%;KL8A1_06_kpsS,100.00%,100.00%;KL8A1_07_neuS,100.00%,100.00%;KL8A1_08_neuE,99.74%,100.00%;KL8A1_09_neuC,100.00%,100.00%;KL8A1_10_neuA,100.00%,100.00%;KL8A1_11_neuB,100.00%,100.00%;KL8A1_12_neuD,100.00%,100.00%;KL8A1_13_kpsT,100.00%,100.00%;KL8A1_14_kp…	NA	0	NA	0 / 14 (0.00%)	NA	10	KL58_13_rmlA,87.50%,99.31%;KL183_09_group_38,100.00%,3.79%;KL113_13_rmlB,91.67%,3.17%;KL113_13_rmlB,100.00%,7.12%;KL134_12_group_182,100.00%,5.47%;KL134_12_group_182,100.00%,5.47%;KL134_12_group_182,100.00%,5.47%;KL134_12_group_182,100.00%,5.47%;KL183_09_group_38,100.00%,3.65%;KL113_13_rmlB,85.19%,7.12%	NA	NA	95	NA	NA	NA	NA	NA	NA	NA	NA	NA	NA	NA	NA	NA	NA
GCA_001280405.1_ASM128040v1_genomic	KL8A1	K1	Typeable	NA	0.9998	1	0 bp	14 / 14 (100.00%)	KL8A1_01_kpsF,100.00%,100.00%;KL8A1_02_kpsE,100.00%,100.00%;KL8A1_03_kpsD,100.00%,100.00%;KL8A1_04_kpsU,100.00%,100.00%;KL8A1_05_kpsC,100.00%,100.00%;KL8A1_06_kpsS,100.00%,100.00%;KL8A1_07_neuS,100.00%,100.00%;KL8A1_08_neuE,100.00%,100.00%;KL8A1_09_neuC,100.00%,100.00%;KL8A1_10_neuA,100.00%,100.00%;KL8A1_11_neuB,99.71%,100.00%;KL8A1_12_neuD,100.00%,100.00%;KL8A1_13_kpsT,100.00%,100.00%;KL8A1_14_k…	NA	0	NA	0 / 14 (0.00%)	NA	6	KL183_09_group_38,92.59%,3.93%;KL134_12_group_182,100.00%,5.47%;KL134_12_group_182,100.00%,5.47%;KL134_12_group_182,100.00%,5.47%;KL134_12_group_182,100.00%,5.47%;KL113_13_rmlB,85.19%,7.12%	NA	NA	95	neuO	646	CP012631.1	5059732	100	646	0	0	1	646	1508402	1507757	0	1166
GCA_001306585.1_ASM130658v1_genomic	KL8A1	K1	Typeable	NA	0.9962	1	0 bp	14 / 14 (100.00%)	KL8A1_01_kpsF,99.69%,100.00%;KL8A1_02_kpsE,100.00%,100.00%;KL8A1_03_kpsD,100.00%,100.00%;KL8A1_04_kpsU,99.19%,100.00%;KL8A1_05_kpsC,98.07%,100.00%;KL8A1_06_kpsS,99.25%,100.00%;KL8A1_07_neuS,100.00%,100.00%;KL8A1_08_neuE,99.21%,100.00%;KL8A1_09_neuC,100.00%,100.00%;KL8A1_10_neuA,100.00%,100.00%;KL8A1_11_neuB,99.71%,100.00%;KL8A1_12_neuD,99.52%,100.00%;KL8A1_13_kpsT,100.00%,100.00%;KL8A1_14_kpsM,10…	NA	0	NA	0 / 14 (0.00%)	NA	11	KL134_17_rmlA,88.67%,87.67%;KL36_08_ugd,80.54%,66.24%;KL134_12_group_182,96.43%,5.89%;KL134_12_group_182,100.00%,5.47%;KL134_12_group_182,100.00%,5.47%;KL113_13_rmlB,100.00%,7.12%;KL134_12_group_182,100.00%,5.47%;KL134_12_group_182,100.00%,5.47%;KL183_09_group_38,100.00%,3.65%,partial;KL183_09_group_38,100.00%,3.65%;KL183_09_group_38,100.00%,3.65%,partial	NA	NA	998	neuO	646	LJXZ01000002.1	667650	99.536	646	3	0	1	646	793	148	0	1152
GCA_001306635.1_ASM130663v1_genomic	KL8A1	K1	Typeable	!	0.9981	0.9991	-14 bp	14 / 14 (100.00%)	KL8A1_01_kpsF,100.00%,100.00%;KL8A1_02_kpsE,99.73%,100.00%;KL8A1_03_kpsD,100.00%,100.00%;KL8A1_04_kpsU,100.00%,100.00%;KL8A1_05_kpsC,100.00%,100.00%;KL8A1_06_kpsS,100.00%,100.00%;KL8A1_07_neuS,100.00%,100.00%;KL8A1_08_neuE,99.74%,100.00%;KL8A1_09_neuC,98.31%,76.73%,truncated;KL8A1_10_neuA,100.00%,100.00%;KL8A1_11_neuB,100.00%,100.00%;KL8A1_12_neuD,100.00%,100.00%;KL8A1_13_kpsT,100.00%,100.00%;KL8…	NA	0	NA	0 / 14 (0.00%)	NA	10	KL58_13_rmlA,87.46%,98.97%;KL183_09_group_38,100.00%,3.79%;KL113_13_rmlB,91.67%,3.17%;KL113_13_rmlB,100.00%,7.12%;KL134_12_group_182,100.00%,5.47%;KL134_12_group_182,100.00%,5.47%;KL134_12_group_182,100.00%,5.47%,partial;KL134_12_group_182,100.00%,5.47%;KL183_09_group_38,100.00%,3.65%;KL113_13_rmlB,85.19%,7.12%	KL8A1_09_neuC,98.31%,76.73%,truncated	NA	95	NA	NA	NA	NA	NA	NA	NA	NA	NA	NA	NA	NA	NA	NA
GCA_001373195.1_57A_A7_assembly_genomic	KL8A1	K1	Typeable	?5-	0.9952	0.7615	n/a	11 / 14 (78.57%)	KL8A1_01_kpsF,100.00%,100.00%;KL8A1_02_kpsE,100.00%,100.00%;KL8A1_03_kpsD,100.00%,100.00%;KL8A1_04_kpsU,99.19%,100.00%;KL8A1_05_kpsC,96.89%,100.00%;KL8A1_06_kpsS,98.75%,100.00%;KL8A1_09_neuC,100.00%,92.07%,partial;KL8A1_10_neuA,100.00%,31.34%,partial;KL8A1_11_neuB,99.44%,51.73%,partial;KL8A1_13_kpsT,100.00%,92.24%,partial;KL8A1_14_kpsM,100.00%,100.00%;KL8A1_14_kpsM,100.00%,100.00%	KL8A1_07_neuS;KL8A1_12_neuD;KL8A1_08_neuE	0	NA	2 / 14 (14.29%)	KL8A1_02_kpsE,100.00%,100.00%;KL8A1_06_kpsS,98.84%,86.28%,partial	4	KL40_05_kpsC,97.00%,82.99%,partial;KL107_04_kpsU,98.26%,69.92%;KL113_13_rmlB,100.00%,3.17%;KL113_13_rmlB,100.00%,3.17%	NA	NA	NA	NA	NA	NA	NA	NA	NA	NA	NA	NA	NA	NA	NA	NA	NA
GCA_001445715.1_E_coli_k1_937_genomic	KL8A1	K1	Typeable	?11	0.996	1.0616	n/a	14 / 14 (100.00%)	KL8A1_01_kpsF,100.00%,100.00%;KL8A1_02_kpsE,99.73%,100.00%;KL8A1_03_kpsD,100.00%,60.75%,partial;KL8A1_03_kpsD,100.00%,44.98%,partial;KL8A1_04_kpsU,100.00%,100.00%;KL8A1_05_kpsC,100.00%,100.00%;KL8A1_06_kpsS,100.00%,100.00%;KL8A1_07_neuS,100.00%,100.00%;KL8A1_08_neuE,99.74%,100.00%;KL8A1_09_neuC,100.00%,37.34%,partial;KL8A1_09_neuC,100.00%,37.08%,partial;KL8A1_09_neuC,100.00%,19.69%,partial;KL8A1_…	NA	0	NA	0 / 14 (0.00%)	NA	9	KL58_13_rmlA,87.50%,99.31%;KL183_09_group_38,100.00%,3.79%;KL113_13_rmlB,91.67%,3.17%;KL113_13_rmlB,100.00%,7.12%;KL134_12_group_182,100.00%,5.47%,partial;KL134_12_group_182,100.00%,5.47%;KL134_12_group_182,100.00%,5.47%,partial;KL134_12_group_182,100.00%,5.47%,partial;KL183_09_group_38,100.00%,3.65%,partial	NA	NA	NA	neuO	646	JQFS01002334.1	3473	99.536	646	3	0	1	646	2730	3375	0	1152
GCA_001445735.1_E_coli_k1_923_genomic	KL8A1	K1	Typeable	?6-	0.9979	0.8016	n/a	13 / 14 (92.86%)	KL8A1_01_kpsF,100.00%,82.57%,partial;KL8A1_02_kpsE,99.73%,100.00%;KL8A1_03_kpsD,100.00%,100.00%;KL8A1_04_kpsU,100.00%,100.00%;KL8A1_05_kpsC,98.37%,98.96%;KL8A1_06_kpsS,100.00%,100.00%;KL8A1_07_neuS,100.00%,36.43%,partial;KL8A1_09_neuC,100.00%,67.77%,partial;KL8A1_10_neuA,100.00%,50.48%,partial;KL8A1_11_neuB,100.00%,52.02%,partial;KL8A1_11_neuB,99.30%,41.33%,partial;KL8A1_12_neuD,100.00%,92.75%,pa…	KL8A1_08_neuE	0	NA	0 / 14 (0.00%)	NA	10	KL58_13_rmlA,87.50%,99.31%;KL183_09_group_38,100.00%,3.79%,partial;KL113_13_rmlB,91.67%,3.17%;KL113_13_rmlB,100.00%,7.12%;KL134_12_group_182,100.00%,5.47%,partial;KL134_12_group_182,100.00%,5.47%;KL134_12_group_182,100.00%,5.47%;KL134_12_group_182,100.00%,5.47%;KL183_09_group_38,100.00%,3.65%;KL113_13_rmlB,85.19%,7.12%,partial	NA	NA	NA	neuO	646	JQFQ01001555.1	583	99.47	566	3	0	81	646	583	18	0	1008
GCA_001463405.1_ASM146340v1_genomic	KL8A1	K1	Typeable	?2	0.9996	1.0011	n/a	14 / 14 (100.00%)	KL8A1_01_kpsF,100.00%,100.00%;KL8A1_02_kpsE,99.73%,100.00%;KL8A1_03_kpsD,100.00%,100.00%;KL8A1_04_kpsU,100.00%,100.00%;KL8A1_05_kpsC,100.00%,100.00%;KL8A1_06_kpsS,100.00%,100.00%;KL8A1_07_neuS,100.00%,76.53%,partial;KL8A1_07_neuS,100.00%,24.69%,partial;KL8A1_08_neuE,99.74%,100.00%;KL8A1_09_neuC,100.00%,100.00%;KL8A1_10_neuA,100.00%,100.00%;KL8A1_11_neuB,100.00%,100.00%;KL8A1_12_neuD,100.00%,100.0…	NA	0	NA	0 / 14 (0.00%)	NA	11	KL58_13_rmlA,88.19%,99.31%;KL113_13_rmlB,91.67%,3.17%;KL134_12_group_182,100.00%,5.47%,partial;KL113_13_rmlB,96.30%,7.12%;KL113_13_rmlB,100.00%,3.17%;KL183_09_group_38,100.00%,3.65%;KL113_13_rmlB,85.19%,7.12%,partial;KL134_12_group_182,100.00%,3.79%,partial;KL134_12_group_182,100.00%,3.79%,partial;KL134_12_group_182,100.00%,3.79%,partial;KL134_12_group_182,100.00%,3.79%,partial	NA	NA	95	neuO	646	LNIN01000127.1	375981	100	646	0	0	1	646	954	309	0	1166
GCA_001484335.1_ASM148433v1_genomic	KL8A1	K1	Typeable	NA	0.9948	1	0 bp	14 / 14 (100.00%)	KL8A1_01_kpsF,99.08%,100.00%;KL8A1_02_kpsE,100.00%,100.00%;KL8A1_03_kpsD,99.64%,100.00%;KL8A1_04_kpsU,98.37%,100.00%;KL8A1_05_kpsC,97.93%,100.00%;KL8A1_06_kpsS,99.25%,100.00%;KL8A1_07_neuS,99.76%,100.00%;KL8A1_08_neuE,99.48%,100.00%;KL8A1_09_neuC,100.00%,100.00%;KL8A1_10_neuA,100.00%,100.00%;KL8A1_11_neuB,99.71%,100.00%;KL8A1_12_neuD,99.52%,100.00%;KL8A1_13_kpsT,100.00%,100.00%;KL8A1_14_kpsM,100.…	NA	0	NA	0 / 14 (0.00%)	NA	2	KL36_08_ugd,80.54%,66.24%;KL183_09_group_38,100.00%,3.65%	NA	NA	773	neuO	646	LLYH01000086.1	14970	99.536	646	3	0	1	646	14248	14893	0	1152
GCA_001499595.1_AL505-MS_genomic	KL8A1	K1	Typeable	NA	0.9996	1	0 bp	14 / 14 (100.00%)	KL8A1_01_kpsF,100.00%,100.00%;KL8A1_02_kpsE,99.73%,100.00%;KL8A1_03_kpsD,100.00%,100.00%;KL8A1_04_kpsU,100.00%,100.00%;KL8A1_05_kpsC,100.00%,100.00%;KL8A1_06_kpsS,100.00%,100.00%;KL8A1_07_neuS,100.00%,100.00%;KL8A1_08_neuE,99.74%,100.00%;KL8A1_09_neuC,100.00%,100.00%;KL8A1_10_neuA,100.00%,100.00%;KL8A1_11_neuB,100.00%,100.00%;KL8A1_12_neuD,100.00%,100.00%;KL8A1_13_kpsT,100.00%,100.00%;KL8A1_14_kp…	NA	0	NA	0 / 14 (0.00%)	NA	6	KL58_13_rmlA,87.50%,99.31%;KL113_13_rmlB,91.67%,3.17%;KL134_12_group_182,100.00%,5.47%;KL183_09_group_38,100.00%,3.65%;KL113_13_rmlB,96.30%,7.12%;KL113_13_rmlB,100.00%,3.17%,partial	NA	NA	95	neuO	646	CVTE01000045.1	380047	100	646	0	0	1	646	1702	1057	0	1166
GCA_001519135.1_ASM151913v1_genomic	KL8A1	K1	Typeable	NA	1	1	0 bp	14 / 14 (100.00%)	KL8A1_01_kpsF,100.00%,100.00%;KL8A1_02_kpsE,100.00%,100.00%;KL8A1_03_kpsD,100.00%,100.00%;KL8A1_04_kpsU,100.00%,100.00%;KL8A1_05_kpsC,100.00%,100.00%;KL8A1_06_kpsS,100.00%,100.00%;KL8A1_07_neuS,100.00%,100.00%;KL8A1_08_neuE,100.00%,100.00%;KL8A1_09_neuC,100.00%,100.00%;KL8A1_10_neuA,100.00%,100.00%;KL8A1_11_neuB,100.00%,100.00%;KL8A1_12_neuD,100.00%,100.00%;KL8A1_13_kpsT,100.00%,100.00%;KL8A1_14_…	NA	0	NA	0 / 14 (0.00%)	NA	10	KL183_09_group_38,92.59%,3.93%;KL134_12_group_182,100.00%,5.47%;KL113_13_rmlB,100.00%,7.12%,partial;KL134_12_group_182,100.00%,5.47%,partial;KL113_13_rmlB,100.00%,6.60%,partial;KL113_13_rmlB,100.00%,6.60%,partial;KL113_13_rmlB,85.19%,7.12%,partial;KL134_12_group_182,100.00%,5.26%,partial;KL134_12_group_182,100.00%,5.26%,partial;KL134_12_group_182,100.00%,5.26%,partial	NA	NA	95	neuO	646	LQRV01000037.1	377326	100	646	0	0	1	646	338040	338685	0	1166
GCA_001519235.1_ASM151923v1_genomic	KL8A1	K1	Typeable	NA	1	1	0 bp	14 / 14 (100.00%)	KL8A1_01_kpsF,100.00%,100.00%;KL8A1_02_kpsE,100.00%,100.00%;KL8A1_03_kpsD,100.00%,100.00%;KL8A1_04_kpsU,100.00%,100.00%;KL8A1_05_kpsC,100.00%,100.00%;KL8A1_06_kpsS,100.00%,100.00%;KL8A1_07_neuS,100.00%,100.00%;KL8A1_08_neuE,100.00%,100.00%;KL8A1_09_neuC,100.00%,100.00%;KL8A1_10_neuA,100.00%,100.00%;KL8A1_11_neuB,100.00%,100.00%;KL8A1_12_neuD,100.00%,100.00%;KL8A1_13_kpsT,100.00%,100.00%;KL8A1_14_…	NA	0	NA	0 / 14 (0.00%)	NA	9	KL183_09_group_38,92.31%,3.79%,partial;KL113_13_rmlB,100.00%,7.12%,partial;KL134_12_group_182,100.00%,5.47%,partial;KL113_13_rmlB,100.00%,6.60%,partial;KL113_13_rmlB,100.00%,6.60%,partial;KL113_13_rmlB,85.19%,7.12%,partial;KL134_12_group_182,100.00%,5.26%,partial;KL134_12_group_182,100.00%,5.26%,partial;KL134_12_group_182,100.00%,4.84%,partial	NA	NA	95	neuO	646	LQSK01000047.1	371323	100	646	0	0	1	646	338040	338685	0	1166
GCA_001519285.1_ASM151928v1_genomic	KL8A1	K1	Typeable	NA	1	1	0 bp	14 / 14 (100.00%)	KL8A1_01_kpsF,100.00%,100.00%;KL8A1_02_kpsE,100.00%,100.00%;KL8A1_03_kpsD,100.00%,100.00%;KL8A1_04_kpsU,100.00%,100.00%;KL8A1_05_kpsC,100.00%,100.00%;KL8A1_06_kpsS,100.00%,100.00%;KL8A1_07_neuS,100.00%,100.00%;KL8A1_08_neuE,100.00%,100.00%;KL8A1_09_neuC,100.00%,100.00%;KL8A1_10_neuA,100.00%,100.00%;KL8A1_11_neuB,100.00%,100.00%;KL8A1_12_neuD,100.00%,100.00%;KL8A1_13_kpsT,100.00%,100.00%;KL8A1_14_…	NA	0	NA	0 / 14 (0.00%)	NA	8	KL113_13_rmlB,96.30%,7.12%;KL134_12_group_182,100.00%,5.47%,partial;KL183_09_group_38,100.00%,3.65%;KL134_12_group_182,100.00%,5.26%,partial;KL113_13_rmlB,85.19%,7.12%,partial;KL134_12_group_182,100.00%,5.26%,partial;KL134_12_group_182,100.00%,5.26%,partial;KL134_12_group_182,100.00%,5.26%,partial	NA	NA	95	neuO	646	LQSI01000126.1	382435	100	646	0	0	1	646	983	338	0	1166
GCA_001519365.2_ASM151936v2_genomic	KL8A1	K1	Typeable	NA	0.997	1	0 bp	14 / 14 (100.00%)	KL8A1_01_kpsF,100.00%,100.00%;KL8A1_02_kpsE,100.00%,100.00%;KL8A1_03_kpsD,100.00%,100.00%;KL8A1_04_kpsU,99.19%,100.00%;KL8A1_05_kpsC,98.07%,100.00%;KL8A1_06_kpsS,99.25%,100.00%;KL8A1_07_neuS,100.00%,100.00%;KL8A1_08_neuE,99.74%,100.00%;KL8A1_09_neuC,100.00%,100.00%;KL8A1_10_neuA,100.00%,100.00%;KL8A1_11_neuB,100.00%,100.00%;KL8A1_12_neuD,100.00%,100.00%;KL8A1_13_kpsT,100.00%,100.00%;KL8A1_14_kpsM…	NA	0	NA	0 / 14 (0.00%)	NA	4	KL113_13_rmlB,100.00%,7.12%;KL113_13_rmlB,96.30%,7.12%;KL183_09_group_38,100.00%,3.65%;KL113_13_rmlB,100.00%,3.17%	NA	NA	144	neuO	646	LQSL02000003.1	5064857	99.381	646	4	0	1	646	2308559	2307914	0	1148
GCA_001519435.1_ASM151943v1_genomic	KL8A1	K1	Typeable	NA	0.997	1	0 bp	14 / 14 (100.00%)	KL8A1_01_kpsF,100.00%,100.00%;KL8A1_02_kpsE,100.00%,100.00%;KL8A1_03_kpsD,100.00%,100.00%;KL8A1_04_kpsU,98.78%,100.00%;KL8A1_05_kpsC,98.07%,100.00%;KL8A1_06_kpsS,99.25%,100.00%;KL8A1_07_neuS,100.00%,100.00%;KL8A1_08_neuE,99.74%,100.00%;KL8A1_09_neuC,100.00%,100.00%;KL8A1_10_neuA,100.00%,100.00%;KL8A1_11_neuB,100.00%,100.00%;KL8A1_12_neuD,100.00%,100.00%;KL8A1_13_kpsT,100.00%,100.00%;KL8A1_14_kpsM…	NA	0	NA	0 / 14 (0.00%)	NA	4	KL113_13_rmlB,100.00%,7.12%;KL113_13_rmlB,96.30%,7.12%,partial;KL183_09_group_38,100.00%,3.65%;KL113_13_rmlB,100.00%,3.17%	NA	NA	144	neuO	646	LQRZ01000190.1	161927	99.381	646	4	0	1	646	160933	161578	0	1148
GCA_001519555.1_ASM151955v1_genomic	KL8A1	K1	Typeable	NA	1	1	0 bp	14 / 14 (100.00%)	KL8A1_01_kpsF,100.00%,100.00%;KL8A1_02_kpsE,100.00%,100.00%;KL8A1_03_kpsD,100.00%,100.00%;KL8A1_04_kpsU,100.00%,100.00%;KL8A1_05_kpsC,100.00%,100.00%;KL8A1_06_kpsS,100.00%,100.00%;KL8A1_07_neuS,100.00%,100.00%;KL8A1_08_neuE,100.00%,100.00%;KL8A1_09_neuC,100.00%,100.00%;KL8A1_10_neuA,100.00%,100.00%;KL8A1_11_neuB,100.00%,100.00%;KL8A1_12_neuD,100.00%,100.00%;KL8A1_13_kpsT,100.00%,100.00%;KL8A1_14_…	NA	0	NA	0 / 14 (0.00%)	NA	9	KL113_13_rmlB,100.00%,7.12%,partial;KL183_09_group_38,92.31%,3.79%,partial;KL134_12_group_182,100.00%,5.26%,partial;KL113_13_rmlB,100.00%,6.60%,partial;KL113_13_rmlB,100.00%,6.60%,partial;KL113_13_rmlB,85.19%,7.12%,partial;KL134_12_group_182,100.00%,5.26%,partial;KL134_12_group_182,100.00%,5.26%,partial;KL134_12_group_182,100.00%,5.26%,partial	NA	NA	95	neuO	646	LQSS01000017.1	89016	100	646	0	0	1	646	39731	39086	0	1166
GCA_001519715.1_ASM151971v1_genomic	KL8A1	K1	Typeable	NA	1	1	0 bp	14 / 14 (100.00%)	KL8A1_01_kpsF,100.00%,100.00%;KL8A1_02_kpsE,100.00%,100.00%;KL8A1_03_kpsD,100.00%,100.00%;KL8A1_04_kpsU,100.00%,100.00%;KL8A1_05_kpsC,100.00%,100.00%;KL8A1_06_kpsS,100.00%,100.00%;KL8A1_07_neuS,100.00%,100.00%;KL8A1_08_neuE,100.00%,100.00%;KL8A1_09_neuC,100.00%,100.00%;KL8A1_10_neuA,100.00%,100.00%;KL8A1_11_neuB,100.00%,100.00%;KL8A1_12_neuD,100.00%,100.00%;KL8A1_13_kpsT,100.00%,100.00%;KL8A1_14_…	NA	0	NA	0 / 14 (0.00%)	NA	4	KL183_09_group_38,92.31%,3.79%,partial;KL134_12_group_182,100.00%,5.47%;KL134_12_group_182,100.00%,5.47%,partial;KL134_12_group_182,100.00%,5.26%,partial	NA	NA	95	neuO	646	LQSD01000023.1	323689	100	646	0	0	1	646	290993	291638	0	1166
GCA_001519735.1_ASM151973v1_genomic	KL8A1	K1	Typeable	NA	1	1	0 bp	14 / 14 (100.00%)	KL8A1_01_kpsF,100.00%,100.00%;KL8A1_02_kpsE,100.00%,100.00%;KL8A1_03_kpsD,100.00%,100.00%;KL8A1_04_kpsU,100.00%,100.00%;KL8A1_05_kpsC,100.00%,100.00%;KL8A1_06_kpsS,100.00%,100.00%;KL8A1_07_neuS,100.00%,100.00%;KL8A1_08_neuE,100.00%,100.00%;KL8A1_09_neuC,100.00%,100.00%;KL8A1_10_neuA,100.00%,100.00%;KL8A1_11_neuB,100.00%,100.00%;KL8A1_12_neuD,100.00%,100.00%;KL8A1_13_kpsT,100.00%,100.00%;KL8A1_14_…	NA	0	NA	0 / 14 (0.00%)	NA	8	KL113_13_rmlB,100.00%,7.12%;KL183_09_group_38,92.31%,3.79%,partial;KL134_12_group_182,100.00%,5.47%,partial;KL113_13_rmlB,100.00%,6.60%,partial;KL113_13_rmlB,85.19%,7.12%,partial;KL134_12_group_182,100.00%,5.26%,partial;KL134_12_group_182,100.00%,5.26%,partial;KL134_12_group_182,100.00%,5.26%,partial	NA	NA	95	neuO	646	LQSR01000021.1	88551	100	646	0	0	1	646	49286	49931	0	1166
GCA_001519755.1_ASM151975v1_genomic	KL8A1	K1	Typeable	NA	1	1	0 bp	14 / 14 (100.00%)	KL8A1_01_kpsF,100.00%,100.00%;KL8A1_02_kpsE,100.00%,100.00%;KL8A1_03_kpsD,100.00%,100.00%;KL8A1_04_kpsU,100.00%,100.00%;KL8A1_05_kpsC,100.00%,100.00%;KL8A1_06_kpsS,100.00%,100.00%;KL8A1_07_neuS,100.00%,100.00%;KL8A1_08_neuE,100.00%,100.00%;KL8A1_09_neuC,100.00%,100.00%;KL8A1_10_neuA,100.00%,100.00%;KL8A1_11_neuB,100.00%,100.00%;KL8A1_12_neuD,100.00%,100.00%;KL8A1_13_kpsT,100.00%,100.00%;KL8A1_14_…	NA	0	NA	0 / 14 (0.00%)	NA	9	KL183_09_group_38,92.31%,3.79%,partial;KL113_13_rmlB,100.00%,7.12%,partial;KL134_12_group_182,100.00%,5.47%,partial;KL113_13_rmlB,100.00%,6.60%,partial;KL113_13_rmlB,100.00%,6.60%,partial;KL113_13_rmlB,85.19%,7.12%,partial;KL134_12_group_182,100.00%,5.26%,partial;KL134_12_group_182,100.00%,5.26%,partial;KL134_12_group_182,100.00%,4.63%,partial	NA	NA	95	neuO	646	LQSG01000048.1	370715	100	646	0	0	1	646	338040	338685	0	1166
GCA_001519875.1_ASM151987v1_genomic	KL8A1	K1	Typeable	NA	0.9913	1.0001	1 bp	14 / 14 (100.00%)	KL8A1_01_kpsF,99.08%,100.00%;KL8A1_02_kpsE,99.73%,100.00%;KL8A1_03_kpsD,99.64%,100.00%;KL8A1_04_kpsU,97.97%,100.00%;KL8A1_05_kpsC,96.59%,100.00%;KL8A1_06_kpsS,98.22%,99.25%;KL8A1_07_neuS,99.76%,100.00%;KL8A1_08_neuE,98.17%,100.00%;KL8A1_09_neuC,99.74%,100.00%;KL8A1_10_neuA,99.52%,100.00%;KL8A1_11_neuB,99.42%,100.00%;KL8A1_12_neuD,100.00%,100.00%;KL8A1_13_kpsT,100.00%,100.00%;KL8A1_14_kpsM,100.00%…	NA	0	NA	0 / 14 (0.00%)	NA	8	KL134_12_group_182,100.00%,5.47%,partial;KL134_12_group_182,100.00%,5.47%;KL113_13_rmlB,96.30%,7.12%;KL113_13_rmlB,100.00%,3.17%,partial;KL134_12_group_182,100.00%,5.26%,partial;KL134_12_group_182,96.00%,5.26%,partial;KL134_12_group_182,100.00%,5.05%,partial;KL134_12_group_182,100.00%,4.21%,partial	NA	NA	429	neuO	646	LQTB01000023.1	431025	99.536	646	3	0	1	646	150573	151218	0	1152
GCA_001519895.1_ASM151989v1_genomic	KL8A1	K1	Typeable	?3	0.9995	1.0017	n/a	14 / 14 (100.00%)	KL8A1_01_kpsF,100.00%,100.00%;KL8A1_02_kpsE,99.73%,100.00%;KL8A1_03_kpsD,99.68%,55.73%,partial;KL8A1_03_kpsD,100.00%,33.33%,partial;KL8A1_03_kpsD,100.00%,12.37%,partial;KL8A1_04_kpsU,100.00%,100.00%;KL8A1_05_kpsC,100.00%,100.00%;KL8A1_06_kpsS,100.00%,100.00%;KL8A1_07_neuS,100.00%,100.00%;KL8A1_08_neuE,99.74%,100.00%;KL8A1_09_neuC,100.00%,100.00%;KL8A1_10_neuA,100.00%,100.00%;KL8A1_11_neuB,100.00%…	NA	0	NA	0 / 14 (0.00%)	NA	8	KL183_09_group_38,96.30%,3.79%;KL113_13_rmlB,91.67%,3.17%;KL113_13_rmlB,100.00%,7.12%;KL134_12_group_182,100.00%,5.47%;KL134_12_group_182,100.00%,5.47%;KL134_12_group_182,100.00%,5.47%;KL134_12_group_182,100.00%,5.47%;KL113_13_rmlB,85.19%,7.12%,partial	NA	NA	95	NA	NA	NA	NA	NA	NA	NA	NA	NA	NA	NA	NA	NA	NA
GCA_001520195.1_ASM152019v1_genomic	KL8A1	K1	Typeable	NA	0.9996	1	0 bp	14 / 14 (100.00%)	KL8A1_01_kpsF,100.00%,100.00%;KL8A1_02_kpsE,99.73%,100.00%;KL8A1_03_kpsD,100.00%,100.00%;KL8A1_04_kpsU,100.00%,100.00%;KL8A1_05_kpsC,100.00%,100.00%;KL8A1_06_kpsS,100.00%,100.00%;KL8A1_07_neuS,100.00%,100.00%;KL8A1_08_neuE,99.74%,100.00%;KL8A1_09_neuC,100.00%,100.00%;KL8A1_10_neuA,100.00%,100.00%;KL8A1_11_neuB,100.00%,100.00%;KL8A1_12_neuD,100.00%,100.00%;KL8A1_13_kpsT,100.00%,100.00%;KL8A1_14_kp…	NA	0	NA	0 / 14 (0.00%)	NA	8	KL113_13_rmlB,91.67%,3.17%;KL113_13_rmlB,100.00%,7.12%;KL134_12_group_182,100.00%,5.47%,partial;KL183_09_group_38,100.00%,3.65%;KL183_09_group_38,100.00%,3.65%,partial;KL113_13_rmlB,85.19%,7.12%,partial;KL134_12_group_182,100.00%,5.26%,partial;KL134_12_group_182,100.00%,5.26%,partial	NA	NA	95	neuO	646	LQUU01000179.1	42759	99.536	646	3	0	1	646	15469	16114	0	1152
GCA_001520735.1_ASM152073v1_genomic	KL8A1	K1	Typeable	?2	0.9966	1.0102	n/a	14 / 14 (100.00%)	KL8A1_01_kpsF,100.00%,100.00%;KL8A1_02_kpsE,100.00%,100.00%;KL8A1_03_kpsD,100.00%,59.50%,partial;KL8A1_03_kpsD,100.00%,37.63%,partial;KL8A1_03_kpsD,98.55%,12.37%,partial;KL8A1_04_kpsU,99.19%,100.00%;KL8A1_05_kpsC,98.07%,100.00%;KL8A1_06_kpsS,99.25%,100.00%;KL8A1_07_neuS,100.00%,100.00%;KL8A1_08_neuE,99.48%,100.00%;KL8A1_09_neuC,100.00%,100.00%;KL8A1_10_neuA,100.00%,100.00%;KL8A1_11_neuB,100.00%,1…	NA	0	NA	0 / 14 (0.00%)	NA	6	KL113_13_rmlB,91.67%,3.17%;KL113_13_rmlB,100.00%,7.12%;KL134_12_group_182,100.00%,5.47%,partial;KL113_13_rmlB,100.00%,3.17%;KL134_12_group_182,100.00%,5.26%,partial;KL134_12_group_182,100.00%,5.26%,partial	NA	NA	144	NA	NA	NA	NA	NA	NA	NA	NA	NA	NA	NA	NA	NA	NA
GCA_001520775.2_ASM152077v2_genomic	KL8A1	K1	Typeable	NA	1	1	0 bp	14 / 14 (100.00%)	KL8A1_01_kpsF,100.00%,100.00%;KL8A1_02_kpsE,100.00%,100.00%;KL8A1_03_kpsD,100.00%,100.00%;KL8A1_04_kpsU,100.00%,100.00%;KL8A1_05_kpsC,100.00%,100.00%;KL8A1_06_kpsS,100.00%,100.00%;KL8A1_07_neuS,100.00%,100.00%;KL8A1_08_neuE,100.00%,100.00%;KL8A1_09_neuC,100.00%,100.00%;KL8A1_10_neuA,100.00%,100.00%;KL8A1_11_neuB,100.00%,100.00%;KL8A1_12_neuD,100.00%,100.00%;KL8A1_13_kpsT,100.00%,100.00%;KL8A1_14_…	NA	0	NA	0 / 14 (0.00%)	NA	10	KL183_09_group_38,89.66%,4.77%;KL183_09_group_38,92.59%,3.93%;KL113_13_rmlB,100.00%,7.12%;KL113_13_rmlB,100.00%,7.12%;KL113_13_rmlB,100.00%,7.12%;KL113_13_rmlB,100.00%,7.12%;KL113_13_rmlB,100.00%,7.12%;KL134_12_group_182,100.00%,5.47%;KL183_09_group_38,96.15%,3.65%;KL113_13_rmlB,85.19%,7.12%	NA	NA	95	neuO	646	LQVV02000005.1	5127203	100	646	0	0	1	646	1821459	1822104	0	1166
GCA_001520875.1_ASM152087v1_genomic	KL8A1	K1	Typeable	NA	0.9996	1	0 bp	14 / 14 (100.00%)	KL8A1_01_kpsF,100.00%,100.00%;KL8A1_02_kpsE,99.73%,100.00%;KL8A1_03_kpsD,100.00%,100.00%;KL8A1_04_kpsU,100.00%,100.00%;KL8A1_05_kpsC,100.00%,100.00%;KL8A1_06_kpsS,100.00%,100.00%;KL8A1_07_neuS,100.00%,100.00%;KL8A1_08_neuE,99.74%,100.00%;KL8A1_09_neuC,100.00%,100.00%;KL8A1_10_neuA,100.00%,100.00%;KL8A1_11_neuB,100.00%,100.00%;KL8A1_12_neuD,100.00%,100.00%;KL8A1_13_kpsT,100.00%,100.00%;KL8A1_14_kp…	NA	0	NA	0 / 14 (0.00%)	NA	9	KL58_11_rmlB,87.07%,72.85%;KL113_13_rmlB,91.67%,3.17%;KL134_12_group_182,100.00%,5.47%;KL113_13_rmlB,96.30%,7.12%;KL183_09_group_38,100.00%,3.65%;KL134_12_group_182,100.00%,5.26%,partial;KL134_12_group_182,100.00%,5.26%,partial;KL134_12_group_182,100.00%,5.26%,partial;KL134_12_group_182,100.00%,5.26%,partial	NA	NA	95	neuO	646	LQUB01000001.1	249887	100	646	0	0	1	646	233340	233985	0	1166
GCA_001521025.1_ASM152102v1_genomic	KL8A1	K1	Typeable	?2	0.9947	1.0049	n/a	14 / 14 (100.00%)	KL8A1_01_kpsF,99.39%,100.00%;KL8A1_02_kpsE,99.46%,100.00%;KL8A1_03_kpsD,99.82%,100.00%;KL8A1_04_kpsU,98.37%,100.00%;KL8A1_05_kpsC,98.07%,100.00%;KL8A1_06_kpsS,98.75%,79.55%,partial;KL8A1_06_kpsS,99.07%,26.68%,partial;KL8A1_07_neuS,100.00%,100.00%;KL8A1_08_neuE,99.48%,100.00%;KL8A1_09_neuC,100.00%,100.00%;KL8A1_10_neuA,100.00%,100.00%;KL8A1_11_neuB,99.71%,100.00%;KL8A1_12_neuD,100.00%,100.00%;KL8A…	NA	0	NA	0 / 14 (0.00%)	NA	12	KL113_13_rmlB,100.00%,7.65%;KL113_13_rmlB,100.00%,7.12%;KL134_12_group_182,100.00%,5.47%;KL183_09_group_38,100.00%,3.65%,partial;KL113_13_rmlB,100.00%,3.17%;KL113_13_rmlB,100.00%,3.17%;KL113_13_rmlB,100.00%,3.17%;KL183_09_group_38,100.00%,3.65%,partial;KL113_13_rmlB,85.19%,7.12%,partial;KL134_12_group_182,100.00%,5.26%,partial;KL183_09_group_38,100.00%,3.51%,partial;KL183_09_group_38,100.00%,2.95…	NA	NA	62	neuO	646	LQUS01000014.1	17842	99.226	646	5	0	1	646	1123	478	0	1143
GCA_001521075.1_ASM152107v1_genomic	KL8A1	K1	Typeable	NA	0.9962	1	0 bp	14 / 14 (100.00%)	KL8A1_01_kpsF,99.69%,100.00%;KL8A1_02_kpsE,99.73%,100.00%;KL8A1_03_kpsD,100.00%,100.00%;KL8A1_04_kpsU,99.19%,100.00%;KL8A1_05_kpsC,98.07%,100.00%;KL8A1_06_kpsS,99.25%,100.00%;KL8A1_07_neuS,100.00%,100.00%;KL8A1_08_neuE,99.48%,100.00%;KL8A1_09_neuC,100.00%,100.00%;KL8A1_10_neuA,100.00%,100.00%;KL8A1_11_neuB,99.71%,100.00%;KL8A1_12_neuD,99.52%,100.00%;KL8A1_13_kpsT,100.00%,100.00%;KL8A1_14_kpsM,100…	NA	0	NA	0 / 14 (0.00%)	NA	7	KL113_13_rmlB,100.00%,7.12%;KL113_13_rmlB,96.30%,7.12%;KL134_12_group_182,100.00%,5.47%,partial;KL134_12_group_182,100.00%,5.47%;KL113_13_rmlB,100.00%,6.60%,partial;KL134_12_group_182,100.00%,4.84%,partial;KL134_12_group_182,100.00%,4.63%	NA	NA	1158	NA	NA	NA	NA	NA	NA	NA	NA	NA	NA	NA	NA	NA	NA
GCA_001521435.1_ASM152143v1_genomic	KL8A1	K1	Typeable	?3	0.9938	1.0017	n/a	14 / 14 (100.00%)	KL8A1_01_kpsF,99.69%,100.00%;KL8A1_02_kpsE,99.73%,100.00%;KL8A1_03_kpsD,99.68%,55.56%,partial;KL8A1_03_kpsD,100.00%,33.69%,partial;KL8A1_03_kpsD,100.00%,12.19%,partial;KL8A1_04_kpsU,99.19%,100.00%;KL8A1_05_kpsC,96.74%,100.00%;KL8A1_06_kpsS,98.22%,99.25%;KL8A1_07_neuS,99.76%,100.00%;KL8A1_08_neuE,98.43%,100.00%;KL8A1_09_neuC,99.74%,100.00%;KL8A1_10_neuA,99.52%,100.00%;KL8A1_11_neuB,99.42%,100.00%;…	NA	0	NA	0 / 14 (0.00%)	NA	3	KL134_12_group_182,100.00%,5.47%;KL113_13_rmlB,92.59%,7.12%;KL113_13_rmlB,100.00%,3.17%	NA	NA	357	NA	NA	NA	NA	NA	NA	NA	NA	NA	NA	NA	NA	NA	NA
GCA_001521455.1_ASM152145v1_genomic	KL8A1	K1	Typeable	NA	0.9993	1	0 bp	14 / 14 (100.00%)	KL8A1_01_kpsF,100.00%,100.00%;KL8A1_02_kpsE,99.73%,100.00%;KL8A1_03_kpsD,100.00%,100.00%;KL8A1_04_kpsU,100.00%,100.00%;KL8A1_05_kpsC,100.00%,100.00%;KL8A1_06_kpsS,100.00%,100.00%;KL8A1_07_neuS,100.00%,100.00%;KL8A1_08_neuE,99.74%,100.00%;KL8A1_09_neuC,100.00%,100.00%;KL8A1_10_neuA,100.00%,100.00%;KL8A1_11_neuB,100.00%,100.00%;KL8A1_12_neuD,99.52%,100.00%;KL8A1_13_kpsT,100.00%,100.00%;KL8A1_14_kps…	NA	0	NA	0 / 14 (0.00%)	NA	5	KL183_09_group_38,100.00%,3.79%;KL113_13_rmlB,100.00%,7.12%;KL134_12_group_182,100.00%,5.47%;KL183_09_group_38,100.00%,3.65%;KL113_13_rmlB,85.19%,7.12%,partial	NA	NA	95	neuO	646	LQWM01000118.1	16267	99.536	646	3	0	1	646	15469	16114	0	1152
GCA_001521575.1_ASM152157v1_genomic	KL8A1	K1	Typeable	NA	0.9993	1	0 bp	14 / 14 (100.00%)	KL8A1_01_kpsF,100.00%,100.00%;KL8A1_02_kpsE,99.73%,100.00%;KL8A1_03_kpsD,100.00%,100.00%;KL8A1_04_kpsU,100.00%,100.00%;KL8A1_05_kpsC,100.00%,100.00%;KL8A1_06_kpsS,100.00%,100.00%;KL8A1_07_neuS,100.00%,100.00%;KL8A1_08_neuE,99.74%,100.00%;KL8A1_09_neuC,100.00%,100.00%;KL8A1_10_neuA,100.00%,100.00%;KL8A1_11_neuB,100.00%,100.00%;KL8A1_12_neuD,100.00%,100.00%;KL8A1_13_kpsT,100.00%,100.00%;KL8A1_14_kp…	NA	0	NA	0 / 14 (0.00%)	NA	11	KL58_13_rmlA,87.50%,99.31%;KL183_09_group_38,100.00%,3.79%;KL113_13_rmlB,91.67%,3.17%;KL134_12_group_182,100.00%,5.47%;KL134_12_group_182,100.00%,5.47%;KL134_12_group_182,100.00%,5.47%;KL183_09_group_38,100.00%,3.65%;KL113_13_rmlB,96.30%,7.12%;KL113_13_rmlB,85.19%,7.12%,partial;KL134_12_group_182,100.00%,5.26%,partial;KL134_12_group_182,100.00%,5.26%,partial	NA	NA	95	neuO	646	LQVT01000001.1	350935	99.536	646	3	0	1	646	258733	259378	0	1152
GCA_001524885.1_ASM152488v1_genomic	KL8A1	K1	Typeable	?2	0.9994	1.0049	n/a	14 / 14 (100.00%)	KL8A1_01_kpsF,100.00%,100.00%;KL8A1_02_kpsE,99.73%,100.00%;KL8A1_03_kpsD,100.00%,100.00%;KL8A1_04_kpsU,100.00%,100.00%;KL8A1_05_kpsC,100.00%,87.56%,partial;KL8A1_05_kpsC,100.00%,16.15%,partial;KL8A1_06_kpsS,100.00%,100.00%;KL8A1_07_neuS,100.00%,100.00%;KL8A1_08_neuE,99.74%,100.00%;KL8A1_09_neuC,100.00%,100.00%;KL8A1_10_neuA,100.00%,100.00%;KL8A1_11_neuB,100.00%,100.00%;KL8A1_12_neuD,100.00%,100.0…	NA	0	NA	0 / 14 (0.00%)	NA	16	KL58_13_rmlA,87.50%,99.31%;KL183_09_group_38,100.00%,3.79%;KL113_13_rmlB,91.67%,3.17%;KL134_12_group_182,100.00%,5.47%,partial;KL113_13_rmlB,100.00%,7.12%;KL113_13_rmlB,100.00%,7.12%,partial;KL183_09_group_38,100.00%,3.65%;KL113_13_rmlB,100.00%,6.86%,partial;KL113_13_rmlB,100.00%,6.86%,partial;KL183_09_group_38,96.15%,3.65%;KL113_13_rmlB,100.00%,6.60%,partial;KL134_12_group_182,100.00%,5.26%,part…	NA	NA	95	NA	NA	NA	NA	NA	NA	NA	NA	NA	NA	NA	NA	NA	NA
GCA_001524905.1_ASM152490v1_genomic	KL8A1	K1	Typeable	NA	0.9996	1	0 bp	14 / 14 (100.00%)	KL8A1_01_kpsF,100.00%,100.00%;KL8A1_02_kpsE,99.73%,100.00%;KL8A1_03_kpsD,100.00%,100.00%;KL8A1_04_kpsU,100.00%,100.00%;KL8A1_05_kpsC,100.00%,100.00%;KL8A1_06_kpsS,100.00%,100.00%;KL8A1_07_neuS,100.00%,100.00%;KL8A1_08_neuE,99.74%,100.00%;KL8A1_09_neuC,100.00%,100.00%;KL8A1_10_neuA,100.00%,100.00%;KL8A1_11_neuB,100.00%,100.00%;KL8A1_12_neuD,100.00%,100.00%;KL8A1_13_kpsT,100.00%,100.00%;KL8A1_14_kp…	NA	0	NA	0 / 14 (0.00%)	NA	10	KL113_13_rmlB,91.67%,3.17%;KL134_12_group_182,100.00%,5.47%;KL183_09_group_38,100.00%,3.65%;KL113_13_rmlB,85.19%,7.12%,partial;KL134_12_group_182,100.00%,5.26%,partial;KL134_12_group_182,100.00%,5.26%,partial;KL134_12_group_182,100.00%,5.05%,partial;KL134_12_group_182,100.00%,5.05%,partial;KL134_12_group_182,100.00%,5.05%,partial;KL183_09_group_38,100.00%,3.37%,partial	NA	NA	95	neuO	646	LRAN01000166.1	42372	99.536	646	3	0	1	646	15469	16114	0	1152
GCA_001561835.1_ASM156183v1_genomic	KL8A1	K1	Typeable	?2	0.9996	1.0009	n/a	14 / 14 (100.00%)	KL8A1_01_kpsF,100.00%,100.00%;KL8A1_02_kpsE,99.73%,100.00%;KL8A1_03_kpsD,100.00%,100.00%;KL8A1_04_kpsU,100.00%,100.00%;KL8A1_05_kpsC,100.00%,100.00%;KL8A1_06_kpsS,100.00%,100.00%;KL8A1_07_neuS,100.00%,79.22%,partial;KL8A1_07_neuS,100.00%,21.76%,partial;KL8A1_08_neuE,99.74%,100.00%;KL8A1_09_neuC,100.00%,100.00%;KL8A1_10_neuA,100.00%,100.00%;KL8A1_11_neuB,100.00%,100.00%;KL8A1_12_neuD,100.00%,100.0…	NA	0	NA	0 / 14 (0.00%)	NA	14	KL58_13_rmlA,87.50%,99.31%;KL134_12_group_182,100.00%,5.47%;KL113_13_rmlB,91.67%,3.17%;KL113_13_rmlB,96.30%,7.12%;KL134_12_group_182,100.00%,5.47%,partial;KL134_12_group_182,100.00%,5.47%;KL183_09_group_38,100.00%,3.65%;KL113_13_rmlB,100.00%,3.17%,partial;KL134_12_group_182,100.00%,4.42%,partial;KL113_13_rmlB,50.00%,1.85%,partial;KL134_12_group_182,100.00%,4.42%,partial;KL134_12_group_182,100.00%…	NA	NA	95	neuO	646	LRXC01000082.1	275439	100	646	0	0	1	646	245998	246643	0	1166
GCA_001566635.1_ASM156663v1_genomic	KL8A1	K1	Typeable	NA	0.9921	1.0001	1 bp	14 / 14 (100.00%)	KL8A1_01_kpsF,99.08%,100.00%;KL8A1_02_kpsE,100.00%,100.00%;KL8A1_03_kpsD,99.82%,100.00%;KL8A1_04_kpsU,98.37%,100.00%;KL8A1_05_kpsC,96.89%,100.00%;KL8A1_06_kpsS,97.71%,99.25%;KL8A1_07_neuS,100.00%,100.00%;KL8A1_08_neuE,98.43%,100.00%;KL8A1_09_neuC,99.74%,100.00%;KL8A1_10_neuA,99.52%,100.00%;KL8A1_11_neuB,99.42%,100.00%;KL8A1_12_neuD,100.00%,100.00%;KL8A1_13_kpsT,100.00%,100.00%;KL8A1_14_kpsM,100.0…	NA	0	NA	0 / 14 (0.00%)	NA	6	KL134_12_group_182,100.00%,5.47%;KL134_12_group_182,100.00%,5.47%;KL134_12_group_182,100.00%,5.47%;KL134_12_group_182,100.00%,5.47%;KL113_13_rmlB,96.30%,7.12%;KL113_13_rmlB,85.19%,7.12%	NA	NA	131	neuO	646	CP014488.1	4897758	100	646	0	0	1	646	2457207	2457852	0	1166
GCA_001571565.1_ASM157156v1_genomic	KL8A1	K1	Typeable	NA	1	1	0 bp	14 / 14 (100.00%)	KL8A1_01_kpsF,100.00%,100.00%;KL8A1_02_kpsE,100.00%,100.00%;KL8A1_03_kpsD,100.00%,100.00%;KL8A1_04_kpsU,100.00%,100.00%;KL8A1_05_kpsC,100.00%,100.00%;KL8A1_06_kpsS,100.00%,100.00%;KL8A1_07_neuS,100.00%,100.00%;KL8A1_08_neuE,100.00%,100.00%;KL8A1_09_neuC,100.00%,100.00%;KL8A1_10_neuA,100.00%,100.00%;KL8A1_11_neuB,100.00%,100.00%;KL8A1_12_neuD,100.00%,100.00%;KL8A1_13_kpsT,100.00%,100.00%;KL8A1_14_…	NA	0	NA	0 / 14 (0.00%)	NA	8	KL113_13_rmlB,100.00%,7.12%;KL113_13_rmlB,100.00%,7.12%;KL134_12_group_182,100.00%,5.47%;KL113_13_rmlB,85.19%,7.12%;KL113_13_rmlB,100.00%,6.07%,partial;KL134_12_group_182,100.00%,4.84%,partial;KL134_12_group_182,100.00%,4.84%,partial;KL113_13_rmlB,100.00%,6.07%,partial	NA	NA	95	neuO	646	LRXR01000001.1	651192	100	646	0	0	1	646	268786	268141	0	1166
GCA_001571645.1_ASM157164v1_genomic	KL8A1	K1	Typeable	?2-	0.9973	0.9032	n/a	13 / 14 (92.86%)	KL8A1_01_kpsF,100.00%,100.00%;KL8A1_02_kpsE,100.00%,100.00%;KL8A1_03_kpsD,100.00%,100.00%;KL8A1_04_kpsU,99.19%,100.00%;KL8A1_05_kpsC,98.07%,100.00%;KL8A1_06_kpsS,99.25%,100.00%;KL8A1_07_neuS,100.00%,75.31%,partial;KL8A1_09_neuC,100.00%,94.63%,partial;KL8A1_10_neuA,100.00%,100.00%;KL8A1_11_neuB,100.00%,100.00%;KL8A1_12_neuD,100.00%,100.00%;KL8A1_13_kpsT,100.00%,100.00%;KL8A1_14_kpsM,100.00%,100.00%	KL8A1_08_neuE	0	NA	0 / 14 (0.00%)	NA	1	KL113_13_rmlB,100.00%,3.17%,partial	NA	NA	144	NA	NA	NA	NA	NA	NA	NA	NA	NA	NA	NA	NA	NA	NA
GCA_001571755.1_ASM157175v1_genomic	KL8A1	K1	Typeable	NA	0.9995	1	0 bp	14 / 14 (100.00%)	KL8A1_01_kpsF,100.00%,100.00%;KL8A1_02_kpsE,100.00%,100.00%;KL8A1_03_kpsD,100.00%,100.00%;KL8A1_04_kpsU,100.00%,100.00%;KL8A1_05_kpsC,99.85%,100.00%;KL8A1_06_kpsS,100.00%,100.00%;KL8A1_07_neuS,100.00%,100.00%;KL8A1_08_neuE,99.74%,100.00%;KL8A1_09_neuC,100.00%,100.00%;KL8A1_10_neuA,99.76%,100.00%;KL8A1_11_neuB,100.00%,100.00%;KL8A1_12_neuD,100.00%,100.00%;KL8A1_13_kpsT,100.00%,100.00%;KL8A1_14_kps…	NA	0	NA	0 / 14 (0.00%)	NA	2	KL113_13_rmlB,100.00%,3.17%;KL113_13_rmlB,88.89%,7.12%	NA	NA	647	NA	NA	NA	NA	NA	NA	NA	NA	NA	NA	NA	NA	NA	NA
GCA_001607515.1_ASM160751v1_genomic	KL8A1	K1	Typeable	NA	0.9959	1	0 bp	14 / 14 (100.00%)	KL8A1_01_kpsF,100.00%,100.00%;KL8A1_02_kpsE,100.00%,100.00%;KL8A1_03_kpsD,100.00%,100.00%;KL8A1_04_kpsU,99.19%,100.00%;KL8A1_05_kpsC,96.89%,100.00%;KL8A1_06_kpsS,98.75%,100.00%;KL8A1_07_neuS,100.00%,100.00%;KL8A1_08_neuE,99.74%,100.00%;KL8A1_09_neuC,100.00%,100.00%;KL8A1_10_neuA,100.00%,100.00%;KL8A1_11_neuB,99.71%,100.00%;KL8A1_12_neuD,100.00%,100.00%;KL8A1_13_kpsT,100.00%,100.00%;KL8A1_14_kpsM,…	NA	0	NA	0 / 14 (0.00%)	NA	3	KL134_12_group_182,100.00%,5.47%,partial;KL183_09_group_38,100.00%,3.65%;KL183_09_group_38,100.00%,2.52%,partial	NA	NA	504	NA	NA	NA	NA	NA	NA	NA	NA	NA	NA	NA	NA	NA	NA
GCA_001608125.1_ASM160812v1_genomic	KL8A1	K1	Typeable	NA	0.996	1	0 bp	14 / 14 (100.00%)	KL8A1_01_kpsF,99.69%,100.00%;KL8A1_02_kpsE,99.73%,100.00%;KL8A1_03_kpsD,100.00%,100.00%;KL8A1_04_kpsU,98.78%,100.00%;KL8A1_05_kpsC,97.93%,100.00%;KL8A1_06_kpsS,99.25%,100.00%;KL8A1_07_neuS,100.00%,100.00%;KL8A1_08_neuE,99.74%,100.00%;KL8A1_09_neuC,100.00%,100.00%;KL8A1_10_neuA,100.00%,100.00%;KL8A1_11_neuB,99.71%,100.00%;KL8A1_12_neuD,99.52%,100.00%;KL8A1_13_kpsT,100.00%,100.00%;KL8A1_14_kpsM,100…	NA	0	NA	0 / 14 (0.00%)	NA	2	KL113_13_rmlB,85.19%,7.12%;KL183_09_group_38,100.00%,2.81%	NA	NA	80	neuO	646	LOGP01000001.1	552056	99.536	646	3	0	1	646	274084	273439	0	1152
GCA_001614405.1_ASM161440v1_genomic	KL8A1	K1	Typeable	NA	0.9956	1	0 bp	14 / 14 (100.00%)	KL8A1_01_kpsF,99.39%,100.00%;KL8A1_02_kpsE,99.73%,100.00%;KL8A1_03_kpsD,99.82%,100.00%;KL8A1_04_kpsU,98.78%,100.00%;KL8A1_05_kpsC,97.93%,100.00%;KL8A1_06_kpsS,99.25%,100.00%;KL8A1_07_neuS,100.00%,100.00%;KL8A1_08_neuE,99.48%,100.00%;KL8A1_09_neuC,99.74%,100.00%;KL8A1_10_neuA,100.00%,100.00%;KL8A1_11_neuB,99.71%,100.00%;KL8A1_12_neuD,100.00%,100.00%;KL8A1_13_kpsT,100.00%,100.00%;KL8A1_14_kpsM,100.…	NA	0	NA	0 / 14 (0.00%)	NA	10	KL17_10_ybl130,100.00%,89.11%,partial;KL214_14_rmlB,76.33%,91.69%;KL113_13_rmlB,100.00%,7.65%;KL113_13_rmlB,100.00%,7.12%;KL134_12_group_182,100.00%,5.47%;KL113_13_rmlB,100.00%,7.12%;KL113_13_rmlB,100.00%,7.12%,partial;KL113_13_rmlB,100.00%,7.12%;KL113_13_rmlB,100.00%,7.12%;KL183_09_group_38,100.00%,3.65%	NA	NA	5331	NA	NA	NA	NA	NA	NA	NA	NA	NA	NA	NA	NA	NA	NA
GCA_001621085.1_ASM162108v1_genomic	KL8A1	K1	Typeable	NA	0.9996	1	0 bp	14 / 14 (100.00%)	KL8A1_01_kpsF,100.00%,100.00%;KL8A1_02_kpsE,99.73%,100.00%;KL8A1_03_kpsD,100.00%,100.00%;KL8A1_04_kpsU,100.00%,100.00%;KL8A1_05_kpsC,100.00%,100.00%;KL8A1_06_kpsS,100.00%,100.00%;KL8A1_07_neuS,100.00%,100.00%;KL8A1_08_neuE,99.74%,100.00%;KL8A1_09_neuC,100.00%,100.00%;KL8A1_10_neuA,100.00%,100.00%;KL8A1_11_neuB,100.00%,100.00%;KL8A1_12_neuD,100.00%,100.00%;KL8A1_13_kpsT,100.00%,100.00%;KL8A1_14_kp…	NA	0	NA	0 / 14 (0.00%)	NA	9	KL58_13_rmlA,87.50%,99.31%;KL134_12_group_182,100.00%,5.47%;KL183_09_group_38,100.00%,3.65%;KL113_13_rmlB,100.00%,3.17%;KL113_13_rmlB,100.00%,3.17%,partial;KL113_13_rmlB,100.00%,2.64%,partial;KL113_13_rmlB,100.00%,2.64%,partial;KL113_13_rmlB,100.00%,2.64%,partial;KL113_13_rmlB,100.00%,2.64%,partial	NA	NA	95	neuO	646	LVRM01000001.1	416316	100	646	0	0	1	646	415334	415979	0	1166
GCA_001621125.1_ASM162112v1_genomic	KL8A1	K1	Typeable	?4	0.9984	1.1178	n/a	14 / 14 (100.00%)	KL8A1_01_kpsF,100.00%,100.00%;KL8A1_02_kpsE,99.73%,100.00%;KL8A1_03_kpsD,99.68%,55.73%,partial;KL8A1_03_kpsD,100.00%,37.46%,partial;KL8A1_03_kpsD,100.00%,37.63%,partial;KL8A1_03_kpsD,100.00%,33.33%,partial;KL8A1_03_kpsD,99.46%,33.33%,partial;KL8A1_03_kpsD,98.55%,12.37%,partial;KL8A1_04_kpsU,100.00%,100.00%;KL8A1_05_kpsC,99.85%,100.00%;KL8A1_06_kpsS,100.00%,100.00%;KL8A1_07_neuS,100.00%,100.00%;KL…	NA	0	NA	0 / 14 (0.00%)	NA	15	KL58_13_rmlA,87.50%,99.31%;KL113_13_rmlB,91.67%,3.17%;KL134_12_group_182,100.00%,5.47%,partial;KL183_09_group_38,100.00%,3.65%;KL113_13_rmlB,96.30%,7.12%;KL183_09_group_38,92.31%,3.65%,partial;KL113_13_rmlB,100.00%,3.17%;KL113_13_rmlB,100.00%,3.17%;KL134_12_group_182,100.00%,5.26%,partial;KL134_12_group_182,100.00%,5.26%,partial;KL134_12_group_182,100.00%,5.26%,partial;KL134_12_group_182,100.00%,…	NA	NA	95	neuO	646	LVRN01000003.1	18399	100	646	0	0	1	646	15468	16113	0	1166
GCA_001621385.1_ASM162138v1_genomic	KL8A1	K1	Typeable	NA	0.9952	1	0 bp	14 / 14 (100.00%)	KL8A1_01_kpsF,99.39%,100.00%;KL8A1_02_kpsE,99.46%,100.00%;KL8A1_03_kpsD,99.82%,100.00%;KL8A1_04_kpsU,98.37%,100.00%;KL8A1_05_kpsC,98.07%,100.00%;KL8A1_06_kpsS,99.25%,100.00%;KL8A1_07_neuS,100.00%,100.00%;KL8A1_08_neuE,99.21%,100.00%;KL8A1_09_neuC,100.00%,100.00%;KL8A1_10_neuA,100.00%,100.00%;KL8A1_11_neuB,99.71%,100.00%;KL8A1_12_neuD,100.00%,100.00%;KL8A1_13_kpsT,100.00%,100.00%;KL8A1_14_kpsM,100…	NA	0	NA	0 / 14 (0.00%)	NA	13	KL113_13_rmlB,100.00%,7.65%;KL113_13_rmlB,91.67%,3.17%;KL113_13_rmlB,100.00%,7.12%;KL134_12_group_182,100.00%,5.47%,partial;KL134_12_group_182,100.00%,5.47%,partial;KL183_09_group_38,100.00%,3.65%;KL113_13_rmlB,100.00%,3.17%,partial;KL134_12_group_182,100.00%,5.26%,partial;KL134_12_group_182,100.00%,5.26%,partial;KL134_12_group_182,100.00%,5.26%,partial;KL134_12_group_182,100.00%,5.26%,partial;KL…	NA	NA	1193	NA	NA	NA	NA	NA	NA	NA	NA	NA	NA	NA	NA	NA	NA
GCA_001621505.1_ASM162150v1_genomic	KL8A1	K1	Typeable	NA	0.9951	0.9998	-3 bp	14 / 14 (100.00%)	KL8A1_01_kpsF,99.39%,100.00%;KL8A1_02_kpsE,99.46%,100.00%;KL8A1_03_kpsD,99.64%,99.82%;KL8A1_04_kpsU,98.37%,100.00%;KL8A1_05_kpsC,98.07%,100.00%;KL8A1_06_kpsS,99.25%,100.00%;KL8A1_07_neuS,100.00%,100.00%;KL8A1_08_neuE,99.21%,100.00%;KL8A1_09_neuC,100.00%,100.00%;KL8A1_10_neuA,100.00%,100.00%;KL8A1_11_neuB,99.71%,100.00%;KL8A1_12_neuD,100.00%,100.00%;KL8A1_13_kpsT,100.00%,100.00%;KL8A1_14_kpsM,100.…	NA	0	NA	0 / 14 (0.00%)	NA	13	KL113_13_rmlB,100.00%,7.65%;KL113_13_rmlB,91.67%,3.17%;KL134_12_group_182,100.00%,5.47%;KL113_13_rmlB,100.00%,7.12%;KL134_12_group_182,100.00%,5.47%;KL134_12_group_182,100.00%,5.47%;KL183_09_group_38,100.00%,3.65%;KL183_09_group_38,100.00%,3.65%;KL113_13_rmlB,100.00%,3.17%;KL134_12_group_182,100.00%,5.26%,partial;KL134_12_group_182,100.00%,5.26%,partial;KL134_12_group_182,100.00%,5.26%,partial;KL…	NA	NA	1193	NA	NA	NA	NA	NA	NA	NA	NA	NA	NA	NA	NA	NA	NA
GCA_001621665.2_ASM162166v2_genomic	KL8A1	K1	Typeable	!	0.9996	0.9999	-1 bp	14 / 14 (100.00%)	KL8A1_01_kpsF,100.00%,100.00%;KL8A1_02_kpsE,99.73%,100.00%;KL8A1_03_kpsD,100.00%,100.00%;KL8A1_04_kpsU,100.00%,100.00%;KL8A1_05_kpsC,100.00%,100.00%;KL8A1_06_kpsS,100.00%,100.00%;KL8A1_07_neuS,100.00%,38.14%,truncated;KL8A1_08_neuE,99.74%,100.00%;KL8A1_09_neuC,100.00%,100.00%;KL8A1_10_neuA,100.00%,100.00%;KL8A1_11_neuB,100.00%,100.00%;KL8A1_12_neuD,100.00%,100.00%;KL8A1_13_kpsT,100.00%,100.00%;KL…	NA	0	NA	0 / 14 (0.00%)	NA	8	KL113_13_rmlB,100.00%,7.12%;KL113_13_rmlB,91.67%,3.17%;KL134_12_group_182,100.00%,5.47%;KL134_12_group_182,100.00%,5.47%;KL134_12_group_182,100.00%,5.47%;KL113_13_rmlB,100.00%,3.17%;KL183_09_group_38,100.00%,3.65%;KL113_13_rmlB,100.00%,3.17%	KL8A1_07_neuS,100.00%,38.14%,truncated	NA	95	neuO	646	LVSP02000001.1	4959027	100	646	0	0	1	646	4108966	4108321	0	1166
GCA_001621765.1_ASM162176v1_genomic	KL8A1	K1	Typeable	NA	0.9921	1.0001	1 bp	14 / 14 (100.00%)	KL8A1_01_kpsF,99.08%,100.00%;KL8A1_02_kpsE,100.00%,100.00%;KL8A1_03_kpsD,99.82%,100.00%;KL8A1_04_kpsU,98.37%,100.00%;KL8A1_05_kpsC,96.89%,100.00%;KL8A1_06_kpsS,97.71%,99.25%;KL8A1_07_neuS,100.00%,100.00%;KL8A1_08_neuE,98.43%,100.00%;KL8A1_09_neuC,99.74%,100.00%;KL8A1_10_neuA,99.52%,100.00%;KL8A1_11_neuB,99.42%,100.00%;KL8A1_12_neuD,100.00%,100.00%;KL8A1_13_kpsT,100.00%,100.00%;KL8A1_14_kpsM,100.0…	NA	0	NA	0 / 14 (0.00%)	NA	9	KL113_13_rmlB,100.00%,7.12%;KL134_12_group_182,100.00%,5.47%;KL134_12_group_182,100.00%,5.26%;KL113_13_rmlB,100.00%,3.17%;KL134_12_group_182,100.00%,5.26%,partial;KL113_13_rmlB,85.19%,7.12%;KL134_12_group_182,100.00%,5.26%,partial;KL134_12_group_182,100.00%,5.26%,partial;KL134_12_group_182,100.00%,5.05%,partial	NA	NA	131	neuO	646	LVSU01000057.1	116508	99.536	646	3	0	1	646	114191	114836	0	1152
GCA_001622105.1_ASM162210v1_genomic	KL8A1	K1	Typeable	NA	0.9993	1	0 bp	14 / 14 (100.00%)	KL8A1_01_kpsF,100.00%,100.00%;KL8A1_02_kpsE,99.73%,100.00%;KL8A1_03_kpsD,100.00%,100.00%;KL8A1_04_kpsU,100.00%,100.00%;KL8A1_05_kpsC,100.00%,100.00%;KL8A1_06_kpsS,100.00%,100.00%;KL8A1_07_neuS,100.00%,100.00%;KL8A1_08_neuE,99.74%,100.00%;KL8A1_09_neuC,100.00%,100.00%;KL8A1_10_neuA,100.00%,100.00%;KL8A1_11_neuB,100.00%,100.00%;KL8A1_12_neuD,100.00%,100.00%;KL8A1_13_kpsT,100.00%,100.00%;KL8A1_14_kp…	NA	0	NA	0 / 14 (0.00%)	NA	12	KL58_13_rmlA,87.50%,99.31%;KL183_09_group_38,100.00%,3.79%;KL113_13_rmlB,91.67%,3.17%;KL134_12_group_182,100.00%,5.47%;KL134_12_group_182,100.00%,5.47%,partial;KL134_12_group_182,100.00%,5.47%,partial;KL134_12_group_182,100.00%,5.47%;KL183_09_group_38,100.00%,3.65%;KL113_13_rmlB,96.30%,7.12%;KL113_13_rmlB,85.19%,7.12%,partial;KL134_12_group_182,100.00%,5.26%,partial;KL134_12_group_182,100.00%,5.2…	NA	NA	95	NA	NA	NA	NA	NA	NA	NA	NA	NA	NA	NA	NA	NA	NA
GCA_001622135.1_ASM162213v1_genomic	KL8A1	K1	Typeable	?3+	0.9945	1.0172	n/a	14 / 14 (100.00%)	KL8A1_01_kpsF,99.39%,100.00%;KL8A1_02_kpsE,99.46%,100.00%;KL8A1_03_kpsD,99.45%,65.77%,partial;KL8A1_03_kpsD,100.00%,37.63%,partial;KL8A1_03_kpsD,98.55%,12.37%,partial;KL8A1_04_kpsU,98.37%,100.00%;KL8A1_05_kpsC,98.07%,100.00%;KL8A1_06_kpsS,99.25%,100.00%;KL8A1_07_neuS,99.76%,100.00%;KL8A1_08_neuE,99.21%,100.00%;KL8A1_09_neuC,100.00%,100.00%;KL8A1_10_neuA,100.00%,100.00%;KL8A1_11_neuB,99.71%,100.00…	NA	2	KL126_03_kpsD,100.00%,29.03%,partial;KL126_03_kpsD,100.00%,29.03%,partial	0 / 14 (0.00%)	NA	15	KL113_13_rmlB,100.00%,7.65%;KL183_09_group_38,100.00%,3.79%;KL134_12_group_182,100.00%,5.47%,partial;KL134_12_group_182,100.00%,5.47%,partial;KL134_12_group_182,100.00%,5.47%,partial;KL134_12_group_182,100.00%,5.47%,partial;KL134_12_group_182,100.00%,5.47%;KL134_12_group_182,100.00%,5.47%;KL183_09_group_38,100.00%,3.65%;KL183_09_group_38,100.00%,3.65%,partial;KL113_13_rmlB,100.00%,3.17%;KL113_13_…	NA	NA	62	NA	NA	NA	NA	NA	NA	NA	NA	NA	NA	NA	NA	NA	NA
GCA_001651605.1_ASM165160v1_genomic	KL8A1	K1	Typeable	NA	0.9957	1	0 bp	14 / 14 (100.00%)	KL8A1_01_kpsF,99.39%,100.00%;KL8A1_02_kpsE,99.73%,100.00%;KL8A1_03_kpsD,99.82%,100.00%;KL8A1_04_kpsU,98.78%,100.00%;KL8A1_05_kpsC,98.07%,100.00%;KL8A1_06_kpsS,99.25%,100.00%;KL8A1_07_neuS,100.00%,100.00%;KL8A1_08_neuE,99.48%,100.00%;KL8A1_09_neuC,99.74%,100.00%;KL8A1_10_neuA,100.00%,100.00%;KL8A1_11_neuB,99.71%,100.00%;KL8A1_12_neuD,100.00%,100.00%;KL8A1_13_kpsT,100.00%,100.00%;KL8A1_14_kpsM,100.…	NA	0	NA	0 / 14 (0.00%)	NA	4	KL58_13_rmlA,87.50%,99.31%;KL113_13_rmlB,100.00%,7.65%;KL113_13_rmlB,100.00%,3.17%;KL113_13_rmlB,95.83%,6.86%	NA	NA	59	NA	NA	NA	NA	NA	NA	NA	NA	NA	NA	NA	NA	NA	NA
GCA_001652805.1_ASM165280v1_genomic	KL8A1	K1	Typeable	?2-!	0.9939	0.6637	n/a	10 / 14 (71.43%)	KL8A1_01_kpsF,99.39%,100.00%;KL8A1_02_kpsE,99.46%,100.00%;KL8A1_03_kpsD,99.82%,100.00%;KL8A1_04_kpsU,98.37%,100.00%;KL8A1_05_kpsC,98.07%,100.00%;KL8A1_06_kpsS,99.25%,100.00%;KL8A1_11_neuB,99.55%,63.87%,partial;KL8A1_12_neuD,100.00%,100.00%;KL8A1_13_kpsT,100.00%,88.13%,truncated;KL8A1_14_kpsM,100.00%,100.00%	KL8A1_10_neuA;KL8A1_08_neuE;KL8A1_07_neuS;KL8A1_09_neuC	0	NA	0 / 14 (0.00%)	NA	14	KL113_13_rmlB,100.00%,7.65%;KL134_12_group_182,100.00%,5.68%;KL134_12_group_182,100.00%,5.47%;KL113_13_rmlB,91.67%,3.17%;KL134_12_group_182,100.00%,5.47%;KL113_13_rmlB,100.00%,7.12%;KL134_12_group_182,100.00%,5.47%;KL134_12_group_182,100.00%,5.47%;KL134_12_group_182,100.00%,5.47%;KL183_09_group_38,100.00%,3.65%;KL113_13_rmlB,100.00%,3.17%;KL113_13_rmlB,100.00%,3.17%;KL183_09_group_38,96.15%,3.65%…	KL8A1_13_kpsT,100.00%,88.13%,truncated	NA	NA	NA	NA	NA	NA	NA	NA	NA	NA	NA	NA	NA	NA	NA	NA
GCA_001654955.1_ASM165495v1_genomic	KL8A1	K1	Typeable	?4	0.9994	0.9877	n/a	14 / 14 (100.00%)	KL8A1_01_kpsF,100.00%,100.00%;KL8A1_02_kpsE,100.00%,100.00%;KL8A1_03_kpsD,100.00%,100.00%;KL8A1_04_kpsU,100.00%,100.00%;KL8A1_05_kpsC,99.85%,100.00%;KL8A1_06_kpsS,100.00%,83.54%,partial;KL8A1_06_kpsS,100.00%,9.73%,partial;KL8A1_07_neuS,99.76%,100.00%;KL8A1_08_neuE,99.42%,90.84%,partial;KL8A1_09_neuC,100.00%,92.07%,partial;KL8A1_09_neuC,100.00%,7.42%,partial;KL8A1_10_neuA,100.00%,100.00%;KL8A1_11_…	NA	0	NA	0 / 14 (0.00%)	NA	10	KL113_13_rmlB,100.00%,7.12%;KL134_12_group_182,100.00%,5.47%;KL134_12_group_182,100.00%,5.47%;KL134_12_group_182,100.00%,5.47%;KL134_12_group_182,100.00%,5.47%;KL113_13_rmlB,96.30%,7.12%;KL134_12_group_182,100.00%,5.47%;KL113_13_rmlB,100.00%,3.17%;KL113_13_rmlB,100.00%,3.17%;KL134_12_group_182,37.50%,2.74%,partial	NA	NA	140	neuO	646	LYPJ01000050.1	11585	99.536	646	3	0	1	646	1267	622	0	1152
GCA_001660585.1_ASM166058v1_genomic	KL8A1	K1	Typeable	NA	0.9964	1	0 bp	14 / 14 (100.00%)	KL8A1_01_kpsF,99.69%,100.00%;KL8A1_02_kpsE,100.00%,100.00%;KL8A1_03_kpsD,100.00%,100.00%;KL8A1_04_kpsU,99.19%,100.00%;KL8A1_05_kpsC,98.07%,100.00%;KL8A1_06_kpsS,99.25%,100.00%;KL8A1_07_neuS,100.00%,100.00%;KL8A1_08_neuE,99.48%,100.00%;KL8A1_09_neuC,100.00%,100.00%;KL8A1_10_neuA,100.00%,100.00%;KL8A1_11_neuB,99.71%,100.00%;KL8A1_12_neuD,99.52%,100.00%;KL8A1_13_kpsT,100.00%,100.00%;KL8A1_14_kpsM,10…	NA	0	NA	0 / 14 (0.00%)	NA	2	KL134_17_rmlA,88.67%,87.67%;KL36_08_ugd,80.54%,66.24%	NA	NA	998	NA	NA	NA	NA	NA	NA	NA	NA	NA	NA	NA	NA	NA	NA
GCA_001676995.1_ASM167699v1_genomic	KL8A1	K1	Typeable	NA	0.992	1.0001	1 bp	14 / 14 (100.00%)	KL8A1_01_kpsF,99.08%,100.00%;KL8A1_02_kpsE,100.00%,100.00%;KL8A1_03_kpsD,99.82%,100.00%;KL8A1_04_kpsU,98.37%,100.00%;KL8A1_05_kpsC,96.89%,100.00%;KL8A1_06_kpsS,97.71%,99.25%;KL8A1_07_neuS,100.00%,100.00%;KL8A1_08_neuE,98.17%,100.00%;KL8A1_09_neuC,99.74%,100.00%;KL8A1_10_neuA,99.52%,100.00%;KL8A1_11_neuB,99.42%,100.00%;KL8A1_12_neuD,100.00%,100.00%;KL8A1_13_kpsT,100.00%,100.00%;KL8A1_14_kpsM,100.0…	NA	0	NA	0 / 14 (0.00%)	NA	11	KL134_12_group_182,100.00%,5.47%;KL113_13_rmlB,100.00%,7.12%;KL134_12_group_182,100.00%,5.47%;KL134_12_group_182,100.00%,5.47%;KL134_12_group_182,100.00%,5.47%;KL134_12_group_182,100.00%,5.47%;KL134_12_group_182,100.00%,5.47%;KL113_13_rmlB,96.30%,7.12%;KL113_13_rmlB,100.00%,3.17%;KL113_13_rmlB,100.00%,3.17%;KL113_13_rmlB,85.19%,7.12%	NA	NA	131	NA	NA	NA	NA	NA	NA	NA	NA	NA	NA	NA	NA	NA	NA
GCA_001683575.1_NGF4_genomic	KL8A1	K1	Typeable	NA	0.9964	1	0 bp	14 / 14 (100.00%)	KL8A1_01_kpsF,99.69%,100.00%;KL8A1_02_kpsE,100.00%,100.00%;KL8A1_03_kpsD,100.00%,100.00%;KL8A1_04_kpsU,99.19%,100.00%;KL8A1_05_kpsC,98.07%,100.00%;KL8A1_06_kpsS,99.25%,100.00%;KL8A1_07_neuS,100.00%,100.00%;KL8A1_08_neuE,99.48%,100.00%;KL8A1_09_neuC,100.00%,100.00%;KL8A1_10_neuA,100.00%,100.00%;KL8A1_11_neuB,99.71%,100.00%;KL8A1_12_neuD,99.52%,100.00%;KL8A1_13_kpsT,100.00%,100.00%;KL8A1_14_kpsM,10…	NA	0	NA	0 / 14 (0.00%)	NA	2	KL134_17_rmlA,88.67%,87.67%;KL36_08_ugd,80.54%,66.24%	NA	NA	998	NA	NA	NA	NA	NA	NA	NA	NA	NA	NA	NA	NA	NA	NA
GCA_001683585.1_NGF3_genomic	KL8A1	K1	Typeable	NA	0.9964	1	0 bp	14 / 14 (100.00%)	KL8A1_01_kpsF,99.69%,100.00%;KL8A1_02_kpsE,100.00%,100.00%;KL8A1_03_kpsD,100.00%,100.00%;KL8A1_04_kpsU,99.19%,100.00%;KL8A1_05_kpsC,98.07%,100.00%;KL8A1_06_kpsS,99.25%,100.00%;KL8A1_07_neuS,100.00%,100.00%;KL8A1_08_neuE,99.48%,100.00%;KL8A1_09_neuC,100.00%,100.00%;KL8A1_10_neuA,100.00%,100.00%;KL8A1_11_neuB,99.71%,100.00%;KL8A1_12_neuD,99.52%,100.00%;KL8A1_13_kpsT,100.00%,100.00%;KL8A1_14_kpsM,10…	NA	0	NA	0 / 14 (0.00%)	NA	2	KL134_17_rmlA,88.67%,87.67%;KL36_08_ugd,80.54%,66.24%	NA	NA	998	NA	NA	NA	NA	NA	NA	NA	NA	NA	NA	NA	NA	NA	NA
GCA_001683595.1_NGF2_genomic	KL8A1	K1	Typeable	NA	0.9964	1	0 bp	14 / 14 (100.00%)	KL8A1_01_kpsF,99.69%,100.00%;KL8A1_02_kpsE,100.00%,100.00%;KL8A1_03_kpsD,100.00%,100.00%;KL8A1_04_kpsU,99.19%,100.00%;KL8A1_05_kpsC,98.07%,100.00%;KL8A1_06_kpsS,99.25%,100.00%;KL8A1_07_neuS,100.00%,100.00%;KL8A1_08_neuE,99.48%,100.00%;KL8A1_09_neuC,100.00%,100.00%;KL8A1_10_neuA,100.00%,100.00%;KL8A1_11_neuB,99.71%,100.00%;KL8A1_12_neuD,99.52%,100.00%;KL8A1_13_kpsT,100.00%,100.00%;KL8A1_14_kpsM,10…	NA	0	NA	0 / 14 (0.00%)	NA	2	KL134_17_rmlA,88.67%,87.67%;KL36_08_ugd,80.54%,66.24%	NA	NA	998	NA	NA	NA	NA	NA	NA	NA	NA	NA	NA	NA	NA	NA	NA
GCA_001692775.1_ASM169277v1_genomic	KL8A1	K1	Typeable	NA	0.9964	1	0 bp	14 / 14 (100.00%)	KL8A1_01_kpsF,99.69%,100.00%;KL8A1_02_kpsE,100.00%,100.00%;KL8A1_03_kpsD,100.00%,100.00%;KL8A1_04_kpsU,99.19%,100.00%;KL8A1_05_kpsC,98.07%,100.00%;KL8A1_06_kpsS,99.25%,100.00%;KL8A1_07_neuS,100.00%,100.00%;KL8A1_08_neuE,99.48%,100.00%;KL8A1_09_neuC,100.00%,100.00%;KL8A1_10_neuA,100.00%,100.00%;KL8A1_11_neuB,99.71%,100.00%;KL8A1_12_neuD,99.52%,100.00%;KL8A1_13_kpsT,100.00%,100.00%;KL8A1_14_kpsM,10…	NA	0	NA	0 / 14 (0.00%)	NA	4	KL134_17_rmlA,88.67%,87.67%;KL36_08_ugd,80.54%,66.24%;KL113_13_rmlB,100.00%,7.12%;KL113_13_rmlB,100.00%,7.12%	NA	NA	998	NA	NA	NA	NA	NA	NA	NA	NA	NA	NA	NA	NA	NA	NA
GCA_001692785.1_ASM169278v1_genomic	KL8A1	K1	Typeable	NA	0.9964	1	0 bp	14 / 14 (100.00%)	KL8A1_01_kpsF,99.69%,100.00%;KL8A1_02_kpsE,100.00%,100.00%;KL8A1_03_kpsD,100.00%,100.00%;KL8A1_04_kpsU,99.19%,100.00%;KL8A1_05_kpsC,98.07%,100.00%;KL8A1_06_kpsS,99.25%,100.00%;KL8A1_07_neuS,100.00%,100.00%;KL8A1_08_neuE,99.48%,100.00%;KL8A1_09_neuC,100.00%,100.00%;KL8A1_10_neuA,100.00%,100.00%;KL8A1_11_neuB,99.71%,100.00%;KL8A1_12_neuD,99.52%,100.00%;KL8A1_13_kpsT,100.00%,100.00%;KL8A1_14_kpsM,10…	NA	0	NA	0 / 14 (0.00%)	NA	2	KL134_17_rmlA,88.67%,87.67%;KL36_08_ugd,80.54%,66.24%	NA	NA	-	NA	NA	NA	NA	NA	NA	NA	NA	NA	NA	NA	NA	NA	NA
GCA_001692805.1_ASM169280v1_genomic	KL8A1	K1	Typeable	NA	0.9964	1	0 bp	14 / 14 (100.00%)	KL8A1_01_kpsF,99.69%,100.00%;KL8A1_02_kpsE,100.00%,100.00%;KL8A1_03_kpsD,100.00%,100.00%;KL8A1_04_kpsU,99.19%,100.00%;KL8A1_05_kpsC,98.07%,100.00%;KL8A1_06_kpsS,99.25%,100.00%;KL8A1_07_neuS,100.00%,100.00%;KL8A1_08_neuE,99.48%,100.00%;KL8A1_09_neuC,100.00%,100.00%;KL8A1_10_neuA,100.00%,100.00%;KL8A1_11_neuB,99.71%,100.00%;KL8A1_12_neuD,99.52%,100.00%;KL8A1_13_kpsT,100.00%,100.00%;KL8A1_14_kpsM,10…	NA	0	NA	0 / 14 (0.00%)	NA	3	KL134_17_rmlA,88.67%,87.67%;KL36_08_ugd,80.54%,66.24%;KL113_13_rmlB,100.00%,7.12%	NA	NA	998	NA	NA	NA	NA	NA	NA	NA	NA	NA	NA	NA	NA	NA	NA
GCA_001692865.1_ASM169286v1_genomic	KL8A1	K1	Typeable	NA	0.9964	1	0 bp	14 / 14 (100.00%)	KL8A1_01_kpsF,99.69%,100.00%;KL8A1_02_kpsE,100.00%,100.00%;KL8A1_03_kpsD,100.00%,100.00%;KL8A1_04_kpsU,99.19%,100.00%;KL8A1_05_kpsC,98.07%,100.00%;KL8A1_06_kpsS,99.25%,100.00%;KL8A1_07_neuS,100.00%,100.00%;KL8A1_08_neuE,99.48%,100.00%;KL8A1_09_neuC,100.00%,100.00%;KL8A1_10_neuA,100.00%,100.00%;KL8A1_11_neuB,99.71%,100.00%;KL8A1_12_neuD,99.52%,100.00%;KL8A1_13_kpsT,100.00%,100.00%;KL8A1_14_kpsM,10…	NA	0	NA	0 / 14 (0.00%)	NA	3	KL134_17_rmlA,88.67%,87.67%;KL36_08_ugd,80.54%,66.24%;KL113_13_rmlB,100.00%,7.12%	NA	NA	998	NA	NA	NA	NA	NA	NA	NA	NA	NA	NA	NA	NA	NA	NA
GCA_001700015.1_ASM170001v1_genomic	KL8A1	K1	Typeable	NA	0.9993	1	0 bp	14 / 14 (100.00%)	KL8A1_01_kpsF,100.00%,100.00%;KL8A1_02_kpsE,100.00%,100.00%;KL8A1_03_kpsD,100.00%,100.00%;KL8A1_04_kpsU,100.00%,100.00%;KL8A1_05_kpsC,99.85%,100.00%;KL8A1_06_kpsS,100.00%,100.00%;KL8A1_07_neuS,99.76%,100.00%;KL8A1_08_neuE,99.48%,100.00%;KL8A1_09_neuC,100.00%,100.00%;KL8A1_10_neuA,100.00%,100.00%;KL8A1_11_neuB,100.00%,100.00%;KL8A1_12_neuD,100.00%,100.00%;KL8A1_13_kpsT,100.00%,100.00%;KL8A1_14_kps…	NA	0	NA	0 / 14 (0.00%)	NA	12	KL113_13_rmlB,100.00%,7.12%;KL134_12_group_182,100.00%,5.47%;KL113_13_rmlB,100.00%,7.12%;KL134_12_group_182,100.00%,5.47%;KL134_12_group_182,100.00%,5.47%;KL134_12_group_182,100.00%,5.47%;KL134_12_group_182,100.00%,5.47%;KL134_12_group_182,100.00%,5.47%;KL113_13_rmlB,96.30%,7.12%;KL183_09_group_38,96.15%,3.65%;KL113_13_rmlB,100.00%,3.17%;KL113_13_rmlB,100.00%,3.17%	NA	NA	140	neuO	646	MBPV01000053.1	385400	99.536	646	3	0	1	646	3698	3053	0	1152
GCA_001700025.1_ASM170002v1_genomic	KL8A1	K1	Typeable	NA	0.9924	1.0001	2 bp	14 / 14 (100.00%)	KL8A1_01_kpsF,99.08%,100.00%;KL8A1_02_kpsE,99.73%,100.00%;KL8A1_03_kpsD,99.82%,100.00%;KL8A1_04_kpsU,97.97%,100.00%;KL8A1_05_kpsC,97.48%,100.00%;KL8A1_06_kpsS,98.47%,100.25%;KL8A1_07_neuS,99.76%,100.00%;KL8A1_08_neuE,98.43%,100.00%;KL8A1_09_neuC,99.74%,100.00%;KL8A1_10_neuA,99.52%,100.00%;KL8A1_11_neuB,99.42%,100.00%;KL8A1_12_neuD,100.00%,100.00%;KL8A1_13_kpsT,100.00%,100.00%;KL8A1_14_kpsM,100.00…	NA	0	NA	0 / 14 (0.00%)	NA	11	KL113_13_rmlB,100.00%,7.12%;KL134_12_group_182,100.00%,5.47%;KL113_13_rmlB,100.00%,7.12%;KL134_12_group_182,100.00%,5.47%;KL134_12_group_182,100.00%,5.47%;KL134_12_group_182,100.00%,5.47%;KL113_13_rmlB,96.30%,7.12%;KL134_12_group_182,100.00%,5.47%;KL113_13_rmlB,92.59%,7.12%;KL113_13_rmlB,100.00%,3.17%;KL113_13_rmlB,100.00%,3.17%	NA	NA	428	neuO	646	MBPW01000061.1	381760	99.536	646	3	0	1	646	380735	381380	0	1152
GCA_001700045.1_ASM170004v1_genomic	KL8A1	K1	Typeable	NA	0.9993	1	0 bp	14 / 14 (100.00%)	KL8A1_01_kpsF,100.00%,100.00%;KL8A1_02_kpsE,100.00%,100.00%;KL8A1_03_kpsD,100.00%,100.00%;KL8A1_04_kpsU,100.00%,100.00%;KL8A1_05_kpsC,99.85%,100.00%;KL8A1_06_kpsS,100.00%,100.00%;KL8A1_07_neuS,99.76%,100.00%;KL8A1_08_neuE,99.48%,100.00%;KL8A1_09_neuC,100.00%,100.00%;KL8A1_10_neuA,100.00%,100.00%;KL8A1_11_neuB,100.00%,100.00%;KL8A1_12_neuD,100.00%,100.00%;KL8A1_13_kpsT,100.00%,100.00%;KL8A1_14_kps…	NA	0	NA	0 / 14 (0.00%)	NA	12	KL113_13_rmlB,100.00%,7.12%;KL134_12_group_182,100.00%,5.47%;KL113_13_rmlB,100.00%,7.12%;KL134_12_group_182,100.00%,5.47%;KL134_12_group_182,100.00%,5.47%;KL134_12_group_182,100.00%,5.47%;KL134_12_group_182,100.00%,5.47%;KL134_12_group_182,100.00%,5.47%;KL113_13_rmlB,96.30%,7.12%;KL183_09_group_38,96.15%,3.65%;KL113_13_rmlB,100.00%,3.17%;KL113_13_rmlB,100.00%,3.17%	NA	NA	140	neuO	646	MBPU01000051.1	385421	99.536	646	3	0	1	646	3719	3074	0	1152
GCA_001700095.1_ASM170009v1_genomic	KL8A1	K1	Typeable	NA	0.9996	1	0 bp	14 / 14 (100.00%)	KL8A1_01_kpsF,100.00%,100.00%;KL8A1_02_kpsE,99.73%,100.00%;KL8A1_03_kpsD,100.00%,100.00%;KL8A1_04_kpsU,100.00%,100.00%;KL8A1_05_kpsC,100.00%,100.00%;KL8A1_06_kpsS,100.00%,100.00%;KL8A1_07_neuS,100.00%,100.00%;KL8A1_08_neuE,99.74%,100.00%;KL8A1_09_neuC,100.00%,100.00%;KL8A1_10_neuA,100.00%,100.00%;KL8A1_11_neuB,100.00%,100.00%;KL8A1_12_neuD,100.00%,100.00%;KL8A1_13_kpsT,100.00%,100.00%;KL8A1_14_kp…	NA	0	NA	0 / 14 (0.00%)	NA	10	KL113_13_rmlB,91.67%,3.17%;KL134_12_group_182,100.00%,5.47%;KL134_12_group_182,100.00%,5.47%;KL134_12_group_182,100.00%,5.47%;KL134_12_group_182,100.00%,5.47%;KL134_12_group_182,100.00%,5.47%;KL183_09_group_38,100.00%,3.65%;KL113_13_rmlB,96.30%,7.12%,partial;KL113_13_rmlB,96.30%,7.12%;KL113_13_rmlB,96.30%,7.12%	NA	NA	95	neuO	646	MBPX01000053.1	389909	100	646	0	0	1	646	388905	389550	0	1166
GCA_001709165.1_ASM170916v1_genomic	KL8A1	K1	Typeable	NA	0.9993	1	0 bp	14 / 14 (100.00%)	KL8A1_01_kpsF,100.00%,100.00%;KL8A1_02_kpsE,100.00%,100.00%;KL8A1_03_kpsD,100.00%,100.00%;KL8A1_04_kpsU,100.00%,100.00%;KL8A1_05_kpsC,99.85%,100.00%;KL8A1_06_kpsS,100.00%,100.00%;KL8A1_07_neuS,99.76%,100.00%;KL8A1_08_neuE,99.48%,100.00%;KL8A1_09_neuC,100.00%,100.00%;KL8A1_10_neuA,100.00%,100.00%;KL8A1_11_neuB,100.00%,100.00%;KL8A1_12_neuD,100.00%,100.00%;KL8A1_13_kpsT,100.00%,100.00%;KL8A1_14_kps…	NA	0	NA	0 / 14 (0.00%)	NA	11	KL113_13_rmlB,100.00%,7.12%;KL134_12_group_182,100.00%,5.47%;KL134_12_group_182,100.00%,5.47%;KL134_12_group_182,100.00%,5.47%;KL134_12_group_182,100.00%,5.47%;KL134_12_group_182,100.00%,5.47%;KL134_12_group_182,100.00%,5.47%;KL113_13_rmlB,96.30%,7.12%;KL183_09_group_38,96.15%,3.65%;KL113_13_rmlB,100.00%,3.17%;KL113_13_rmlB,100.00%,3.17%	NA	NA	140	neuO	646	LYWM01000099.1	385400	99.536	646	3	0	1	646	3698	3053	0	1152
GCA_001854565.1_ASM185456v1_genomic	KL8A1	K1	Typeable	NA	0.9994	1	0 bp	14 / 14 (100.00%)	KL8A1_01_kpsF,100.00%,100.00%;KL8A1_02_kpsE,100.00%,100.00%;KL8A1_03_kpsD,100.00%,100.00%;KL8A1_04_kpsU,100.00%,100.00%;KL8A1_05_kpsC,100.00%,100.00%;KL8A1_06_kpsS,100.00%,100.00%;KL8A1_07_neuS,100.00%,100.00%;KL8A1_08_neuE,99.48%,100.00%;KL8A1_09_neuC,100.00%,100.00%;KL8A1_10_neuA,100.00%,100.00%;KL8A1_11_neuB,99.71%,100.00%;KL8A1_12_neuD,100.00%,100.00%;KL8A1_13_kpsT,100.00%,100.00%;KL8A1_14_kp…	NA	0	NA	0 / 14 (0.00%)	NA	13	KL134_17_rmlA,88.67%,87.67%;KL113_13_rmlB,100.00%,7.12%;KL134_12_group_182,100.00%,5.47%;KL183_09_group_38,96.30%,3.79%;KL113_13_rmlB,96.30%,7.12%;KL134_12_group_182,100.00%,5.47%;KL134_12_group_182,100.00%,5.47%;KL134_12_group_182,100.00%,5.47%;KL134_12_group_182,100.00%,5.47%;KL183_09_group_38,96.15%,3.65%;KL113_13_rmlB,92.59%,7.12%;KL113_13_rmlB,100.00%,3.17%;KL113_13_rmlB,85.19%,7.12%	NA	NA	95	neuO	646	MLZI01000002.1	364596	99.536	646	3	0	1	646	354524	355169	0	1152
GCA_001865185.1_ASM186518v1_genomic	KL8A1	K1	Typeable	NA	0.9964	1	0 bp	14 / 14 (100.00%)	KL8A1_01_kpsF,99.69%,100.00%;KL8A1_02_kpsE,100.00%,100.00%;KL8A1_03_kpsD,100.00%,100.00%;KL8A1_04_kpsU,99.19%,100.00%;KL8A1_05_kpsC,98.07%,100.00%;KL8A1_06_kpsS,99.25%,100.00%;KL8A1_07_neuS,100.00%,100.00%;KL8A1_08_neuE,99.48%,100.00%;KL8A1_09_neuC,100.00%,100.00%;KL8A1_10_neuA,100.00%,100.00%;KL8A1_11_neuB,99.71%,100.00%;KL8A1_12_neuD,99.52%,100.00%;KL8A1_13_kpsT,100.00%,100.00%;KL8A1_14_kpsM,10…	NA	0	NA	0 / 14 (0.00%)	NA	3	KL134_17_rmlA,88.67%,87.67%;KL36_08_ugd,80.54%,66.24%;KL183_09_group_38,100.00%,2.81%	NA	NA	998	NA	NA	NA	NA	NA	NA	NA	NA	NA	NA	NA	NA	NA	NA
GCA_001877805.1_ASM187780v1_genomic	KL8A1	K1	Typeable	NA	0.9996	1	0 bp	14 / 14 (100.00%)	KL8A1_01_kpsF,100.00%,100.00%;KL8A1_02_kpsE,99.73%,100.00%;KL8A1_03_kpsD,100.00%,100.00%;KL8A1_04_kpsU,100.00%,100.00%;KL8A1_05_kpsC,100.00%,100.00%;KL8A1_06_kpsS,100.00%,100.00%;KL8A1_07_neuS,100.00%,100.00%;KL8A1_08_neuE,99.74%,100.00%;KL8A1_09_neuC,100.00%,100.00%;KL8A1_10_neuA,100.00%,100.00%;KL8A1_11_neuB,100.00%,100.00%;KL8A1_12_neuD,100.00%,100.00%;KL8A1_13_kpsT,100.00%,100.00%;KL8A1_14_kp…	NA	0	NA	0 / 14 (0.00%)	NA	9	KL183_09_group_38,100.00%,3.79%;KL113_13_rmlB,91.67%,3.17%;KL113_13_rmlB,100.00%,7.12%;KL134_12_group_182,100.00%,5.47%;KL134_12_group_182,100.00%,5.47%;KL134_12_group_182,100.00%,5.47%;KL183_09_group_38,100.00%,3.65%,partial;KL113_13_rmlB,85.19%,7.12%;KL183_09_group_38,96.00%,3.51%,partial	NA	NA	95	neuO	646	MDXC01000047.1	250554	99.536	646	3	0	1	646	36045	36690	0	1152
GCA_001877815.1_ASM187781v1_genomic	KL8A1	K1	Typeable	NA	0.9996	1	0 bp	14 / 14 (100.00%)	KL8A1_01_kpsF,100.00%,100.00%;KL8A1_02_kpsE,99.73%,100.00%;KL8A1_03_kpsD,100.00%,100.00%;KL8A1_04_kpsU,100.00%,100.00%;KL8A1_05_kpsC,100.00%,100.00%;KL8A1_06_kpsS,100.00%,100.00%;KL8A1_07_neuS,100.00%,100.00%;KL8A1_08_neuE,99.74%,100.00%;KL8A1_09_neuC,100.00%,100.00%;KL8A1_10_neuA,100.00%,100.00%;KL8A1_11_neuB,100.00%,100.00%;KL8A1_12_neuD,100.00%,100.00%;KL8A1_13_kpsT,100.00%,100.00%;KL8A1_14_kp…	NA	0	NA	0 / 14 (0.00%)	NA	8	KL183_09_group_38,100.00%,3.79%;KL113_13_rmlB,100.00%,7.12%;KL113_13_rmlB,91.67%,3.17%;KL134_12_group_182,100.00%,5.47%;KL134_12_group_182,100.00%,5.47%;KL134_12_group_182,100.00%,5.47%;KL183_09_group_38,100.00%,3.65%;KL113_13_rmlB,85.19%,7.12%	NA	NA	95	NA	NA	NA	NA	NA	NA	NA	NA	NA	NA	NA	NA	NA	NA
GCA_001881045.1_ASM188104v1_genomic	KL8A1	K1	Typeable	NA	0.9994	1	0 bp	14 / 14 (100.00%)	KL8A1_01_kpsF,100.00%,100.00%;KL8A1_02_kpsE,99.73%,100.00%;KL8A1_03_kpsD,100.00%,100.00%;KL8A1_04_kpsU,100.00%,100.00%;KL8A1_05_kpsC,100.00%,100.00%;KL8A1_06_kpsS,100.00%,100.00%;KL8A1_07_neuS,100.00%,100.00%;KL8A1_08_neuE,99.48%,100.00%;KL8A1_09_neuC,100.00%,100.00%;KL8A1_10_neuA,100.00%,100.00%;KL8A1_11_neuB,100.00%,100.00%;KL8A1_12_neuD,100.00%,100.00%;KL8A1_13_kpsT,100.00%,100.00%;KL8A1_14_kp…	NA	0	NA	0 / 14 (0.00%)	NA	10	KL134_12_group_182,100.00%,5.89%;KL113_13_rmlB,100.00%,7.12%,partial;KL134_12_group_182,100.00%,5.47%;KL134_12_group_182,100.00%,5.47%;KL134_12_group_182,100.00%,5.47%;KL134_12_group_182,100.00%,5.47%;KL134_12_group_182,100.00%,5.47%;KL113_13_rmlB,96.30%,7.12%;KL113_13_rmlB,100.00%,3.17%;KL183_09_group_38,96.15%,3.65%	NA	NA	95	neuO	646	MKIZ01000033.1	400726	100	646	0	0	1	646	1408	763	0	1166
GCA_001881055.1_ASM188105v1_genomic	KL8A1	K1	Typeable	NA	0.9996	1	0 bp	14 / 14 (100.00%)	KL8A1_01_kpsF,100.00%,100.00%;KL8A1_02_kpsE,99.73%,100.00%;KL8A1_03_kpsD,100.00%,100.00%;KL8A1_04_kpsU,100.00%,100.00%;KL8A1_05_kpsC,100.00%,100.00%;KL8A1_06_kpsS,100.00%,100.00%;KL8A1_07_neuS,100.00%,100.00%;KL8A1_08_neuE,99.74%,100.00%;KL8A1_09_neuC,100.00%,100.00%;KL8A1_10_neuA,100.00%,100.00%;KL8A1_11_neuB,100.00%,100.00%;KL8A1_12_neuD,100.00%,100.00%;KL8A1_13_kpsT,100.00%,100.00%;KL8A1_14_kp…	NA	0	NA	0 / 14 (0.00%)	NA	9	KL134_12_group_182,100.00%,5.47%;KL134_12_group_182,100.00%,5.47%;KL113_13_rmlB,100.00%,3.17%;KL113_13_rmlB,100.00%,3.17%;KL183_09_group_38,100.00%,3.65%;KL113_13_rmlB,100.00%,3.17%;KL113_13_rmlB,100.00%,3.17%;KL113_13_rmlB,100.00%,3.17%;KL113_13_rmlB,85.19%,7.12%	NA	NA	95	neuO	646	MKJB01000031.1	426036	100	646	0	0	1	646	424304	424949	0	1166
GCA_001881075.1_ASM188107v1_genomic	KL8A1	K1	Typeable	NA	0.9996	1	0 bp	14 / 14 (100.00%)	KL8A1_01_kpsF,100.00%,100.00%;KL8A1_02_kpsE,99.73%,100.00%;KL8A1_03_kpsD,100.00%,100.00%;KL8A1_04_kpsU,100.00%,100.00%;KL8A1_05_kpsC,100.00%,100.00%;KL8A1_06_kpsS,100.00%,100.00%;KL8A1_07_neuS,100.00%,100.00%;KL8A1_08_neuE,99.74%,100.00%;KL8A1_09_neuC,100.00%,100.00%;KL8A1_10_neuA,100.00%,100.00%;KL8A1_11_neuB,100.00%,100.00%;KL8A1_12_neuD,100.00%,100.00%;KL8A1_13_kpsT,100.00%,100.00%;KL8A1_14_kp…	NA	0	NA	0 / 14 (0.00%)	NA	13	KL134_12_group_182,100.00%,5.47%,partial;KL134_12_group_182,100.00%,5.47%;KL134_12_group_182,100.00%,5.47%;KL134_12_group_182,100.00%,5.47%;KL134_12_group_182,100.00%,5.47%;KL113_13_rmlB,96.30%,7.12%;KL113_13_rmlB,100.00%,3.17%;KL113_13_rmlB,100.00%,3.17%;KL183_09_group_38,100.00%,3.65%;KL113_13_rmlB,100.00%,3.17%;KL113_13_rmlB,100.00%,3.17%;KL113_13_rmlB,100.00%,3.17%;KL134_12_group_182,96.00%,5…	NA	NA	95	neuO	646	MKJH01000001.1	251987	100	646	0	0	1	646	1907	1262	0	1166
GCA_001881105.1_ASM188110v1_genomic	KL8A1	K1	Typeable	NA	0.9996	1	0 bp	14 / 14 (100.00%)	KL8A1_01_kpsF,100.00%,100.00%;KL8A1_02_kpsE,99.73%,100.00%;KL8A1_03_kpsD,100.00%,100.00%;KL8A1_04_kpsU,100.00%,100.00%;KL8A1_05_kpsC,100.00%,100.00%;KL8A1_06_kpsS,100.00%,100.00%;KL8A1_07_neuS,100.00%,100.00%;KL8A1_08_neuE,99.74%,100.00%;KL8A1_09_neuC,100.00%,100.00%;KL8A1_10_neuA,100.00%,100.00%;KL8A1_11_neuB,100.00%,100.00%;KL8A1_12_neuD,100.00%,100.00%;KL8A1_13_kpsT,100.00%,100.00%;KL8A1_14_kp…	NA	0	NA	0 / 14 (0.00%)	NA	5	KL183_09_group_38,100.00%,3.79%;KL113_13_rmlB,100.00%,7.12%;KL113_13_rmlB,91.67%,3.17%;KL183_09_group_38,100.00%,3.65%;KL113_13_rmlB,85.19%,7.12%	NA	NA	95	NA	NA	NA	NA	NA	NA	NA	NA	NA	NA	NA	NA	NA	NA
GCA_001881125.1_ASM188112v1_genomic	KL8A1	K1	Typeable	NA	0.9993	1	0 bp	14 / 14 (100.00%)	KL8A1_01_kpsF,100.00%,100.00%;KL8A1_02_kpsE,99.73%,100.00%;KL8A1_03_kpsD,100.00%,100.00%;KL8A1_04_kpsU,100.00%,100.00%;KL8A1_05_kpsC,100.00%,100.00%;KL8A1_06_kpsS,100.00%,100.00%;KL8A1_07_neuS,100.00%,100.00%;KL8A1_08_neuE,99.74%,100.00%;KL8A1_09_neuC,100.00%,100.00%;KL8A1_10_neuA,100.00%,100.00%;KL8A1_11_neuB,100.00%,100.00%;KL8A1_12_neuD,100.00%,100.00%;KL8A1_13_kpsT,100.00%,100.00%;KL8A1_14_kp…	NA	0	NA	0 / 14 (0.00%)	NA	9	KL58_13_rmlA,87.05%,99.31%;KL183_09_group_38,100.00%,3.79%;KL113_13_rmlB,91.67%,3.17%;KL113_13_rmlB,100.00%,7.12%;KL134_12_group_182,100.00%,5.47%;KL134_12_group_182,100.00%,5.47%;KL134_12_group_182,100.00%,5.47%;KL183_09_group_38,100.00%,3.65%;KL113_13_rmlB,85.19%,7.12%	NA	NA	95	neuO	646	MKJK01000011.1	694625	99.536	646	3	0	1	646	421896	422541	0	1152
GCA_001881145.1_ASM188114v1_genomic	KL8A1	K1	Typeable	NA	0.9994	1	0 bp	14 / 14 (100.00%)	KL8A1_01_kpsF,100.00%,100.00%;KL8A1_02_kpsE,99.73%,100.00%;KL8A1_03_kpsD,99.82%,100.00%;KL8A1_04_kpsU,100.00%,100.00%;KL8A1_05_kpsC,99.85%,100.00%;KL8A1_06_kpsS,100.00%,100.00%;KL8A1_07_neuS,100.00%,100.00%;KL8A1_08_neuE,99.74%,100.00%;KL8A1_09_neuC,100.00%,100.00%;KL8A1_10_neuA,100.00%,100.00%;KL8A1_11_neuB,100.00%,100.00%;KL8A1_12_neuD,100.00%,100.00%;KL8A1_13_kpsT,100.00%,100.00%;KL8A1_14_kpsM…	NA	0	NA	0 / 14 (0.00%)	NA	10	KL58_13_rmlA,87.50%,99.31%;KL113_13_rmlB,91.67%,3.17%;KL134_12_group_182,100.00%,5.47%;KL134_12_group_182,100.00%,5.47%;KL134_12_group_182,100.00%,5.47%;KL134_12_group_182,100.00%,5.47%;KL134_12_group_182,100.00%,5.47%;KL134_12_group_182,100.00%,5.47%;KL183_09_group_38,100.00%,3.65%;KL113_13_rmlB,96.30%,7.12%	NA	NA	95	neuO	646	MKJN01000032.1	244243	100	646	0	0	1	646	990	345	0	1166
GCA_001881155.1_ASM188115v1_genomic	KL8A1	K1	Typeable	NA	0.9996	1	0 bp	14 / 14 (100.00%)	KL8A1_01_kpsF,100.00%,100.00%;KL8A1_02_kpsE,99.73%,100.00%;KL8A1_03_kpsD,100.00%,100.00%;KL8A1_04_kpsU,100.00%,100.00%;KL8A1_05_kpsC,100.00%,100.00%;KL8A1_06_kpsS,100.00%,100.00%;KL8A1_07_neuS,100.00%,100.00%;KL8A1_08_neuE,99.74%,100.00%;KL8A1_09_neuC,100.00%,100.00%;KL8A1_10_neuA,100.00%,100.00%;KL8A1_11_neuB,100.00%,100.00%;KL8A1_12_neuD,100.00%,100.00%;KL8A1_13_kpsT,100.00%,100.00%;KL8A1_14_kp…	NA	0	NA	0 / 14 (0.00%)	NA	10	KL183_09_group_38,100.00%,3.79%;KL113_13_rmlB,91.67%,3.17%;KL134_12_group_182,100.00%,5.47%;KL134_12_group_182,100.00%,5.47%;KL134_12_group_182,100.00%,5.47%;KL134_12_group_182,100.00%,5.47%;KL134_12_group_182,100.00%,5.47%;KL183_09_group_38,100.00%,3.65%;KL113_13_rmlB,96.30%,7.12%;KL113_13_rmlB,85.19%,7.12%	NA	NA	95	neuO	646	MKJO01000011.1	632399	99.536	646	3	0	1	646	359761	360406	0	1152
GCA_001881165.1_ASM188116v1_genomic	KL8A1	K1	Typeable	NA	0.9996	1	0 bp	14 / 14 (100.00%)	KL8A1_01_kpsF,100.00%,100.00%;KL8A1_02_kpsE,99.73%,100.00%;KL8A1_03_kpsD,100.00%,100.00%;KL8A1_04_kpsU,100.00%,100.00%;KL8A1_05_kpsC,100.00%,100.00%;KL8A1_06_kpsS,100.00%,100.00%;KL8A1_07_neuS,100.00%,100.00%;KL8A1_08_neuE,99.74%,100.00%;KL8A1_09_neuC,100.00%,100.00%;KL8A1_10_neuA,100.00%,100.00%;KL8A1_11_neuB,100.00%,100.00%;KL8A1_12_neuD,100.00%,100.00%;KL8A1_13_kpsT,100.00%,100.00%;KL8A1_14_kp…	NA	0	NA	0 / 14 (0.00%)	NA	8	KL183_09_group_38,100.00%,3.79%;KL113_13_rmlB,91.67%,3.17%;KL113_13_rmlB,100.00%,7.12%;KL134_12_group_182,100.00%,5.47%;KL134_12_group_182,100.00%,5.47%;KL134_12_group_182,100.00%,5.47%;KL183_09_group_38,100.00%,3.65%;KL113_13_rmlB,85.19%,7.12%	NA	NA	95	neuO	646	MKJQ01000044.1	471874	99.536	646	3	0	1	646	388850	389495	0	1152
GCA_001881205.1_ASM188120v1_genomic	KL8A1	K1	Typeable	NA	1	1	0 bp	14 / 14 (100.00%)	KL8A1_01_kpsF,100.00%,100.00%;KL8A1_02_kpsE,100.00%,100.00%;KL8A1_03_kpsD,100.00%,100.00%;KL8A1_04_kpsU,100.00%,100.00%;KL8A1_05_kpsC,100.00%,100.00%;KL8A1_06_kpsS,100.00%,100.00%;KL8A1_07_neuS,100.00%,100.00%;KL8A1_08_neuE,100.00%,100.00%;KL8A1_09_neuC,100.00%,100.00%;KL8A1_10_neuA,100.00%,100.00%;KL8A1_11_neuB,100.00%,100.00%;KL8A1_12_neuD,100.00%,100.00%;KL8A1_13_kpsT,100.00%,100.00%;KL8A1_14_…	NA	0	NA	0 / 14 (0.00%)	NA	2	KL113_13_rmlB,100.00%,7.12%;KL113_13_rmlB,85.19%,7.12%	NA	NA	95	neuO	646	MKJS01000028.1	476080	100	646	0	0	1	646	83282	82637	0	1166
GCA_001881225.1_ASM188122v1_genomic	KL8A1	K1	Typeable	NA	0.9993	1	0 bp	14 / 14 (100.00%)	KL8A1_01_kpsF,100.00%,100.00%;KL8A1_02_kpsE,99.73%,100.00%;KL8A1_03_kpsD,100.00%,100.00%;KL8A1_04_kpsU,100.00%,100.00%;KL8A1_05_kpsC,100.00%,100.00%;KL8A1_06_kpsS,100.00%,100.00%;KL8A1_07_neuS,100.00%,100.00%;KL8A1_08_neuE,99.74%,100.00%;KL8A1_09_neuC,100.00%,100.00%;KL8A1_10_neuA,100.00%,100.00%;KL8A1_11_neuB,100.00%,100.00%;KL8A1_12_neuD,100.00%,100.00%;KL8A1_13_kpsT,100.00%,100.00%;KL8A1_14_kp…	NA	0	NA	0 / 14 (0.00%)	NA	8	KL58_13_rmlA,87.50%,99.31%;KL183_09_group_38,100.00%,3.79%;KL113_13_rmlB,91.67%,3.17%;KL134_12_group_182,100.00%,5.47%;KL134_12_group_182,100.00%,5.47%;KL134_12_group_182,100.00%,5.47%;KL183_09_group_38,100.00%,3.65%;KL113_13_rmlB,85.19%,7.12%	NA	NA	95	neuO	646	MKIX01000030.1	396568	99.536	646	3	0	1	646	1408	763	0	1152
GCA_001881235.1_ASM188123v1_genomic	KL8A1	K1	Typeable	NA	0.9996	1	0 bp	14 / 14 (100.00%)	KL8A1_01_kpsF,100.00%,100.00%;KL8A1_02_kpsE,99.73%,100.00%;KL8A1_03_kpsD,100.00%,100.00%;KL8A1_04_kpsU,100.00%,100.00%;KL8A1_05_kpsC,100.00%,100.00%;KL8A1_06_kpsS,100.00%,100.00%;KL8A1_07_neuS,100.00%,100.00%;KL8A1_08_neuE,99.74%,100.00%;KL8A1_09_neuC,100.00%,100.00%;KL8A1_10_neuA,100.00%,100.00%;KL8A1_11_neuB,100.00%,100.00%;KL8A1_12_neuD,100.00%,100.00%;KL8A1_13_kpsT,100.00%,100.00%;KL8A1_14_kp…	NA	0	NA	0 / 14 (0.00%)	NA	9	KL113_13_rmlB,100.00%,7.12%;KL113_13_rmlB,100.00%,7.12%;KL134_12_group_182,100.00%,5.47%;KL134_12_group_182,100.00%,5.47%;KL113_13_rmlB,100.00%,3.17%;KL113_13_rmlB,100.00%,3.17%;KL183_09_group_38,100.00%,3.65%;KL113_13_rmlB,100.00%,3.17%;KL113_13_rmlB,100.00%,3.17%	NA	NA	-	neuO	646	MKIY01000022.1	423336	100	646	0	0	1	646	422359	423004	0	1166
GCA_001881245.1_ASM188124v1_genomic	KL8A1	K1	Typeable	NA	0.9993	1	0 bp	14 / 14 (100.00%)	KL8A1_01_kpsF,100.00%,100.00%;KL8A1_02_kpsE,99.73%,100.00%;KL8A1_03_kpsD,100.00%,100.00%;KL8A1_04_kpsU,100.00%,100.00%;KL8A1_05_kpsC,100.00%,100.00%;KL8A1_06_kpsS,100.00%,100.00%;KL8A1_07_neuS,100.00%,100.00%;KL8A1_08_neuE,99.74%,100.00%;KL8A1_09_neuC,100.00%,100.00%;KL8A1_10_neuA,100.00%,100.00%;KL8A1_11_neuB,100.00%,100.00%;KL8A1_12_neuD,100.00%,100.00%;KL8A1_13_kpsT,100.00%,100.00%;KL8A1_14_kp…	NA	0	NA	0 / 14 (0.00%)	NA	8	KL58_13_rmlA,87.50%,99.31%;KL183_09_group_38,100.00%,3.79%;KL113_13_rmlB,91.67%,3.17%;KL134_12_group_182,100.00%,5.47%;KL134_12_group_182,100.00%,5.47%;KL134_12_group_182,100.00%,5.47%;KL183_09_group_38,100.00%,3.65%;KL113_13_rmlB,85.19%,7.12%	NA	NA	95	neuO	646	MKJA01000022.1	418244	99.536	646	3	0	1	646	417264	417909	0	1152
GCA_001881275.1_ASM188127v1_genomic	KL8A1	K1	Typeable	NA	0.9996	1	0 bp	14 / 14 (100.00%)	KL8A1_01_kpsF,100.00%,100.00%;KL8A1_02_kpsE,99.73%,100.00%;KL8A1_03_kpsD,100.00%,100.00%;KL8A1_04_kpsU,100.00%,100.00%;KL8A1_05_kpsC,100.00%,100.00%;KL8A1_06_kpsS,100.00%,100.00%;KL8A1_07_neuS,100.00%,100.00%;KL8A1_08_neuE,99.74%,100.00%;KL8A1_09_neuC,100.00%,100.00%;KL8A1_10_neuA,100.00%,100.00%;KL8A1_11_neuB,100.00%,100.00%;KL8A1_12_neuD,100.00%,100.00%;KL8A1_13_kpsT,100.00%,100.00%;KL8A1_14_kp…	NA	0	NA	0 / 14 (0.00%)	NA	10	KL134_12_group_182,100.00%,5.47%;KL134_12_group_182,100.00%,5.47%;KL134_12_group_182,100.00%,5.47%;KL134_12_group_182,100.00%,5.47%;KL134_12_group_182,100.00%,5.47%;KL113_13_rmlB,96.30%,7.12%;KL113_13_rmlB,100.00%,3.17%;KL183_09_group_38,100.00%,3.65%;KL113_13_rmlB,100.00%,3.17%;KL113_13_rmlB,85.19%,7.12%	NA	NA	5357	neuO	646	MKJC01000011.1	586195	100	646	0	0	1	646	762	117	0	1166
GCA_001881305.1_ASM188130v1_genomic	KL8A1	K1	Typeable	NA	0.9993	1	0 bp	14 / 14 (100.00%)	KL8A1_01_kpsF,100.00%,100.00%;KL8A1_02_kpsE,99.73%,100.00%;KL8A1_03_kpsD,100.00%,100.00%;KL8A1_04_kpsU,100.00%,100.00%;KL8A1_05_kpsC,100.00%,100.00%;KL8A1_06_kpsS,100.00%,100.00%;KL8A1_07_neuS,100.00%,100.00%;KL8A1_08_neuE,99.74%,100.00%;KL8A1_09_neuC,100.00%,100.00%;KL8A1_10_neuA,100.00%,100.00%;KL8A1_11_neuB,100.00%,100.00%;KL8A1_12_neuD,100.00%,100.00%;KL8A1_13_kpsT,100.00%,100.00%;KL8A1_14_kp…	NA	0	NA	0 / 14 (0.00%)	NA	9	KL58_13_rmlA,87.50%,99.31%;KL183_09_group_38,100.00%,3.79%;KL113_13_rmlB,91.67%,3.17%;KL113_13_rmlB,100.00%,7.12%;KL134_12_group_182,100.00%,5.47%;KL134_12_group_182,100.00%,5.47%;KL134_12_group_182,100.00%,5.47%;KL183_09_group_38,100.00%,3.65%;KL113_13_rmlB,85.19%,7.12%	NA	NA	95	neuO	646	MKJD01000022.1	297575	99.536	646	3	0	1	646	943	298	0	1152
GCA_001881315.1_ASM188131v1_genomic	KL8A1	K1	Typeable	NA	0.9993	1	0 bp	14 / 14 (100.00%)	KL8A1_01_kpsF,100.00%,100.00%;KL8A1_02_kpsE,99.73%,100.00%;KL8A1_03_kpsD,100.00%,100.00%;KL8A1_04_kpsU,100.00%,100.00%;KL8A1_05_kpsC,100.00%,100.00%;KL8A1_06_kpsS,100.00%,100.00%;KL8A1_07_neuS,100.00%,100.00%;KL8A1_08_neuE,99.74%,100.00%;KL8A1_09_neuC,100.00%,100.00%;KL8A1_10_neuA,100.00%,100.00%;KL8A1_11_neuB,100.00%,100.00%;KL8A1_12_neuD,100.00%,100.00%;KL8A1_13_kpsT,100.00%,100.00%;KL8A1_14_kp…	NA	0	NA	0 / 14 (0.00%)	NA	11	KL58_13_rmlA,87.50%,99.31%;KL183_09_group_38,100.00%,3.79%,partial;KL183_09_group_38,100.00%,3.79%,partial;KL183_09_group_38,100.00%,3.79%;KL113_13_rmlB,91.67%,3.17%;KL113_13_rmlB,100.00%,7.12%;KL134_12_group_182,100.00%,5.47%;KL134_12_group_182,100.00%,5.47%;KL134_12_group_182,100.00%,5.47%;KL183_09_group_38,100.00%,3.65%;KL113_13_rmlB,85.19%,7.12%	NA	NA	95	neuO	646	MKJE01000019.1	858473	99.536	646	3	0	1	646	775406	776051	0	1152
GCA_001881345.1_ASM188134v1_genomic	KL8A1	K1	Typeable	NA	0.9996	1	0 bp	14 / 14 (100.00%)	KL8A1_01_kpsF,100.00%,100.00%;KL8A1_02_kpsE,99.73%,100.00%;KL8A1_03_kpsD,100.00%,100.00%;KL8A1_04_kpsU,100.00%,100.00%;KL8A1_05_kpsC,100.00%,100.00%;KL8A1_06_kpsS,100.00%,100.00%;KL8A1_07_neuS,100.00%,100.00%;KL8A1_08_neuE,99.74%,100.00%;KL8A1_09_neuC,100.00%,100.00%;KL8A1_10_neuA,100.00%,100.00%;KL8A1_11_neuB,100.00%,100.00%;KL8A1_12_neuD,100.00%,100.00%;KL8A1_13_kpsT,100.00%,100.00%;KL8A1_14_kp…	NA	0	NA	0 / 14 (0.00%)	NA	11	KL183_09_group_38,100.00%,3.79%;KL113_13_rmlB,91.67%,3.17%;KL113_13_rmlB,100.00%,7.12%;KL134_12_group_182,100.00%,5.47%;KL134_12_group_182,100.00%,5.47%;KL134_12_group_182,100.00%,5.47%;KL183_09_group_38,100.00%,3.65%;KL183_09_group_38,96.15%,3.65%;KL134_12_group_182,96.15%,5.47%;KL183_09_group_38,96.15%,3.65%;KL113_13_rmlB,85.19%,7.12%	NA	NA	95	neuO	646	MKJG01000033.1	540695	99.536	646	3	0	1	646	267932	268577	0	1152
GCA_001881355.1_ASM188135v1_genomic	KL8A1	K1	Typeable	NA	0.9993	1	0 bp	14 / 14 (100.00%)	KL8A1_01_kpsF,100.00%,100.00%;KL8A1_02_kpsE,99.73%,100.00%;KL8A1_03_kpsD,100.00%,100.00%;KL8A1_04_kpsU,100.00%,100.00%;KL8A1_05_kpsC,100.00%,100.00%;KL8A1_06_kpsS,100.00%,100.00%;KL8A1_07_neuS,100.00%,100.00%;KL8A1_08_neuE,99.74%,100.00%;KL8A1_09_neuC,100.00%,100.00%;KL8A1_10_neuA,100.00%,100.00%;KL8A1_11_neuB,100.00%,100.00%;KL8A1_12_neuD,100.00%,100.00%;KL8A1_13_kpsT,100.00%,100.00%;KL8A1_14_kp…	NA	0	NA	0 / 14 (0.00%)	NA	9	KL58_13_rmlA,87.50%,99.31%;KL183_09_group_38,100.00%,3.79%;KL113_13_rmlB,91.67%,3.17%;KL113_13_rmlB,100.00%,7.12%;KL134_12_group_182,100.00%,5.47%;KL134_12_group_182,100.00%,5.47%;KL134_12_group_182,100.00%,5.47%;KL183_09_group_38,100.00%,3.65%;KL113_13_rmlB,85.19%,7.12%	NA	NA	95	neuO	646	MKJF01000012.1	21678	99.536	646	3	0	1	646	1023	378	0	1152
GCA_001881385.1_ASM188138v1_genomic	KL8A1	K1	Typeable	NA	0.9996	1	0 bp	14 / 14 (100.00%)	KL8A1_01_kpsF,100.00%,100.00%;KL8A1_02_kpsE,99.73%,100.00%;KL8A1_03_kpsD,100.00%,100.00%;KL8A1_04_kpsU,100.00%,100.00%;KL8A1_05_kpsC,100.00%,100.00%;KL8A1_06_kpsS,100.00%,100.00%;KL8A1_07_neuS,100.00%,100.00%;KL8A1_08_neuE,99.74%,100.00%;KL8A1_09_neuC,100.00%,100.00%;KL8A1_10_neuA,100.00%,100.00%;KL8A1_11_neuB,100.00%,100.00%;KL8A1_12_neuD,100.00%,100.00%;KL8A1_13_kpsT,100.00%,100.00%;KL8A1_14_kp…	NA	0	NA	0 / 14 (0.00%)	NA	8	KL183_09_group_38,100.00%,3.79%;KL113_13_rmlB,91.67%,3.17%;KL113_13_rmlB,100.00%,7.12%;KL134_12_group_182,100.00%,5.47%;KL134_12_group_182,100.00%,5.47%;KL134_12_group_182,100.00%,5.47%;KL183_09_group_38,100.00%,3.65%;KL113_13_rmlB,85.19%,7.12%	NA	NA	95	NA	NA	NA	NA	NA	NA	NA	NA	NA	NA	NA	NA	NA	NA
GCA_001881395.1_ASM188139v1_genomic	KL8A1	K1	Typeable	NA	0.9996	1	0 bp	14 / 14 (100.00%)	KL8A1_01_kpsF,100.00%,100.00%;KL8A1_02_kpsE,99.73%,100.00%;KL8A1_03_kpsD,100.00%,100.00%;KL8A1_04_kpsU,100.00%,100.00%;KL8A1_05_kpsC,100.00%,100.00%;KL8A1_06_kpsS,100.00%,100.00%;KL8A1_07_neuS,100.00%,100.00%;KL8A1_08_neuE,99.74%,100.00%;KL8A1_09_neuC,100.00%,100.00%;KL8A1_10_neuA,100.00%,100.00%;KL8A1_11_neuB,100.00%,100.00%;KL8A1_12_neuD,100.00%,100.00%;KL8A1_13_kpsT,100.00%,100.00%;KL8A1_14_kp…	NA	0	NA	0 / 14 (0.00%)	NA	8	KL183_09_group_38,100.00%,3.79%;KL113_13_rmlB,91.67%,3.17%;KL113_13_rmlB,100.00%,7.12%;KL134_12_group_182,100.00%,5.47%;KL134_12_group_182,100.00%,5.47%;KL134_12_group_182,100.00%,5.47%;KL183_09_group_38,100.00%,3.65%;KL113_13_rmlB,85.19%,7.12%	NA	NA	95	NA	NA	NA	NA	NA	NA	NA	NA	NA	NA	NA	NA	NA	NA
GCA_001881425.1_ASM188142v1_genomic	KL8A1	K1	Typeable	NA	0.9996	1	0 bp	14 / 14 (100.00%)	KL8A1_01_kpsF,100.00%,100.00%;KL8A1_02_kpsE,99.73%,100.00%;KL8A1_03_kpsD,100.00%,100.00%;KL8A1_04_kpsU,100.00%,100.00%;KL8A1_05_kpsC,100.00%,100.00%;KL8A1_06_kpsS,100.00%,100.00%;KL8A1_07_neuS,100.00%,100.00%;KL8A1_08_neuE,99.74%,100.00%;KL8A1_09_neuC,100.00%,100.00%;KL8A1_10_neuA,100.00%,100.00%;KL8A1_11_neuB,100.00%,100.00%;KL8A1_12_neuD,100.00%,100.00%;KL8A1_13_kpsT,100.00%,100.00%;KL8A1_14_kp…	NA	0	NA	0 / 14 (0.00%)	NA	12	KL134_12_group_182,100.00%,5.47%;KL134_12_group_182,100.00%,5.47%;KL134_12_group_182,100.00%,5.47%;KL134_12_group_182,100.00%,5.47%;KL134_12_group_182,100.00%,5.47%;KL134_12_group_182,100.00%,5.47%;KL113_13_rmlB,100.00%,3.17%;KL113_13_rmlB,100.00%,3.17%;KL113_13_rmlB,100.00%,3.17%;KL113_13_rmlB,100.00%,3.17%;KL113_13_rmlB,100.00%,3.17%;KL113_13_rmlB,100.00%,3.17%	NA	NA	-	neuO	646	MKJM01000001.1	229726	100	646	0	0	1	646	227993	228638	0	1166
GCA_001881435.1_ASM188143v1_genomic	KL8A1	K1	Typeable	NA	1	1	0 bp	14 / 14 (100.00%)	KL8A1_01_kpsF,100.00%,100.00%;KL8A1_02_kpsE,100.00%,100.00%;KL8A1_03_kpsD,100.00%,100.00%;KL8A1_04_kpsU,100.00%,100.00%;KL8A1_05_kpsC,100.00%,100.00%;KL8A1_06_kpsS,100.00%,100.00%;KL8A1_07_neuS,100.00%,100.00%;KL8A1_08_neuE,100.00%,100.00%;KL8A1_09_neuC,100.00%,100.00%;KL8A1_10_neuA,100.00%,100.00%;KL8A1_11_neuB,100.00%,100.00%;KL8A1_12_neuD,100.00%,100.00%;KL8A1_13_kpsT,100.00%,100.00%;KL8A1_14_…	NA	0	NA	0 / 14 (0.00%)	NA	5	KL183_09_group_38,92.59%,3.93%;KL113_13_rmlB,100.00%,7.12%,partial;KL134_12_group_182,100.00%,5.47%;KL134_12_group_182,100.00%,5.47%;KL113_13_rmlB,85.19%,7.12%	NA	NA	95	neuO	646	MKJP01000033.1	421132	100	646	0	0	1	646	1453	808	0	1166
GCA_001881465.1_ASM188146v1_genomic	KL8A1	K1	Typeable	NA	0.9997	1	0 bp	14 / 14 (100.00%)	KL8A1_01_kpsF,100.00%,100.00%;KL8A1_02_kpsE,100.00%,100.00%;KL8A1_03_kpsD,100.00%,100.00%;KL8A1_04_kpsU,100.00%,100.00%;KL8A1_05_kpsC,100.00%,100.00%;KL8A1_06_kpsS,100.00%,100.00%;KL8A1_07_neuS,100.00%,100.00%;KL8A1_08_neuE,100.00%,100.00%;KL8A1_09_neuC,100.00%,100.00%;KL8A1_10_neuA,100.00%,100.00%;KL8A1_11_neuB,100.00%,100.00%;KL8A1_12_neuD,99.52%,100.00%;KL8A1_13_kpsT,100.00%,100.00%;KL8A1_14_k…	NA	0	NA	0 / 14 (0.00%)	NA	2	KL113_13_rmlB,100.00%,7.12%,partial;KL113_13_rmlB,85.19%,7.12%,partial	NA	NA	95	neuO	646	MKJR01000011.1	558178	100	646	0	0	1	646	27556	26911	0	1166
GCA_001901655.1_ASM190165v1_genomic	KL8A1	K1	Typeable	NA	0.9996	1	0 bp	14 / 14 (100.00%)	KL8A1_01_kpsF,100.00%,100.00%;KL8A1_02_kpsE,99.73%,100.00%;KL8A1_03_kpsD,100.00%,100.00%;KL8A1_04_kpsU,100.00%,100.00%;KL8A1_05_kpsC,100.00%,100.00%;KL8A1_06_kpsS,100.00%,100.00%;KL8A1_07_neuS,100.00%,100.00%;KL8A1_08_neuE,99.74%,100.00%;KL8A1_09_neuC,100.00%,100.00%;KL8A1_10_neuA,100.00%,100.00%;KL8A1_11_neuB,100.00%,100.00%;KL8A1_12_neuD,100.00%,100.00%;KL8A1_13_kpsT,100.00%,100.00%;KL8A1_14_kp…	NA	0	NA	0 / 14 (0.00%)	NA	13	KL214_14_rmlB,76.65%,90.58%,partial;KL139_13_rmlB,73.38%,83.10%;KL58_13_rmlA,88.19%,99.31%;KL58_13_rmlA,68.25%,86.90%;KL113_13_rmlB,100.00%,7.12%;KL113_13_rmlB,96.30%,7.12%;KL183_09_group_38,100.00%,3.65%,partial;KL113_13_rmlB,96.30%,7.12%;KL113_13_rmlB,100.00%,3.17%;KL113_13_rmlB,100.00%,3.17%;KL183_09_group_38,100.00%,3.51%,partial;KL113_13_rmlB,96.00%,6.60%,partial;KL183_09_group_38,100.00%,3.…	NA	NA	NA	neuO	646	MKIS01000098.1	19988	100	646	0	0	1	646	19265	19910	0	1166
GCA_001984885.1_ASM198488v1_genomic	KL8A1	K1	Typeable	NA	0.9996	1	0 bp	14 / 14 (100.00%)	KL8A1_01_kpsF,100.00%,100.00%;KL8A1_02_kpsE,99.73%,100.00%;KL8A1_03_kpsD,100.00%,100.00%;KL8A1_04_kpsU,100.00%,100.00%;KL8A1_05_kpsC,100.00%,100.00%;KL8A1_06_kpsS,100.00%,100.00%;KL8A1_07_neuS,100.00%,100.00%;KL8A1_08_neuE,99.74%,100.00%;KL8A1_09_neuC,100.00%,100.00%;KL8A1_10_neuA,100.00%,100.00%;KL8A1_11_neuB,100.00%,100.00%;KL8A1_12_neuD,100.00%,100.00%;KL8A1_13_kpsT,100.00%,100.00%;KL8A1_14_kp…	NA	0	NA	0 / 14 (0.00%)	NA	13	KL214_14_rmlB,76.65%,90.58%,partial;KL139_13_rmlB,73.38%,83.10%;KL58_13_rmlA,88.19%,99.31%;KL58_13_rmlA,68.25%,86.90%;KL113_13_rmlB,100.00%,7.12%;KL113_13_rmlB,96.30%,7.12%;KL183_09_group_38,100.00%,3.65%,partial;KL113_13_rmlB,96.30%,7.12%;KL113_13_rmlB,100.00%,3.17%;KL113_13_rmlB,100.00%,3.17%;KL183_09_group_38,100.00%,3.51%,partial;KL113_13_rmlB,96.00%,6.60%,partial;KL183_09_group_38,100.00%,3.…	NA	NA	NA	neuO	646	MCNL01000989.1	19988	100	646	0	0	1	646	19265	19910	0	1166
GCA_002001635.1_ASM200163v1_genomic	KL8A1	K1	Typeable	?2	0.9943	0.9996	n/a	14 / 14 (100.00%)	KL8A1_01_kpsF,99.39%,100.00%;KL8A1_02_kpsE,99.73%,100.00%;KL8A1_03_kpsD,99.28%,100.00%;KL8A1_04_kpsU,97.15%,100.00%;KL8A1_05_kpsC,97.93%,100.00%;KL8A1_06_kpsS,99.25%,100.00%;KL8A1_07_neuS,100.00%,72.13%,partial;KL8A1_07_neuS,100.00%,27.14%,partial;KL8A1_08_neuE,98.95%,100.00%;KL8A1_09_neuC,100.00%,100.00%;KL8A1_10_neuA,100.00%,100.00%;KL8A1_11_neuB,99.71%,100.00%;KL8A1_12_neuD,100.00%,100.00%;KL8…	NA	0	NA	0 / 14 (0.00%)	NA	6	KL214_14_rmlB,76.63%,91.69%;KL134_12_group_182,100.00%,5.47%;KL134_12_group_182,100.00%,5.47%,partial;KL134_12_group_182,100.00%,5.26%,partial;KL134_12_group_182,100.00%,5.26%,partial;KL134_12_group_182,100.00%,5.26%,partial	NA	NA	10	NA	NA	NA	NA	NA	NA	NA	NA	NA	NA	NA	NA	NA	NA
GCA_002001665.1_ASM200166v1_genomic	KL8A1	K1	Typeable	NA	0.9996	1	0 bp	14 / 14 (100.00%)	KL8A1_01_kpsF,100.00%,100.00%;KL8A1_02_kpsE,99.73%,100.00%;KL8A1_03_kpsD,100.00%,100.00%;KL8A1_04_kpsU,100.00%,100.00%;KL8A1_05_kpsC,100.00%,100.00%;KL8A1_06_kpsS,100.00%,100.00%;KL8A1_07_neuS,100.00%,100.00%;KL8A1_08_neuE,99.74%,100.00%;KL8A1_09_neuC,100.00%,100.00%;KL8A1_10_neuA,100.00%,100.00%;KL8A1_11_neuB,100.00%,100.00%;KL8A1_12_neuD,100.00%,100.00%;KL8A1_13_kpsT,100.00%,100.00%;KL8A1_14_kp…	NA	0	NA	0 / 14 (0.00%)	NA	14	KL58_13_rmlA,88.19%,99.31%;KL113_13_rmlB,91.67%,3.17%;KL113_13_rmlB,96.30%,7.12%;KL134_12_group_182,100.00%,5.47%,partial;KL113_13_rmlB,100.00%,3.17%;KL134_12_group_182,100.00%,5.26%,partial;KL183_09_group_38,96.15%,3.65%,partial;KL113_13_rmlB,85.19%,7.12%,partial;KL134_12_group_182,100.00%,5.26%,partial;KL134_12_group_182,100.00%,5.26%,partial;KL134_12_group_182,100.00%,5.26%,partial;KL134_12_gr…	NA	NA	95	neuO	646	MOZT01000003.1	409130	100	646	0	0	1	646	758	113	0	1166
GCA_002001685.1_ASM200168v1_genomic	KL8A1	K1	Typeable	NA	0.9996	1	0 bp	14 / 14 (100.00%)	KL8A1_01_kpsF,100.00%,100.00%;KL8A1_02_kpsE,99.73%,100.00%;KL8A1_03_kpsD,100.00%,100.00%;KL8A1_04_kpsU,100.00%,100.00%;KL8A1_05_kpsC,100.00%,100.00%;KL8A1_06_kpsS,100.00%,100.00%;KL8A1_07_neuS,100.00%,100.00%;KL8A1_08_neuE,99.74%,100.00%;KL8A1_09_neuC,100.00%,100.00%;KL8A1_10_neuA,100.00%,100.00%;KL8A1_11_neuB,100.00%,100.00%;KL8A1_12_neuD,100.00%,100.00%;KL8A1_13_kpsT,100.00%,100.00%;KL8A1_14_kp…	NA	0	NA	0 / 14 (0.00%)	NA	14	KL58_13_rmlA,87.50%,99.31%;KL113_13_rmlB,96.30%,7.12%;KL113_13_rmlB,100.00%,3.17%;KL113_13_rmlB,100.00%,3.17%;KL183_09_group_38,96.15%,3.65%,partial;KL134_12_group_182,100.00%,5.26%,partial;KL134_12_group_182,100.00%,5.26%,partial;KL134_12_group_182,100.00%,5.26%,partial;KL134_12_group_182,100.00%,5.26%,partial;KL134_12_group_182,100.00%,5.26%,partial;KL134_12_group_182,100.00%,5.26%,partial;KL11…	NA	NA	95	neuO	646	MOZZ01000002.1	365732	100	646	0	0	1	646	723	78	0	1166
GCA_002001745.1_ASM200174v1_genomic	KL8A1	K1	Typeable	?3	0.9986	0.9835	n/a	14 / 14 (100.00%)	KL8A1_01_kpsF,100.00%,100.00%;KL8A1_02_kpsE,99.73%,100.00%;KL8A1_03_kpsD,100.00%,100.00%;KL8A1_04_kpsU,100.00%,100.00%;KL8A1_05_kpsC,100.00%,100.00%;KL8A1_06_kpsS,100.00%,100.00%;KL8A1_07_neuS,99.39%,80.68%,partial;KL8A1_08_neuE,100.00%,65.18%,partial;KL8A1_08_neuE,99.21%,32.98%,partial;KL8A1_09_neuC,100.00%,100.00%;KL8A1_10_neuA,100.00%,100.00%;KL8A1_11_neuB,100.00%,100.00%;KL8A1_12_neuD,100.00%…	NA	0	NA	0 / 14 (0.00%)	NA	12	KL58_13_rmlA,87.50%,99.31%;KL113_13_rmlB,91.67%,3.17%;KL113_13_rmlB,100.00%,7.12%;KL113_13_rmlB,100.00%,7.12%;KL134_12_group_182,100.00%,5.47%,partial;KL183_09_group_38,100.00%,3.65%,partial;KL183_09_group_38,100.00%,3.65%,partial;KL113_13_rmlB,85.19%,7.12%,partial;KL134_12_group_182,100.00%,5.26%,partial;KL134_12_group_182,100.00%,5.26%,partial;KL134_12_group_182,100.00%,5.26%,partial;KL183_09_g…	NA	NA	95	neuO	646	MPAE01000001.1	638679	99.536	646	3	0	1	646	272273	271628	0	1152
GCA_002001765.1_ASM200176v1_genomic	KL8A1	K1	Typeable	?2	0.9958	0.9987	n/a	14 / 14 (100.00%)	KL8A1_01_kpsF,99.39%,100.00%;KL8A1_02_kpsE,99.73%,100.00%;KL8A1_03_kpsD,99.82%,100.00%;KL8A1_04_kpsU,98.78%,100.00%;KL8A1_05_kpsC,98.07%,100.00%;KL8A1_06_kpsS,99.25%,100.00%;KL8A1_07_neuS,100.00%,100.00%;KL8A1_08_neuE,99.41%,88.48%,partial;KL8A1_08_neuE,100.00%,9.69%,partial;KL8A1_09_neuC,99.49%,100.00%;KL8A1_10_neuA,100.00%,100.00%;KL8A1_11_neuB,99.71%,100.00%;KL8A1_12_neuD,100.00%,100.00%;KL8A1…	NA	0	NA	0 / 14 (0.00%)	NA	1	KL214_14_rmlB,76.33%,91.69%	NA	NA	10	NA	NA	NA	NA	NA	NA	NA	NA	NA	NA	NA	NA	NA	NA
GCA_002001885.1_ASM200188v1_genomic	KL8A1	K1	Typeable	?2	0.9957	0.9935	n/a	14 / 14 (100.00%)	KL8A1_01_kpsF,99.39%,100.00%;KL8A1_02_kpsE,99.73%,100.00%;KL8A1_03_kpsD,99.82%,100.00%;KL8A1_04_kpsU,98.78%,100.00%;KL8A1_05_kpsC,98.07%,100.00%;KL8A1_06_kpsS,99.25%,100.00%;KL8A1_07_neuS,100.00%,100.00%;KL8A1_08_neuE,99.43%,91.36%,partial;KL8A1_09_neuC,99.74%,100.00%;KL8A1_10_neuA,100.00%,100.00%;KL8A1_11_neuB,99.71%,100.00%;KL8A1_12_neuD,100.00%,100.00%;KL8A1_13_kpsT,100.00%,100.00%;KL8A1_14_kp…	NA	0	NA	0 / 14 (0.00%)	NA	1	KL214_14_rmlB,76.33%,91.69%	NA	NA	10	neuO	646	MOYW01000138.1	1717	100	646	0	0	1	646	287	932	0	1166
GCA_002001905.1_ASM200190v1_genomic	KL8A1	K1	Typeable	?3	0.9942	0.997	n/a	14 / 14 (100.00%)	KL8A1_01_kpsF,99.39%,100.00%;KL8A1_02_kpsE,99.73%,100.00%;KL8A1_03_kpsD,99.28%,100.00%;KL8A1_04_kpsU,97.15%,100.00%;KL8A1_05_kpsC,97.93%,100.00%;KL8A1_06_kpsS,99.25%,100.00%;KL8A1_07_neuS,100.00%,53.79%,partial;KL8A1_07_neuS,99.44%,44.01%,partial;KL8A1_08_neuE,98.85%,90.84%,partial;KL8A1_08_neuE,100.00%,7.07%,partial;KL8A1_09_neuC,100.00%,100.00%;KL8A1_10_neuA,100.00%,100.00%;KL8A1_11_neuB,99.71%…	NA	0	NA	0 / 14 (0.00%)	NA	6	KL214_14_rmlB,76.63%,91.69%;KL134_12_group_182,100.00%,5.47%;KL134_12_group_182,100.00%,5.47%,partial;KL134_12_group_182,100.00%,5.26%,partial;KL134_12_group_182,100.00%,5.26%,partial;KL134_12_group_182,100.00%,5.26%,partial	NA	NA	10	NA	NA	NA	NA	NA	NA	NA	NA	NA	NA	NA	NA	NA	NA
GCA_002002075.1_ASM200207v1_genomic	KL8A1	K1	Typeable	NA	0.9957	1	0 bp	14 / 14 (100.00%)	KL8A1_01_kpsF,99.39%,100.00%;KL8A1_02_kpsE,99.73%,100.00%;KL8A1_03_kpsD,99.82%,100.00%;KL8A1_04_kpsU,98.78%,100.00%;KL8A1_05_kpsC,98.07%,100.00%;KL8A1_06_kpsS,99.25%,100.00%;KL8A1_07_neuS,100.00%,100.00%;KL8A1_08_neuE,99.48%,100.00%;KL8A1_09_neuC,99.74%,100.00%;KL8A1_10_neuA,100.00%,100.00%;KL8A1_11_neuB,99.71%,100.00%;KL8A1_12_neuD,100.00%,100.00%;KL8A1_13_kpsT,100.00%,100.00%;KL8A1_14_kpsM,100.…	NA	0	NA	0 / 14 (0.00%)	NA	1	KL214_14_rmlB,76.33%,91.69%	NA	NA	10	neuO	646	MOZP01000132.1	1717	100	646	0	0	1	646	287	932	0	1166
GCA_002002315.1_ASM200231v1_genomic	KL8A1	K1	Typeable	NA	0.9993	1	0 bp	14 / 14 (100.00%)	KL8A1_01_kpsF,100.00%,100.00%;KL8A1_02_kpsE,99.73%,100.00%;KL8A1_03_kpsD,100.00%,100.00%;KL8A1_04_kpsU,100.00%,100.00%;KL8A1_05_kpsC,100.00%,100.00%;KL8A1_06_kpsS,100.00%,100.00%;KL8A1_07_neuS,100.00%,100.00%;KL8A1_08_neuE,99.74%,100.00%;KL8A1_09_neuC,100.00%,100.00%;KL8A1_10_neuA,100.00%,100.00%;KL8A1_11_neuB,100.00%,100.00%;KL8A1_12_neuD,100.00%,100.00%;KL8A1_13_kpsT,100.00%,100.00%;KL8A1_14_kp…	NA	0	NA	0 / 14 (0.00%)	NA	11	KL58_13_rmlA,87.50%,99.31%;KL183_09_group_38,100.00%,3.79%;KL113_13_rmlB,91.67%,3.17%;KL113_13_rmlB,100.00%,7.12%;KL113_13_rmlB,100.00%,7.12%;KL134_12_group_182,100.00%,5.47%,partial;KL183_09_group_38,100.00%,3.65%;KL113_13_rmlB,85.19%,7.12%,partial;KL134_12_group_182,100.00%,5.26%,partial;KL134_12_group_182,100.00%,5.26%,partial;KL134_12_group_182,100.00%,5.26%,partial	NA	NA	95	neuO	646	MPAB01000001.1	664480	99.536	646	3	0	1	646	272238	271593	0	1152
GCA_002012145.1_ASM201214v1_genomic	KL8A1	K1	Typeable	NA	0.9921	1.0001	1 bp	14 / 14 (100.00%)	KL8A1_01_kpsF,99.08%,100.00%;KL8A1_02_kpsE,100.00%,100.00%;KL8A1_03_kpsD,99.82%,100.00%;KL8A1_04_kpsU,98.37%,100.00%;KL8A1_05_kpsC,96.89%,100.00%;KL8A1_06_kpsS,97.71%,99.25%;KL8A1_07_neuS,100.00%,100.00%;KL8A1_08_neuE,98.43%,100.00%;KL8A1_09_neuC,99.74%,100.00%;KL8A1_10_neuA,99.52%,100.00%;KL8A1_11_neuB,99.42%,100.00%;KL8A1_12_neuD,100.00%,100.00%;KL8A1_13_kpsT,100.00%,100.00%;KL8A1_14_kpsM,100.0…	NA	0	NA	0 / 14 (0.00%)	NA	10	KL134_12_group_182,100.00%,5.47%;KL134_12_group_182,100.00%,5.47%;KL134_12_group_182,100.00%,5.47%;KL134_12_group_182,100.00%,5.47%;KL183_09_group_38,100.00%,3.65%;KL113_13_rmlB,96.30%,7.12%;KL134_12_group_182,96.15%,5.47%;KL113_13_rmlB,100.00%,3.17%;KL113_13_rmlB,100.00%,3.17%;KL113_13_rmlB,85.19%,7.12%	NA	NA	131	NA	NA	NA	NA	NA	NA	NA	NA	NA	NA	NA	NA	NA	NA
GCA_002012305.1_ASM201230v1_genomic	KL8A1	K1	Typeable	NA	0.9921	1.0001	1 bp	14 / 14 (100.00%)	KL8A1_01_kpsF,99.08%,100.00%;KL8A1_02_kpsE,100.00%,100.00%;KL8A1_03_kpsD,99.82%,100.00%;KL8A1_04_kpsU,98.37%,100.00%;KL8A1_05_kpsC,96.89%,100.00%;KL8A1_06_kpsS,97.71%,99.25%;KL8A1_07_neuS,100.00%,100.00%;KL8A1_08_neuE,98.43%,100.00%;KL8A1_09_neuC,99.74%,100.00%;KL8A1_10_neuA,99.52%,100.00%;KL8A1_11_neuB,99.42%,100.00%;KL8A1_12_neuD,100.00%,100.00%;KL8A1_13_kpsT,100.00%,100.00%;KL8A1_14_kpsM,100.0…	NA	0	NA	0 / 14 (0.00%)	NA	9	KL183_09_group_38,96.15%,3.79%;KL134_12_group_182,100.00%,5.47%;KL134_12_group_182,100.00%,5.47%;KL134_12_group_182,100.00%,5.47%;KL134_12_group_182,100.00%,5.47%;KL134_12_group_182,100.00%,5.47%;KL113_13_rmlB,100.00%,3.17%;KL113_13_rmlB,100.00%,3.17%;KL113_13_rmlB,85.19%,7.12%	NA	NA	131	NA	NA	NA	NA	NA	NA	NA	NA	NA	NA	NA	NA	NA	NA
GCA_002024865.1_ASM202486v1_genomic	KL8A1	K1	Typeable	NA	1	1	0 bp	14 / 14 (100.00%)	KL8A1_01_kpsF,100.00%,100.00%;KL8A1_02_kpsE,100.00%,100.00%;KL8A1_03_kpsD,100.00%,100.00%;KL8A1_04_kpsU,100.00%,100.00%;KL8A1_05_kpsC,100.00%,100.00%;KL8A1_06_kpsS,100.00%,100.00%;KL8A1_07_neuS,100.00%,100.00%;KL8A1_08_neuE,100.00%,100.00%;KL8A1_09_neuC,100.00%,100.00%;KL8A1_10_neuA,100.00%,100.00%;KL8A1_11_neuB,100.00%,100.00%;KL8A1_12_neuD,100.00%,100.00%;KL8A1_13_kpsT,100.00%,100.00%;KL8A1_14_…	NA	0	NA	0 / 14 (0.00%)	NA	5	KL134_12_group_182,100.00%,5.89%;KL183_09_group_38,92.59%,3.93%;KL134_12_group_182,100.00%,5.68%;KL134_12_group_182,100.00%,5.47%;KL113_13_rmlB,85.19%,7.12%	NA	NA	95	neuO	646	CP019777.1	5076615	100	646	0	0	1	646	2609806	2610451	0	1166
GCA_002028665.1_ASM202866v1_genomic	KL8A1	K1	Typeable	NA	1	1	0 bp	14 / 14 (100.00%)	KL8A1_01_kpsF,100.00%,100.00%;KL8A1_02_kpsE,100.00%,100.00%;KL8A1_03_kpsD,100.00%,100.00%;KL8A1_04_kpsU,100.00%,100.00%;KL8A1_05_kpsC,100.00%,100.00%;KL8A1_06_kpsS,100.00%,100.00%;KL8A1_07_neuS,100.00%,100.00%;KL8A1_08_neuE,100.00%,100.00%;KL8A1_09_neuC,100.00%,100.00%;KL8A1_10_neuA,100.00%,100.00%;KL8A1_11_neuB,100.00%,100.00%;KL8A1_12_neuD,100.00%,100.00%;KL8A1_13_kpsT,100.00%,100.00%;KL8A1_14_…	NA	0	NA	0 / 14 (0.00%)	NA	7	KL113_13_rmlB,96.55%,7.65%;KL183_09_group_38,92.59%,3.93%;KL113_13_rmlB,100.00%,7.12%;KL113_13_rmlB,100.00%,7.12%;KL134_12_group_182,100.00%,5.47%;KL134_12_group_182,100.00%,5.47%;KL113_13_rmlB,85.19%,7.12%	NA	NA	95	neuO	646	MDFO01000037.1	398266	100	646	0	0	1	646	1019	374	0	1166
GCA_002028705.1_ASM202870v1_genomic	KL8A1	K1	Typeable	NA	0.9996	1	0 bp	14 / 14 (100.00%)	KL8A1_01_kpsF,100.00%,100.00%;KL8A1_02_kpsE,99.73%,100.00%;KL8A1_03_kpsD,100.00%,100.00%;KL8A1_04_kpsU,100.00%,100.00%;KL8A1_05_kpsC,100.00%,100.00%;KL8A1_06_kpsS,100.00%,100.00%;KL8A1_07_neuS,100.00%,100.00%;KL8A1_08_neuE,99.74%,100.00%;KL8A1_09_neuC,100.00%,100.00%;KL8A1_10_neuA,100.00%,100.00%;KL8A1_11_neuB,100.00%,100.00%;KL8A1_12_neuD,100.00%,100.00%;KL8A1_13_kpsT,100.00%,100.00%;KL8A1_14_kp…	NA	0	NA	0 / 14 (0.00%)	NA	8	KL183_09_group_38,100.00%,3.79%;KL113_13_rmlB,91.67%,3.17%;KL113_13_rmlB,100.00%,7.12%;KL134_12_group_182,100.00%,5.47%;KL134_12_group_182,100.00%,5.47%;KL134_12_group_182,100.00%,5.47%;KL183_09_group_38,100.00%,3.65%;KL113_13_rmlB,85.19%,7.12%	NA	NA	95	NA	NA	NA	NA	NA	NA	NA	NA	NA	NA	NA	NA	NA	NA
GCA_002028715.1_ASM202871v1_genomic	KL8A1	K1	Typeable	NA	0.9996	1	0 bp	14 / 14 (100.00%)	KL8A1_01_kpsF,100.00%,100.00%;KL8A1_02_kpsE,99.73%,100.00%;KL8A1_03_kpsD,100.00%,100.00%;KL8A1_04_kpsU,100.00%,100.00%;KL8A1_05_kpsC,100.00%,100.00%;KL8A1_06_kpsS,100.00%,100.00%;KL8A1_07_neuS,100.00%,100.00%;KL8A1_08_neuE,99.74%,100.00%;KL8A1_09_neuC,100.00%,100.00%;KL8A1_10_neuA,100.00%,100.00%;KL8A1_11_neuB,100.00%,100.00%;KL8A1_12_neuD,100.00%,100.00%;KL8A1_13_kpsT,100.00%,100.00%;KL8A1_14_kp…	NA	0	NA	0 / 14 (0.00%)	NA	10	KL58_13_rmlA,87.50%,99.31%;KL113_13_rmlB,91.67%,3.17%;KL134_12_group_182,100.00%,5.47%;KL134_12_group_182,100.00%,5.47%;KL134_12_group_182,100.00%,5.47%;KL134_12_group_182,100.00%,5.47%;KL134_12_group_182,100.00%,5.47%;KL134_12_group_182,100.00%,5.47%,partial;KL113_13_rmlB,100.00%,3.17%;KL113_13_rmlB,100.00%,3.17%	NA	NA	95	neuO	646	MDFQ01000011.1	652035	100	646	0	0	1	646	950	305	0	1166
GCA_002028745.1_ASM202874v1_genomic	KL8A1	K1	Typeable	NA	0.9996	1	0 bp	14 / 14 (100.00%)	KL8A1_01_kpsF,100.00%,100.00%;KL8A1_02_kpsE,99.73%,100.00%;KL8A1_03_kpsD,100.00%,100.00%;KL8A1_04_kpsU,100.00%,100.00%;KL8A1_05_kpsC,100.00%,100.00%;KL8A1_06_kpsS,100.00%,100.00%;KL8A1_07_neuS,100.00%,100.00%;KL8A1_08_neuE,99.74%,100.00%;KL8A1_09_neuC,100.00%,100.00%;KL8A1_10_neuA,100.00%,100.00%;KL8A1_11_neuB,100.00%,100.00%;KL8A1_12_neuD,100.00%,100.00%;KL8A1_13_kpsT,100.00%,100.00%;KL8A1_14_kp…	NA	0	NA	0 / 14 (0.00%)	NA	12	KL113_13_rmlB,100.00%,3.17%;KL134_12_group_182,100.00%,5.47%;KL134_12_group_182,100.00%,5.47%;KL134_12_group_182,100.00%,5.47%;KL134_12_group_182,100.00%,5.47%;KL134_12_group_182,100.00%,5.47%;KL113_13_rmlB,96.30%,7.12%;KL113_13_rmlB,100.00%,3.17%;KL113_13_rmlB,100.00%,3.17%;KL183_09_group_38,100.00%,3.65%;KL113_13_rmlB,100.00%,3.17%;KL113_13_rmlB,100.00%,3.17%	NA	NA	95	neuO	646	MDFR01000022.1	426484	100	646	0	0	1	646	1756	1111	0	1166
GCA_002028755.1_ASM202875v1_genomic	KL8A1	K1	Typeable	NA	0.9996	1	0 bp	14 / 14 (100.00%)	KL8A1_01_kpsF,100.00%,100.00%;KL8A1_02_kpsE,99.73%,100.00%;KL8A1_03_kpsD,100.00%,100.00%;KL8A1_04_kpsU,100.00%,100.00%;KL8A1_05_kpsC,100.00%,100.00%;KL8A1_06_kpsS,100.00%,100.00%;KL8A1_07_neuS,100.00%,100.00%;KL8A1_08_neuE,99.74%,100.00%;KL8A1_09_neuC,100.00%,100.00%;KL8A1_10_neuA,100.00%,100.00%;KL8A1_11_neuB,100.00%,100.00%;KL8A1_12_neuD,100.00%,100.00%;KL8A1_13_kpsT,100.00%,100.00%;KL8A1_14_kp…	NA	0	NA	0 / 14 (0.00%)	NA	12	KL113_13_rmlB,100.00%,7.12%;KL113_13_rmlB,91.67%,3.17%;KL134_12_group_182,100.00%,5.47%;KL134_12_group_182,100.00%,5.47%;KL134_12_group_182,100.00%,5.47%;KL134_12_group_182,100.00%,5.47%;KL134_12_group_182,100.00%,5.47%;KL134_12_group_182,100.00%,5.47%,partial;KL113_13_rmlB,96.30%,7.12%;KL113_13_rmlB,100.00%,3.17%;KL113_13_rmlB,100.00%,3.17%;KL113_13_rmlB,100.00%,3.17%	NA	NA	95	neuO	646	MDFS01000033.1	426605	100	646	0	0	1	646	1014	369	0	1166
GCA_002028785.1_ASM202878v1_genomic	KL8A1	K1	Typeable	NA	0.9996	1	0 bp	14 / 14 (100.00%)	KL8A1_01_kpsF,100.00%,100.00%;KL8A1_02_kpsE,99.73%,100.00%;KL8A1_03_kpsD,100.00%,100.00%;KL8A1_04_kpsU,100.00%,100.00%;KL8A1_05_kpsC,100.00%,100.00%;KL8A1_06_kpsS,100.00%,100.00%;KL8A1_07_neuS,100.00%,100.00%;KL8A1_08_neuE,99.74%,100.00%;KL8A1_09_neuC,100.00%,100.00%;KL8A1_10_neuA,100.00%,100.00%;KL8A1_11_neuB,100.00%,100.00%;KL8A1_12_neuD,100.00%,100.00%;KL8A1_13_kpsT,100.00%,100.00%;KL8A1_14_kp…	NA	0	NA	0 / 14 (0.00%)	NA	13	KL58_13_rmlA,87.50%,99.31%;KL113_13_rmlB,100.00%,3.17%;KL134_12_group_182,100.00%,5.47%;KL134_12_group_182,100.00%,5.47%;KL134_12_group_182,100.00%,5.47%;KL134_12_group_182,100.00%,5.47%;KL134_12_group_182,100.00%,5.47%;KL183_09_group_38,100.00%,3.65%;KL113_13_rmlB,96.30%,7.12%;KL113_13_rmlB,100.00%,3.17%;KL113_13_rmlB,100.00%,3.17%;KL113_13_rmlB,100.00%,3.17%;KL113_13_rmlB,100.00%,3.17%	NA	NA	95	neuO	646	MDFU01000022.1	763597	100	646	0	0	1	646	6340	5695	0	1166
GCA_002028795.1_ASM202879v1_genomic	KL8A1	K1	Typeable	NA	0.9996	1	0 bp	14 / 14 (100.00%)	KL8A1_01_kpsF,100.00%,100.00%;KL8A1_02_kpsE,99.73%,100.00%;KL8A1_03_kpsD,100.00%,100.00%;KL8A1_04_kpsU,100.00%,100.00%;KL8A1_05_kpsC,100.00%,100.00%;KL8A1_06_kpsS,100.00%,100.00%;KL8A1_07_neuS,100.00%,100.00%;KL8A1_08_neuE,99.74%,100.00%;KL8A1_09_neuC,100.00%,100.00%;KL8A1_10_neuA,100.00%,100.00%;KL8A1_11_neuB,100.00%,100.00%;KL8A1_12_neuD,100.00%,100.00%;KL8A1_13_kpsT,100.00%,100.00%;KL8A1_14_kp…	NA	0	NA	0 / 14 (0.00%)	NA	9	KL58_13_rmlA,87.50%,99.31%;KL113_13_rmlB,91.67%,3.17%;KL134_12_group_182,100.00%,5.47%;KL134_12_group_182,100.00%,5.47%;KL134_12_group_182,100.00%,5.47%;KL134_12_group_182,100.00%,5.47%;KL134_12_group_182,100.00%,5.47%;KL134_12_group_182,100.00%,5.47%;KL183_09_group_38,96.15%,3.65%	NA	NA	95	neuO	646	MDFV01000011.1	776416	100	646	0	0	1	646	1055	410	0	1166
GCA_002028825.1_ASM202882v1_genomic	KL8A1	K1	Typeable	NA	0.9996	1	0 bp	14 / 14 (100.00%)	KL8A1_01_kpsF,100.00%,100.00%;KL8A1_02_kpsE,99.73%,100.00%;KL8A1_03_kpsD,100.00%,100.00%;KL8A1_04_kpsU,100.00%,100.00%;KL8A1_05_kpsC,100.00%,100.00%;KL8A1_06_kpsS,100.00%,100.00%;KL8A1_07_neuS,100.00%,100.00%;KL8A1_08_neuE,99.74%,100.00%;KL8A1_09_neuC,100.00%,100.00%;KL8A1_10_neuA,100.00%,100.00%;KL8A1_11_neuB,100.00%,100.00%;KL8A1_12_neuD,100.00%,100.00%;KL8A1_13_kpsT,100.00%,100.00%;KL8A1_14_kp…	NA	0	NA	0 / 14 (0.00%)	NA	12	KL134_12_group_182,100.00%,5.47%;KL134_12_group_182,100.00%,5.47%;KL134_12_group_182,100.00%,5.47%;KL134_12_group_182,100.00%,5.47%;KL134_12_group_182,100.00%,5.47%;KL113_13_rmlB,96.30%,7.12%;KL113_13_rmlB,100.00%,3.17%;KL113_13_rmlB,100.00%,3.17%;KL183_09_group_38,100.00%,3.65%;KL113_13_rmlB,100.00%,3.17%;KL113_13_rmlB,100.00%,3.17%;KL113_13_rmlB,100.00%,3.17%	NA	NA	95	neuO	646	MDFX01000022.1	651568	100	646	0	0	1	646	634734	635379	0	1166
GCA_002028835.1_ASM202883v1_genomic	KL8A1	K1	Typeable	NA	0.9996	1	0 bp	14 / 14 (100.00%)	KL8A1_01_kpsF,100.00%,100.00%;KL8A1_02_kpsE,99.73%,100.00%;KL8A1_03_kpsD,100.00%,100.00%;KL8A1_04_kpsU,100.00%,100.00%;KL8A1_05_kpsC,100.00%,100.00%;KL8A1_06_kpsS,100.00%,100.00%;KL8A1_07_neuS,100.00%,100.00%;KL8A1_08_neuE,99.74%,100.00%;KL8A1_09_neuC,100.00%,100.00%;KL8A1_10_neuA,100.00%,100.00%;KL8A1_11_neuB,100.00%,100.00%;KL8A1_12_neuD,100.00%,100.00%;KL8A1_13_kpsT,100.00%,100.00%;KL8A1_14_kp…	NA	0	NA	0 / 14 (0.00%)	NA	12	KL134_12_group_182,100.00%,5.47%;KL134_12_group_182,100.00%,5.47%;KL134_12_group_182,100.00%,5.47%;KL134_12_group_182,100.00%,5.47%;KL134_12_group_182,100.00%,5.47%;KL113_13_rmlB,96.30%,7.12%;KL113_13_rmlB,100.00%,3.17%;KL113_13_rmlB,100.00%,3.17%;KL113_13_rmlB,100.00%,3.17%;KL183_09_group_38,100.00%,3.65%;KL113_13_rmlB,100.00%,3.17%;KL113_13_rmlB,100.00%,3.17%	NA	NA	95	neuO	646	MDFW01000033.1	420176	100	646	0	0	1	646	419211	419856	0	1166
GCA_002028865.1_ASM202886v1_genomic	KL8A1	K1	Typeable	NA	0.9996	1	0 bp	14 / 14 (100.00%)	KL8A1_01_kpsF,100.00%,100.00%;KL8A1_02_kpsE,99.73%,100.00%;KL8A1_03_kpsD,100.00%,100.00%;KL8A1_04_kpsU,100.00%,100.00%;KL8A1_05_kpsC,100.00%,100.00%;KL8A1_06_kpsS,100.00%,100.00%;KL8A1_07_neuS,100.00%,100.00%;KL8A1_08_neuE,99.74%,100.00%;KL8A1_09_neuC,100.00%,100.00%;KL8A1_10_neuA,100.00%,100.00%;KL8A1_11_neuB,100.00%,100.00%;KL8A1_12_neuD,100.00%,100.00%;KL8A1_13_kpsT,100.00%,100.00%;KL8A1_14_kp…	NA	0	NA	0 / 14 (0.00%)	NA	8	KL183_09_group_38,100.00%,3.79%;KL113_13_rmlB,91.67%,3.17%;KL113_13_rmlB,100.00%,7.12%;KL134_12_group_182,100.00%,5.47%;KL134_12_group_182,100.00%,5.47%;KL134_12_group_182,100.00%,5.47%;KL183_09_group_38,100.00%,3.65%;KL113_13_rmlB,85.19%,7.12%	NA	NA	95	neuO	646	MDFY01000016.1	917904	99.536	646	3	0	1	646	1109	464	0	1152
GCA_002028875.1_ASM202887v1_genomic	KL8A1	K1	Typeable	NA	0.9996	1	0 bp	14 / 14 (100.00%)	KL8A1_01_kpsF,100.00%,100.00%;KL8A1_02_kpsE,99.73%,100.00%;KL8A1_03_kpsD,100.00%,100.00%;KL8A1_04_kpsU,100.00%,100.00%;KL8A1_05_kpsC,100.00%,100.00%;KL8A1_06_kpsS,100.00%,100.00%;KL8A1_07_neuS,100.00%,100.00%;KL8A1_08_neuE,99.74%,100.00%;KL8A1_09_neuC,100.00%,100.00%;KL8A1_10_neuA,100.00%,100.00%;KL8A1_11_neuB,100.00%,100.00%;KL8A1_12_neuD,100.00%,100.00%;KL8A1_13_kpsT,100.00%,100.00%;KL8A1_14_kp…	NA	0	NA	0 / 14 (0.00%)	NA	8	KL183_09_group_38,100.00%,3.79%;KL113_13_rmlB,91.67%,3.17%;KL113_13_rmlB,100.00%,7.12%;KL134_12_group_182,100.00%,5.47%;KL134_12_group_182,100.00%,5.47%;KL134_12_group_182,100.00%,5.47%;KL183_09_group_38,100.00%,3.65%;KL113_13_rmlB,85.19%,7.12%	NA	NA	95	neuO	646	MDFZ01000037.1	591347	99.536	646	3	0	1	646	264859	265504	0	1152
GCA_002028905.1_ASM202890v1_genomic	KL8A1	K1	Typeable	NA	0.9993	1	0 bp	14 / 14 (100.00%)	KL8A1_01_kpsF,100.00%,100.00%;KL8A1_02_kpsE,99.73%,100.00%;KL8A1_03_kpsD,100.00%,100.00%;KL8A1_04_kpsU,100.00%,100.00%;KL8A1_05_kpsC,100.00%,100.00%;KL8A1_06_kpsS,100.00%,100.00%;KL8A1_07_neuS,100.00%,100.00%;KL8A1_08_neuE,99.74%,100.00%;KL8A1_09_neuC,100.00%,100.00%;KL8A1_10_neuA,100.00%,100.00%;KL8A1_11_neuB,100.00%,100.00%;KL8A1_12_neuD,100.00%,100.00%;KL8A1_13_kpsT,100.00%,100.00%;KL8A1_14_kp…	NA	0	NA	0 / 14 (0.00%)	NA	9	KL58_13_rmlA,87.50%,99.31%;KL183_09_group_38,100.00%,3.79%;KL113_13_rmlB,91.67%,3.17%;KL113_13_rmlB,100.00%,7.12%;KL134_12_group_182,100.00%,5.47%;KL134_12_group_182,100.00%,5.47%;KL134_12_group_182,100.00%,5.47%;KL183_09_group_38,100.00%,3.65%;KL113_13_rmlB,85.19%,7.12%	NA	NA	95	neuO	646	MDGA01000020.1	411023	99.536	646	3	0	1	646	1000	355	0	1152
GCA_002028915.1_ASM202891v1_genomic	KL8A1	K1	Typeable	NA	0.9996	1	0 bp	14 / 14 (100.00%)	KL8A1_01_kpsF,100.00%,100.00%;KL8A1_02_kpsE,99.73%,100.00%;KL8A1_03_kpsD,100.00%,100.00%;KL8A1_04_kpsU,100.00%,100.00%;KL8A1_05_kpsC,100.00%,100.00%;KL8A1_06_kpsS,100.00%,100.00%;KL8A1_07_neuS,100.00%,100.00%;KL8A1_08_neuE,99.74%,100.00%;KL8A1_09_neuC,100.00%,100.00%;KL8A1_10_neuA,100.00%,100.00%;KL8A1_11_neuB,100.00%,100.00%;KL8A1_12_neuD,100.00%,100.00%;KL8A1_13_kpsT,100.00%,100.00%;KL8A1_14_kp…	NA	0	NA	0 / 14 (0.00%)	NA	12	KL134_12_group_182,100.00%,5.47%;KL134_12_group_182,100.00%,5.47%;KL134_12_group_182,100.00%,5.47%;KL134_12_group_182,100.00%,5.47%;KL134_12_group_182,100.00%,5.47%;KL113_13_rmlB,96.30%,7.12%;KL113_13_rmlB,100.00%,3.17%;KL113_13_rmlB,100.00%,3.17%;KL183_09_group_38,100.00%,3.65%;KL113_13_rmlB,100.00%,3.17%;KL113_13_rmlB,100.00%,3.17%;KL113_13_rmlB,100.00%,3.17%	NA	NA	95	neuO	646	MDGB01000016.1	19969	100	646	0	0	1	646	1755	1110	0	1166
GCA_002028945.1_ASM202894v1_genomic	KL8A1	K1	Typeable	NA	0.9998	1	0 bp	14 / 14 (100.00%)	KL8A1_01_kpsF,100.00%,100.00%;KL8A1_02_kpsE,100.00%,100.00%;KL8A1_03_kpsD,100.00%,100.00%;KL8A1_04_kpsU,100.00%,100.00%;KL8A1_05_kpsC,100.00%,100.00%;KL8A1_06_kpsS,100.00%,100.00%;KL8A1_07_neuS,100.00%,100.00%;KL8A1_08_neuE,99.74%,100.00%;KL8A1_09_neuC,100.00%,100.00%;KL8A1_10_neuA,100.00%,100.00%;KL8A1_11_neuB,100.00%,100.00%;KL8A1_12_neuD,100.00%,100.00%;KL8A1_13_kpsT,100.00%,100.00%;KL8A1_14_k…	NA	0	NA	0 / 14 (0.00%)	NA	2	KL113_13_rmlB,96.30%,7.12%;KL113_13_rmlB,85.19%,7.12%	NA	NA	95	neuO	646	MDSF01000022.1	572326	100	646	0	0	1	646	3819	3174	0	1166
GCA_002028955.1_ASM202895v1_genomic	KL8A1	K1	Typeable	NA	0.9996	1	0 bp	14 / 14 (100.00%)	KL8A1_01_kpsF,100.00%,100.00%;KL8A1_02_kpsE,99.73%,100.00%;KL8A1_03_kpsD,100.00%,100.00%;KL8A1_04_kpsU,100.00%,100.00%;KL8A1_05_kpsC,100.00%,100.00%;KL8A1_06_kpsS,100.00%,100.00%;KL8A1_07_neuS,100.00%,100.00%;KL8A1_08_neuE,99.74%,100.00%;KL8A1_09_neuC,100.00%,100.00%;KL8A1_10_neuA,100.00%,100.00%;KL8A1_11_neuB,100.00%,100.00%;KL8A1_12_neuD,100.00%,100.00%;KL8A1_13_kpsT,100.00%,100.00%;KL8A1_14_kp…	NA	0	NA	0 / 14 (0.00%)	NA	12	KL134_12_group_182,100.00%,5.47%;KL134_12_group_182,100.00%,5.47%;KL134_12_group_182,100.00%,5.47%;KL134_12_group_182,100.00%,5.47%;KL134_12_group_182,100.00%,5.47%;KL113_13_rmlB,96.30%,7.12%;KL113_13_rmlB,100.00%,3.17%;KL113_13_rmlB,100.00%,3.17%;KL183_09_group_38,100.00%,3.65%;KL113_13_rmlB,100.00%,3.17%;KL113_13_rmlB,100.00%,3.17%;KL113_13_rmlB,100.00%,3.17%	NA	NA	95	neuO	646	MDGC01000022.1	494890	100	646	0	0	1	646	427037	427682	0	1166
GCA_002028965.1_ASM202896v1_genomic	KL8A1	K1	Typeable	NA	0.9996	1	0 bp	14 / 14 (100.00%)	KL8A1_01_kpsF,100.00%,100.00%;KL8A1_02_kpsE,99.73%,100.00%;KL8A1_03_kpsD,100.00%,100.00%;KL8A1_04_kpsU,100.00%,100.00%;KL8A1_05_kpsC,100.00%,100.00%;KL8A1_06_kpsS,100.00%,100.00%;KL8A1_07_neuS,100.00%,100.00%;KL8A1_08_neuE,99.74%,100.00%;KL8A1_09_neuC,100.00%,100.00%;KL8A1_10_neuA,100.00%,100.00%;KL8A1_11_neuB,100.00%,100.00%;KL8A1_12_neuD,100.00%,100.00%;KL8A1_13_kpsT,100.00%,100.00%;KL8A1_14_kp…	NA	0	NA	0 / 14 (0.00%)	NA	13	KL183_09_group_38,100.00%,3.79%;KL134_12_group_182,100.00%,5.47%;KL113_13_rmlB,91.67%,3.17%;KL113_13_rmlB,100.00%,7.12%;KL134_12_group_182,100.00%,5.47%;KL134_12_group_182,100.00%,5.47%;KL134_12_group_182,100.00%,5.47%;KL134_12_group_182,100.00%,5.47%;KL183_09_group_38,100.00%,3.65%;KL183_09_group_38,100.00%,3.65%;KL183_09_group_38,100.00%,3.65%;KL183_09_group_38,100.00%,3.65%;KL113_13_rmlB,85.19…	NA	NA	95	neuO	646	MDFT01000020.1	887894	99.536	646	3	0	1	646	615143	615788	0	1152
GCA_002029005.1_ASM202900v1_genomic	KL8A1	K1	Typeable	NA	0.9996	1	0 bp	14 / 14 (100.00%)	KL8A1_01_kpsF,100.00%,100.00%;KL8A1_02_kpsE,99.73%,100.00%;KL8A1_03_kpsD,100.00%,100.00%;KL8A1_04_kpsU,100.00%,100.00%;KL8A1_05_kpsC,100.00%,100.00%;KL8A1_06_kpsS,100.00%,100.00%;KL8A1_07_neuS,100.00%,100.00%;KL8A1_08_neuE,99.74%,100.00%;KL8A1_09_neuC,100.00%,100.00%;KL8A1_10_neuA,100.00%,100.00%;KL8A1_11_neuB,100.00%,100.00%;KL8A1_12_neuD,100.00%,100.00%;KL8A1_13_kpsT,100.00%,100.00%;KL8A1_14_kp…	NA	0	NA	0 / 14 (0.00%)	NA	9	KL134_12_group_182,100.00%,5.47%;KL134_12_group_182,100.00%,5.47%;KL113_13_rmlB,100.00%,3.17%;KL113_13_rmlB,100.00%,3.17%;KL183_09_group_38,100.00%,3.65%;KL113_13_rmlB,100.00%,3.17%;KL113_13_rmlB,100.00%,3.17%;KL113_13_rmlB,100.00%,3.17%;KL113_13_rmlB,100.00%,3.17%	NA	NA	95	neuO	646	MDGD01000047.1	2423	100	646	0	0	1	646	1752	1107	0	1166
GCA_002029015.1_ASM202901v1_genomic	KL8A1	K1	Typeable	NA	0.9996	1	0 bp	14 / 14 (100.00%)	KL8A1_01_kpsF,100.00%,100.00%;KL8A1_02_kpsE,99.73%,100.00%;KL8A1_03_kpsD,100.00%,100.00%;KL8A1_04_kpsU,100.00%,100.00%;KL8A1_05_kpsC,100.00%,100.00%;KL8A1_06_kpsS,100.00%,100.00%;KL8A1_07_neuS,100.00%,100.00%;KL8A1_08_neuE,99.74%,100.00%;KL8A1_09_neuC,100.00%,100.00%;KL8A1_10_neuA,100.00%,100.00%;KL8A1_11_neuB,100.00%,100.00%;KL8A1_12_neuD,100.00%,100.00%;KL8A1_13_kpsT,100.00%,100.00%;KL8A1_14_kp…	NA	0	NA	0 / 14 (0.00%)	NA	12	KL58_13_rmlA,88.19%,99.31%;KL113_13_rmlB,91.67%,3.17%;KL134_12_group_182,100.00%,5.47%;KL134_12_group_182,100.00%,5.47%;KL134_12_group_182,100.00%,5.47%;KL134_12_group_182,100.00%,5.47%;KL134_12_group_182,100.00%,5.47%;KL113_13_rmlB,96.30%,7.12%;KL113_13_rmlB,100.00%,3.17%;KL183_09_group_38,100.00%,3.65%;KL113_13_rmlB,100.00%,3.17%;KL113_13_rmlB,85.19%,7.12%	NA	NA	95	neuO	646	MDGE01000028.1	416373	100	646	0	0	1	646	414676	415321	0	1166
GCA_002029025.1_ASM202902v1_genomic	KL8A1	K1	Typeable	NA	0.9993	1	0 bp	14 / 14 (100.00%)	KL8A1_01_kpsF,100.00%,100.00%;KL8A1_02_kpsE,99.73%,100.00%;KL8A1_03_kpsD,100.00%,100.00%;KL8A1_04_kpsU,100.00%,100.00%;KL8A1_05_kpsC,100.00%,100.00%;KL8A1_06_kpsS,100.00%,100.00%;KL8A1_07_neuS,100.00%,100.00%;KL8A1_08_neuE,99.74%,100.00%;KL8A1_09_neuC,100.00%,100.00%;KL8A1_10_neuA,100.00%,100.00%;KL8A1_11_neuB,100.00%,100.00%;KL8A1_12_neuD,100.00%,100.00%;KL8A1_13_kpsT,100.00%,100.00%;KL8A1_14_kp…	NA	0	NA	0 / 14 (0.00%)	NA	9	KL58_13_rmlA,87.50%,99.31%;KL183_09_group_38,100.00%,3.79%;KL113_13_rmlB,91.67%,3.17%;KL113_13_rmlB,100.00%,7.12%;KL134_12_group_182,100.00%,5.47%;KL134_12_group_182,100.00%,5.47%;KL134_12_group_182,100.00%,5.47%;KL183_09_group_38,100.00%,3.65%;KL113_13_rmlB,85.19%,7.12%	NA	NA	95	neuO	646	MDGG01000025.1	463230	99.536	646	3	0	1	646	419069	419714	0	1152
GCA_002029035.1_ASM202903v1_genomic	KL8A1	K1	Typeable	NA	0.9993	1	0 bp	14 / 14 (100.00%)	KL8A1_01_kpsF,100.00%,100.00%;KL8A1_02_kpsE,99.73%,100.00%;KL8A1_03_kpsD,100.00%,100.00%;KL8A1_04_kpsU,100.00%,100.00%;KL8A1_05_kpsC,100.00%,100.00%;KL8A1_06_kpsS,100.00%,100.00%;KL8A1_07_neuS,100.00%,100.00%;KL8A1_08_neuE,99.74%,100.00%;KL8A1_09_neuC,100.00%,100.00%;KL8A1_10_neuA,100.00%,100.00%;KL8A1_11_neuB,100.00%,100.00%;KL8A1_12_neuD,100.00%,100.00%;KL8A1_13_kpsT,100.00%,100.00%;KL8A1_14_kp…	NA	0	NA	0 / 14 (0.00%)	NA	9	KL58_13_rmlA,87.50%,99.31%;KL183_09_group_38,100.00%,3.79%;KL113_13_rmlB,100.00%,7.12%;KL113_13_rmlB,91.67%,3.17%;KL134_12_group_182,100.00%,5.47%;KL134_12_group_182,100.00%,5.47%;KL134_12_group_182,100.00%,5.47%;KL183_09_group_38,100.00%,3.65%;KL113_13_rmlB,85.19%,7.12%	NA	NA	95	neuO	646	MDGF01000023.1	606863	99.536	646	3	0	1	646	1214	569	0	1152
GCA_002029085.1_ASM202908v1_genomic	KL8A1	K1	Typeable	NA	0.9996	1	0 bp	14 / 14 (100.00%)	KL8A1_01_kpsF,100.00%,100.00%;KL8A1_02_kpsE,99.73%,100.00%;KL8A1_03_kpsD,100.00%,100.00%;KL8A1_04_kpsU,100.00%,100.00%;KL8A1_05_kpsC,100.00%,100.00%;KL8A1_06_kpsS,100.00%,100.00%;KL8A1_07_neuS,100.00%,100.00%;KL8A1_08_neuE,99.74%,100.00%;KL8A1_09_neuC,100.00%,100.00%;KL8A1_10_neuA,100.00%,100.00%;KL8A1_11_neuB,100.00%,100.00%;KL8A1_12_neuD,100.00%,100.00%;KL8A1_13_kpsT,100.00%,100.00%;KL8A1_14_kp…	NA	0	NA	0 / 14 (0.00%)	NA	8	KL183_09_group_38,100.00%,3.79%;KL113_13_rmlB,91.67%,3.17%;KL113_13_rmlB,100.00%,7.12%;KL134_12_group_182,100.00%,5.47%;KL134_12_group_182,100.00%,5.47%;KL134_12_group_182,100.00%,5.47%;KL183_09_group_38,100.00%,3.65%;KL113_13_rmlB,85.19%,7.12%	NA	NA	95	neuO	646	MDGH01000030.1	370166	99.536	646	3	0	1	646	992	347	0	1152
GCA_002029095.1_ASM202909v1_genomic	KL8A1	K1	Typeable	NA	0.9996	1	0 bp	14 / 14 (100.00%)	KL8A1_01_kpsF,100.00%,100.00%;KL8A1_02_kpsE,99.73%,100.00%;KL8A1_03_kpsD,100.00%,100.00%;KL8A1_04_kpsU,100.00%,100.00%;KL8A1_05_kpsC,100.00%,100.00%;KL8A1_06_kpsS,100.00%,100.00%;KL8A1_07_neuS,100.00%,100.00%;KL8A1_08_neuE,99.74%,100.00%;KL8A1_09_neuC,100.00%,100.00%;KL8A1_10_neuA,100.00%,100.00%;KL8A1_11_neuB,100.00%,100.00%;KL8A1_12_neuD,100.00%,100.00%;KL8A1_13_kpsT,100.00%,100.00%;KL8A1_14_kp…	NA	0	NA	0 / 14 (0.00%)	NA	8	KL183_09_group_38,100.00%,3.79%;KL113_13_rmlB,91.67%,3.17%;KL113_13_rmlB,100.00%,7.12%;KL134_12_group_182,100.00%,5.47%;KL134_12_group_182,100.00%,5.47%;KL134_12_group_182,100.00%,5.47%;KL183_09_group_38,100.00%,3.65%;KL113_13_rmlB,85.19%,7.12%	NA	NA	95	neuO	646	MDGJ01000027.1	388590	99.536	646	3	0	1	646	960	315	0	1152
GCA_002029115.1_ASM202911v1_genomic	KL8A1	K1	Typeable	NA	0.9996	1	0 bp	14 / 14 (100.00%)	KL8A1_01_kpsF,100.00%,100.00%;KL8A1_02_kpsE,99.73%,100.00%;KL8A1_03_kpsD,100.00%,100.00%;KL8A1_04_kpsU,100.00%,100.00%;KL8A1_05_kpsC,100.00%,100.00%;KL8A1_06_kpsS,100.00%,100.00%;KL8A1_07_neuS,100.00%,100.00%;KL8A1_08_neuE,99.74%,100.00%;KL8A1_09_neuC,100.00%,100.00%;KL8A1_10_neuA,100.00%,100.00%;KL8A1_11_neuB,100.00%,100.00%;KL8A1_12_neuD,100.00%,100.00%;KL8A1_13_kpsT,100.00%,100.00%;KL8A1_14_kp…	NA	0	NA	0 / 14 (0.00%)	NA	9	KL183_09_group_38,100.00%,3.79%;KL113_13_rmlB,91.67%,3.17%;KL113_13_rmlB,100.00%,7.12%;KL134_12_group_182,100.00%,5.47%;KL134_12_group_182,100.00%,5.47%;KL134_12_group_182,100.00%,5.47%;KL134_12_group_182,100.00%,5.47%,partial;KL183_09_group_38,100.00%,3.65%;KL113_13_rmlB,85.19%,7.12%,partial	NA	NA	95	neuO	646	MDGI01000045.1	250134	99.536	646	3	0	1	646	249166	249811	0	1152
GCA_002029145.1_ASM202914v1_genomic	KL8A1	K1	Typeable	NA	0.9996	1	0 bp	14 / 14 (100.00%)	KL8A1_01_kpsF,100.00%,100.00%;KL8A1_02_kpsE,99.73%,100.00%;KL8A1_03_kpsD,100.00%,100.00%;KL8A1_04_kpsU,100.00%,100.00%;KL8A1_05_kpsC,100.00%,100.00%;KL8A1_06_kpsS,100.00%,100.00%;KL8A1_07_neuS,100.00%,100.00%;KL8A1_08_neuE,99.74%,100.00%;KL8A1_09_neuC,100.00%,100.00%;KL8A1_10_neuA,100.00%,100.00%;KL8A1_11_neuB,100.00%,100.00%;KL8A1_12_neuD,100.00%,100.00%;KL8A1_13_kpsT,100.00%,100.00%;KL8A1_14_kp…	NA	0	NA	0 / 14 (0.00%)	NA	11	KL134_12_group_182,100.00%,5.47%;KL134_12_group_182,100.00%,5.47%;KL134_12_group_182,100.00%,5.47%;KL134_12_group_182,100.00%,5.47%;KL113_13_rmlB,96.30%,7.12%;KL113_13_rmlB,100.00%,3.17%;KL113_13_rmlB,100.00%,3.17%;KL183_09_group_38,100.00%,3.65%;KL113_13_rmlB,100.00%,3.17%;KL113_13_rmlB,100.00%,3.17%;KL113_13_rmlB,100.00%,3.17%	NA	NA	95	neuO	646	MDSE01000013.1	75303	100	646	0	0	1	646	10443	9798	0	1166
GCA_002029165.1_ASM202916v1_genomic	KL8A1	K1	Typeable	!	0.9993	1.0001	1 bp	14 / 14 (100.00%)	KL8A1_01_kpsF,100.00%,100.00%;KL8A1_02_kpsE,99.73%,100.00%;KL8A1_03_kpsD,100.00%,100.00%;KL8A1_04_kpsU,100.00%,100.00%;KL8A1_05_kpsC,100.00%,100.00%;KL8A1_06_kpsS,100.00%,100.00%;KL8A1_07_neuS,100.00%,100.00%;KL8A1_08_neuE,99.74%,100.00%;KL8A1_09_neuC,100.00%,100.00%;KL8A1_10_neuA,100.00%,53.83%,truncated;KL8A1_11_neuB,100.00%,100.00%;KL8A1_12_neuD,100.00%,100.00%;KL8A1_13_kpsT,100.00%,100.00%;KL…	NA	0	NA	0 / 14 (0.00%)	NA	9	KL58_13_rmlA,87.50%,99.31%;KL183_09_group_38,100.00%,3.79%,partial;KL113_13_rmlB,91.67%,3.17%;KL113_13_rmlB,100.00%,7.12%;KL134_12_group_182,100.00%,5.47%;KL134_12_group_182,100.00%,5.47%;KL134_12_group_182,100.00%,5.47%;KL183_09_group_38,100.00%,3.65%;KL113_13_rmlB,85.19%,7.12%	KL8A1_10_neuA,100.00%,53.83%,truncated	NA	95	neuO	646	MDSG01000029.1	415349	99.536	646	3	0	1	646	142778	143423	0	1152
GCA_002080495.1_ASM208049v1_genomic	KL8A1	K1	Typeable	NA	0.9962	1	0 bp	14 / 14 (100.00%)	KL8A1_01_kpsF,99.69%,100.00%;KL8A1_02_kpsE,99.73%,100.00%;KL8A1_03_kpsD,100.00%,100.00%;KL8A1_04_kpsU,99.19%,100.00%;KL8A1_05_kpsC,98.07%,100.00%;KL8A1_06_kpsS,99.25%,100.00%;KL8A1_07_neuS,100.00%,100.00%;KL8A1_08_neuE,99.48%,100.00%;KL8A1_09_neuC,100.00%,100.00%;KL8A1_10_neuA,100.00%,100.00%;KL8A1_11_neuB,99.71%,100.00%;KL8A1_12_neuD,99.52%,100.00%;KL8A1_13_kpsT,100.00%,100.00%;KL8A1_14_kpsM,100…	NA	0	NA	0 / 14 (0.00%)	NA	1	KL113_13_rmlB,100.00%,7.12%	NA	NA	420	NA	NA	NA	NA	NA	NA	NA	NA	NA	NA	NA	NA	NA	NA
GCA_002080555.1_ASM208055v1_genomic	KL8A1	K1	Typeable	?4-	0.9969	0.8372	n/a	13 / 14 (92.86%)	KL8A1_01_kpsF,99.69%,100.00%;KL8A1_02_kpsE,99.73%,100.00%;KL8A1_03_kpsD,100.00%,100.00%;KL8A1_04_kpsU,99.19%,100.00%;KL8A1_05_kpsC,98.07%,100.00%;KL8A1_06_kpsS,99.25%,100.00%;KL8A1_07_neuS,100.00%,36.43%,partial;KL8A1_09_neuC,100.00%,100.00%;KL8A1_10_neuA,100.00%,54.07%,partial;KL8A1_10_neuA,100.00%,10.29%,partial;KL8A1_11_neuB,99.71%,100.00%;KL8A1_12_neuD,100.00%,71.50%,partial;KL8A1_13_kpsT,100…	KL8A1_08_neuE	0	NA	0 / 14 (0.00%)	NA	1	KL113_13_rmlB,100.00%,7.12%	NA	NA	420	NA	NA	NA	NA	NA	NA	NA	NA	NA	NA	NA	NA	NA	NA
GCA_002080565.1_ASM208056v1_genomic	KL8A1	K1	Typeable	?6-	0.9971	0.8124	n/a	12 / 14 (85.71%)	KL8A1_01_kpsF,99.69%,100.00%;KL8A1_02_kpsE,99.73%,100.00%;KL8A1_03_kpsD,100.00%,100.00%;KL8A1_04_kpsU,99.19%,100.00%;KL8A1_05_kpsC,98.07%,100.00%;KL8A1_06_kpsS,99.25%,100.00%;KL8A1_09_neuC,100.00%,97.70%,partial;KL8A1_10_neuA,100.00%,55.98%,partial;KL8A1_10_neuA,100.00%,20.81%,partial;KL8A1_11_neuB,99.44%,52.02%,partial;KL8A1_11_neuB,100.00%,48.84%,partial;KL8A1_12_neuD,100.00%,51.21%,partial;KL8…	KL8A1_08_neuE;KL8A1_07_neuS	0	NA	0 / 14 (0.00%)	NA	1	KL113_13_rmlB,100.00%,7.12%	NA	NA	420	NA	NA	NA	NA	NA	NA	NA	NA	NA	NA	NA	NA	NA	NA
GCA_002080595.1_ASM208059v1_genomic	KL8A1	K1	Typeable	?2	0.9964	1.0016	n/a	14 / 14 (100.00%)	KL8A1_01_kpsF,99.69%,100.00%;KL8A1_02_kpsE,99.73%,100.00%;KL8A1_03_kpsD,100.00%,100.00%;KL8A1_04_kpsU,99.19%,100.00%;KL8A1_05_kpsC,98.07%,100.00%;KL8A1_06_kpsS,99.25%,100.00%;KL8A1_07_neuS,100.00%,55.26%,partial;KL8A1_07_neuS,100.00%,46.70%,partial;KL8A1_08_neuE,99.48%,100.00%;KL8A1_09_neuC,100.00%,100.00%;KL8A1_10_neuA,100.00%,100.00%;KL8A1_11_neuB,99.71%,100.00%;KL8A1_12_neuD,99.52%,100.00%;KL8…	NA	0	NA	0 / 14 (0.00%)	NA	1	KL113_13_rmlB,100.00%,7.12%	NA	NA	420	NA	NA	NA	NA	NA	NA	NA	NA	NA	NA	NA	NA	NA	NA
GCA_002080605.1_ASM208060v1_genomic	KL8A1	K1	Typeable	?4-	0.9962	0.7078	n/a	12 / 14 (85.71%)	KL8A1_01_kpsF,99.69%,100.00%;KL8A1_02_kpsE,99.73%,100.00%;KL8A1_03_kpsD,100.00%,100.00%;KL8A1_04_kpsU,99.19%,100.00%;KL8A1_05_kpsC,98.07%,100.00%;KL8A1_06_kpsS,99.25%,100.00%;KL8A1_08_neuE,100.00%,6.54%,partial;KL8A1_09_neuC,100.00%,77.75%,partial;KL8A1_10_neuA,100.00%,33.73%,partial;KL8A1_11_neuB,99.49%,56.65%,partial;KL8A1_13_kpsT,100.00%,84.02%,partial;KL8A1_14_kpsM,100.00%,100.00%	KL8A1_07_neuS;KL8A1_12_neuD	0	NA	0 / 14 (0.00%)	NA	1	KL113_13_rmlB,100.00%,7.12%	NA	NA	420	NA	NA	NA	NA	NA	NA	NA	NA	NA	NA	NA	NA	NA	NA
GCA_002080645.1_ASM208064v1_genomic	KL8A1	K1	Typeable	?5-	0.9906	0.8036	n/a	12 / 14 (85.71%)	KL8A1_01_kpsF,99.69%,100.00%;KL8A1_02_kpsE,99.73%,100.00%;KL8A1_03_kpsD,100.00%,100.00%;KL8A1_04_kpsU,99.19%,100.00%;KL8A1_05_kpsC,98.07%,100.00%;KL8A1_06_kpsS,99.25%,100.00%;KL8A1_09_neuC,100.00%,100.00%;KL8A1_10_neuA,100.00%,42.34%,partial;KL8A1_10_neuA,90.48%,15.07%,partial;KL8A1_11_neuB,99.48%,55.49%,partial;KL8A1_11_neuB,100.00%,44.80%,partial;KL8A1_12_neuD,100.00%,58.94%,partial;KL8A1_12_ne…	KL8A1_07_neuS;KL8A1_08_neuE	0	NA	0 / 14 (0.00%)	NA	1	KL113_13_rmlB,100.00%,7.12%	NA	NA	420	NA	NA	NA	NA	NA	NA	NA	NA	NA	NA	NA	NA	NA	NA
GCA_002080675.1_ASM208067v1_genomic	KL8A1	K1	Typeable	?5-	0.996	0.8058	n/a	13 / 14 (92.86%)	KL8A1_01_kpsF,99.69%,100.00%;KL8A1_02_kpsE,99.73%,100.00%;KL8A1_03_kpsD,100.00%,100.00%;KL8A1_04_kpsU,99.19%,100.00%;KL8A1_05_kpsC,98.07%,100.00%;KL8A1_06_kpsS,99.25%,100.00%;KL8A1_07_neuS,100.00%,13.45%,partial;KL8A1_09_neuC,100.00%,93.86%,partial;KL8A1_10_neuA,100.00%,35.41%,partial;KL8A1_10_neuA,100.00%,21.29%,partial;KL8A1_11_neuB,99.56%,65.90%,partial;KL8A1_11_neuB,100.00%,35.26%,partial;KL8…	KL8A1_08_neuE	0	NA	0 / 14 (0.00%)	NA	1	KL113_13_rmlB,100.00%,7.12%	NA	NA	420	NA	NA	NA	NA	NA	NA	NA	NA	NA	NA	NA	NA	NA	NA
GCA_002080685.1_ASM208068v1_genomic	KL8A1	K1	Typeable	NA	0.9962	1	0 bp	14 / 14 (100.00%)	KL8A1_01_kpsF,99.69%,100.00%;KL8A1_02_kpsE,99.73%,100.00%;KL8A1_03_kpsD,100.00%,100.00%;KL8A1_04_kpsU,99.19%,100.00%;KL8A1_05_kpsC,98.07%,100.00%;KL8A1_06_kpsS,99.25%,100.00%;KL8A1_07_neuS,100.00%,100.00%;KL8A1_08_neuE,99.48%,100.00%;KL8A1_09_neuC,100.00%,100.00%;KL8A1_10_neuA,100.00%,100.00%;KL8A1_11_neuB,99.71%,100.00%;KL8A1_12_neuD,99.52%,100.00%;KL8A1_13_kpsT,100.00%,100.00%;KL8A1_14_kpsM,100…	NA	0	NA	0 / 14 (0.00%)	NA	1	KL113_13_rmlB,100.00%,7.12%	NA	NA	420	NA	NA	NA	NA	NA	NA	NA	NA	NA	NA	NA	NA	NA	NA
GCA_002080725.1_ASM208072v1_genomic	KL8A1	K1	Typeable	?4	0.9951	0.935	n/a	14 / 14 (100.00%)	KL8A1_01_kpsF,99.69%,100.00%;KL8A1_02_kpsE,99.73%,100.00%;KL8A1_03_kpsD,100.00%,100.00%;KL8A1_04_kpsU,99.19%,100.00%;KL8A1_05_kpsC,98.07%,100.00%;KL8A1_06_kpsS,99.25%,100.00%;KL8A1_07_neuS,98.00%,12.22%,partial;KL8A1_08_neuE,99.48%,100.00%;KL8A1_09_neuC,99.72%,92.84%,partial;KL8A1_09_neuC,100.00%,10.74%,partial;KL8A1_10_neuA,100.00%,100.00%;KL8A1_11_neuB,99.50%,57.80%,partial;KL8A1_11_neuB,100.00…	NA	0	NA	0 / 14 (0.00%)	NA	1	KL113_13_rmlB,100.00%,7.12%	NA	NA	420	NA	NA	NA	NA	NA	NA	NA	NA	NA	NA	NA	NA	NA	NA
GCA_002087505.1_Esch_coli_OS_09_001_TOC1_V5_genomic	KL8A1	K1	Typeable	!	0.9961	0.9722	-386 bp	14 / 14 (100.00%)	KL8A1_01_kpsF,99.69%,100.00%;KL8A1_02_kpsE,99.73%,100.00%;KL8A1_03_kpsD,100.00%,100.00%;KL8A1_04_kpsU,99.19%,100.00%;KL8A1_05_kpsC,98.07%,100.00%;KL8A1_06_kpsS,99.25%,100.00%;KL8A1_07_neuS,100.00%,72.37%,truncated;KL8A1_08_neuE,99.43%,91.88%,truncated;KL8A1_09_neuC,100.00%,100.00%;KL8A1_10_neuA,100.00%,100.00%;KL8A1_11_neuB,99.71%,100.00%;KL8A1_12_neuD,99.52%,100.00%;KL8A1_13_kpsT,100.00%,100.00%…	NA	0	NA	0 / 14 (0.00%)	NA	10	KL113_13_rmlB,100.00%,7.12%;KL134_12_group_182,100.00%,5.47%;KL134_12_group_182,100.00%,5.47%;KL134_12_group_182,100.00%,5.47%;KL134_12_group_182,100.00%,5.47%;KL134_12_group_182,100.00%,5.47%;KL134_12_group_182,100.00%,5.47%;KL183_09_group_38,96.15%,3.65%;KL113_13_rmlB,100.00%,3.17%;KL113_13_rmlB,100.00%,3.17%	KL8A1_07_neuS,100.00%,72.37%,truncated;KL8A1_08_neuE,99.43%,91.88%,truncated	NA	NA	neuO	646	NCRR01000001.1	3873676	99.536	646	3	0	1	646	799876	799231	0	1152
GCA_002087535.1_ASM208753v1_genomic	KL8A1	K1	Typeable	NA	0.9996	1	0 bp	14 / 14 (100.00%)	KL8A1_01_kpsF,100.00%,100.00%;KL8A1_02_kpsE,99.73%,100.00%;KL8A1_03_kpsD,100.00%,100.00%;KL8A1_04_kpsU,100.00%,100.00%;KL8A1_05_kpsC,100.00%,100.00%;KL8A1_06_kpsS,100.00%,100.00%;KL8A1_07_neuS,100.00%,100.00%;KL8A1_08_neuE,99.74%,100.00%;KL8A1_09_neuC,100.00%,100.00%;KL8A1_10_neuA,100.00%,100.00%;KL8A1_11_neuB,100.00%,100.00%;KL8A1_12_neuD,100.00%,100.00%;KL8A1_13_kpsT,100.00%,100.00%;KL8A1_14_kp…	NA	0	NA	0 / 14 (0.00%)	NA	8	KL113_13_rmlB,91.67%,3.17%;KL134_12_group_182,100.00%,5.47%;KL134_12_group_182,100.00%,5.47%;KL134_12_group_182,100.00%,5.47%;KL113_13_rmlB,100.00%,3.17%;KL183_09_group_38,100.00%,3.65%;KL113_13_rmlB,100.00%,3.17%;KL113_13_rmlB,100.00%,3.17%	NA	NA	NA	neuO	646	NCRU01000003.1	995240	100	646	0	0	1	646	395568	396213	0	1166
GCA_002087735.1_ASM208773v1_genomic	KL8A1	K1	Typeable	NA	1	1	0 bp	14 / 14 (100.00%)	KL8A1_01_kpsF,100.00%,100.00%;KL8A1_02_kpsE,100.00%,100.00%;KL8A1_03_kpsD,100.00%,100.00%;KL8A1_04_kpsU,100.00%,100.00%;KL8A1_05_kpsC,100.00%,100.00%;KL8A1_06_kpsS,100.00%,100.00%;KL8A1_07_neuS,100.00%,100.00%;KL8A1_08_neuE,100.00%,100.00%;KL8A1_09_neuC,100.00%,100.00%;KL8A1_10_neuA,100.00%,100.00%;KL8A1_11_neuB,100.00%,100.00%;KL8A1_12_neuD,100.00%,100.00%;KL8A1_13_kpsT,100.00%,100.00%;KL8A1_14_…	NA	0	NA	0 / 14 (0.00%)	NA	3	KL183_09_group_38,92.59%,3.93%;KL134_12_group_182,100.00%,5.47%;KL134_12_group_182,100.00%,5.47%	NA	NA	NA	neuO	646	NCSC01000001.1	3478406	100	646	0	0	1	646	995559	996204	0	1166
GCA_002109575.1_ASM210957v1_genomic	KL8A1	K1	Typeable	!	0.9932	0.9997	-4 bp	14 / 14 (100.00%)	KL8A1_01_kpsF,100.00%,100.00%;KL8A1_02_kpsE,100.00%,100.00%;KL8A1_03_kpsD,100.00%,100.00%;KL8A1_04_kpsU,100.00%,100.00%;KL8A1_05_kpsC,100.00%,100.00%;KL8A1_06_kpsS,100.00%,100.00%;KL8A1_07_neuS,100.00%,38.14%,truncated;KL8A1_08_neuE,98.08%,84.29%,truncated;KL8A1_09_neuC,100.00%,100.00%;KL8A1_10_neuA,92.34%,59.09%,truncated;KL8A1_11_neuB,100.00%,100.00%;KL8A1_12_neuD,100.00%,100.00%;KL8A1_13_kpsT,…	NA	0	NA	0 / 14 (0.00%)	NA	5	KL113_13_rmlB,96.30%,7.12%;KL134_12_group_182,100.00%,5.47%;KL134_12_group_182,100.00%,5.47%;KL113_13_rmlB,85.19%,7.12%;KL134_12_group_182,100.00%,5.05%,partial	KL8A1_07_neuS,100.00%,38.14%,truncated;KL8A1_08_neuE,98.08%,84.29%,truncated;KL8A1_10_neuA,92.34%,59.09%,truncated	NA	NA	neuO	646	ADII01000021.1	1925475	100	646	0	0	1	646	1634902	1635547	0	1166
GCA_002109685.1_ASM210968v1_genomic	KL8A1	K1	Typeable	!	0.9945	0.9999	-2 bp	14 / 14 (100.00%)	KL8A1_01_kpsF,100.00%,100.00%;KL8A1_02_kpsE,100.00%,100.00%;KL8A1_03_kpsD,100.00%,100.00%;KL8A1_04_kpsU,100.00%,100.00%;KL8A1_05_kpsC,100.00%,100.00%;KL8A1_06_kpsS,100.00%,100.00%;KL8A1_07_neuS,100.00%,20.05%,truncated;KL8A1_08_neuE,100.00%,12.04%,truncated;KL8A1_09_neuC,100.00%,62.15%,truncated;KL8A1_10_neuA,92.34%,59.09%,truncated;KL8A1_11_neuB,100.00%,100.00%;KL8A1_12_neuD,100.00%,100.00%;KL8A…	NA	0	NA	0 / 14 (0.00%)	NA	5	KL113_13_rmlB,100.00%,7.12%;KL134_12_group_182,100.00%,5.47%;KL134_12_group_182,100.00%,5.47%;KL113_13_rmlB,85.19%,7.12%;KL134_12_group_182,100.00%,4.63%,partial	KL8A1_07_neuS,100.00%,20.05%,truncated;KL8A1_08_neuE,100.00%,12.04%,truncated;KL8A1_09_neuC,100.00%,62.15%,truncated;KL8A1_10_neuA,92.34%,59.09%,truncated	NA	NA	neuO	646	ADIR01000014.1	816348	99.845	646	0	1	1	646	542032	542676	0	1158
GCA_002109765.1_ASM210976v1_genomic	KL8A1	K1	Typeable	!	0.9988	1.0004	6 bp	14 / 14 (100.00%)	KL8A1_01_kpsF,100.00%,100.00%;KL8A1_02_kpsE,100.00%,100.00%;KL8A1_03_kpsD,100.00%,100.00%;KL8A1_04_kpsU,100.00%,100.00%;KL8A1_05_kpsC,100.00%,100.00%;KL8A1_06_kpsS,100.00%,100.00%;KL8A1_07_neuS,98.31%,14.43%,truncated;KL8A1_08_neuE,100.00%,13.61%,truncated;KL8A1_09_neuC,100.00%,23.53%,truncated;KL8A1_10_neuA,100.00%,53.83%,truncated;KL8A1_11_neuB,100.00%,100.00%;KL8A1_12_neuD,100.00%,100.00%;KL8A…	NA	0	NA	0 / 14 (0.00%)	NA	12	KL183_09_group_38,92.59%,3.93%;KL134_12_group_182,100.00%,5.68%;KL113_13_rmlB,100.00%,7.39%;KL113_13_rmlB,100.00%,7.12%;KL113_13_rmlB,100.00%,7.12%;KL113_13_rmlB,100.00%,7.12%;KL134_12_group_182,100.00%,5.47%;KL134_12_group_182,100.00%,5.47%;KL134_12_group_182,100.00%,5.47%;KL113_13_rmlB,100.00%,6.86%,partial;KL113_13_rmlB,85.19%,7.12%;KL134_12_group_182,100.00%,3.79%,partial	KL8A1_07_neuS,98.31%,14.43%,truncated;KL8A1_08_neuE,100.00%,13.61%,truncated;KL8A1_09_neuC,100.00%,23.53%,truncated;KL8A1_10_neuA,100.00%,53.83%,truncated	NA	NA	neuO	646	ADJD01000023.1	1286075	100	646	0	0	1	646	1232784	1233429	0	1166
GCA_002109775.1_ASM210977v1_genomic	KL8A1	K1	Typeable	!	0.9988	1.0001	1 bp	14 / 14 (100.00%)	KL8A1_01_kpsF,100.00%,100.00%;KL8A1_02_kpsE,99.73%,100.00%;KL8A1_03_kpsD,100.00%,100.00%;KL8A1_04_kpsU,100.00%,100.00%;KL8A1_05_kpsC,100.00%,100.00%;KL8A1_06_kpsS,100.00%,100.00%;KL8A1_07_neuS,100.00%,72.13%,truncated;KL8A1_08_neuE,98.56%,36.39%,truncated;KL8A1_09_neuC,100.00%,100.00%;KL8A1_10_neuA,100.00%,100.00%;KL8A1_11_neuB,100.00%,100.00%;KL8A1_12_neuD,100.00%,100.00%;KL8A1_13_kpsT,100.00%,1…	NA	0	NA	0 / 14 (0.00%)	NA	13	KL183_09_group_38,100.00%,3.79%;KL113_13_rmlB,100.00%,7.12%,partial;KL134_12_group_182,100.00%,5.47%;KL113_13_rmlB,100.00%,7.12%;KL113_13_rmlB,100.00%,7.12%;KL113_13_rmlB,100.00%,7.12%;KL113_13_rmlB,100.00%,7.12%;KL113_13_rmlB,100.00%,7.12%;KL134_12_group_182,100.00%,5.47%;KL134_12_group_182,100.00%,5.47%,partial;KL134_12_group_182,100.00%,5.47%;KL183_09_group_38,100.00%,3.65%;KL183_09_group_38,1…	KL8A1_07_neuS,100.00%,72.13%,truncated;KL8A1_08_neuE,98.56%,36.39%,truncated	NA	NA	neuO	646	ADJC01000022.1	685638	99.536	646	3	0	1	646	413981	414626	0	1152
GCA_002109865.1_ASM210986v1_genomic	KL8A1	K1	Typeable	!	0.9904	0.9999	-2 bp	14 / 14 (100.00%)	KL8A1_01_kpsF,99.69%,100.00%;KL8A1_02_kpsE,99.73%,100.00%;KL8A1_03_kpsD,100.00%,100.00%;KL8A1_04_kpsU,98.78%,100.00%;KL8A1_05_kpsC,97.78%,100.00%;KL8A1_06_kpsS,99.25%,100.00%;KL8A1_07_neuS,100.00%,100.00%;KL8A1_08_neuE,99.72%,95.03%;KL8A1_09_neuC,100.00%,100.00%;KL8A1_10_neuA,92.34%,59.09%,truncated;KL8A1_11_neuB,99.71%,100.00%;KL8A1_12_neuD,99.52%,100.00%;KL8A1_13_kpsT,100.00%,100.00%;KL8A1_14_k…	NA	0	NA	0 / 14 (0.00%)	NA	0	NA	KL8A1_10_neuA,92.34%,59.09%,truncated	NA	NA	NA	NA	NA	NA	NA	NA	NA	NA	NA	NA	NA	NA	NA	NA
GCA_002110165.1_ASM211016v1_genomic	KL8A1	K1	Typeable	!	0.9945	0.9999	-1 bp	14 / 14 (100.00%)	KL8A1_01_kpsF,100.00%,100.00%;KL8A1_02_kpsE,100.00%,100.00%;KL8A1_03_kpsD,100.00%,100.00%;KL8A1_04_kpsU,100.00%,100.00%;KL8A1_05_kpsC,100.00%,100.00%;KL8A1_06_kpsS,100.00%,100.00%;KL8A1_07_neuS,100.00%,100.00%;KL8A1_08_neuE,100.00%,100.00%;KL8A1_09_neuC,100.00%,100.00%;KL8A1_10_neuA,92.34%,59.09%,truncated;KL8A1_11_neuB,100.00%,100.00%;KL8A1_12_neuD,100.00%,100.00%;KL8A1_13_kpsT,100.00%,100.00%;K…	NA	0	NA	0 / 14 (0.00%)	NA	7	KL134_12_group_182,100.00%,5.47%;KL134_12_group_182,100.00%,5.47%;KL134_12_group_182,100.00%,5.47%;KL134_12_group_182,100.00%,5.47%;KL113_13_rmlB,96.30%,7.12%;KL113_13_rmlB,100.00%,3.17%;KL113_13_rmlB,85.19%,7.12%	KL8A1_10_neuA,92.34%,59.09%,truncated	NA	NA	neuO	646	ADJV01000019.1	1343387	100	646	0	0	1	646	1261809	1262454	0	1166
GCA_002110555.1_ASM211055v1_genomic	KL8A1	K1	Typeable	!	0.9968	1.0001	1 bp	14 / 14 (100.00%)	KL8A1_01_kpsF,100.00%,100.00%;KL8A1_02_kpsE,100.00%,100.00%;KL8A1_03_kpsD,100.00%,100.00%;KL8A1_04_kpsU,99.19%,100.00%;KL8A1_05_kpsC,98.07%,100.00%;KL8A1_06_kpsS,99.00%,100.00%;KL8A1_07_neuS,100.00%,100.00%;KL8A1_08_neuE,100.00%,13.61%,truncated;KL8A1_09_neuC,100.00%,100.00%;KL8A1_10_neuA,100.00%,100.00%;KL8A1_11_neuB,99.71%,100.00%;KL8A1_12_neuD,99.52%,100.00%;KL8A1_13_kpsT,100.00%,100.00%;KL8A1…	NA	0	NA	0 / 14 (0.00%)	NA	3	KL134_17_rmlA,88.67%,87.67%;KL36_08_ugd,80.54%,66.24%;KL113_13_rmlB,85.19%,7.12%	KL8A1_08_neuE,100.00%,13.61%,truncated	NA	NA	NA	NA	NA	NA	NA	NA	NA	NA	NA	NA	NA	NA	NA	NA
GCA_002152255.1_ASM215225v1_genomic	KL8A1	K1	Typeable	NA	0.996	1	0 bp	14 / 14 (100.00%)	KL8A1_01_kpsF,99.69%,100.00%;KL8A1_02_kpsE,99.73%,100.00%;KL8A1_03_kpsD,100.00%,100.00%;KL8A1_04_kpsU,98.78%,100.00%;KL8A1_05_kpsC,97.93%,100.00%;KL8A1_06_kpsS,99.25%,100.00%;KL8A1_07_neuS,100.00%,100.00%;KL8A1_08_neuE,99.74%,100.00%;KL8A1_09_neuC,100.00%,100.00%;KL8A1_10_neuA,100.00%,100.00%;KL8A1_11_neuB,99.71%,100.00%;KL8A1_12_neuD,99.52%,100.00%;KL8A1_13_kpsT,100.00%,100.00%;KL8A1_14_kpsM,100…	NA	0	NA	0 / 14 (0.00%)	NA	0	NA	NA	NA	NA	NA	NA	NA	NA	NA	NA	NA	NA	NA	NA	NA	NA	NA	NA
GCA_002154925.1_ASM215492v1_genomic	KL8A1	K1	Typeable	?3-!	0.996	0.7246	n/a	11 / 14 (78.57%)	KL8A1_01_kpsF,99.69%,100.00%;KL8A1_02_kpsE,99.73%,100.00%;KL8A1_03_kpsD,100.00%,100.00%;KL8A1_04_kpsU,99.19%,100.00%;KL8A1_05_kpsC,98.07%,100.00%;KL8A1_06_kpsS,99.25%,100.00%;KL8A1_07_neuS,100.00%,57.70%,truncated;KL8A1_10_neuA,100.00%,63.64%,partial;KL8A1_11_neuB,99.71%,100.00%;KL8A1_12_neuD,100.00%,43.48%,partial;KL8A1_14_kpsM,100.00%,100.00%	KL8A1_13_kpsT;KL8A1_08_neuE;KL8A1_09_neuC	0	NA	0 / 14 (0.00%)	NA	5	KL134_12_group_182,94.12%,4.63%;KL134_12_group_182,100.00%,4.63%;KL134_12_group_182,100.00%,4.21%,partial;KL134_12_group_182,100.00%,4.21%,partial;KL134_12_group_182,100.00%,4.21%,partial	KL8A1_07_neuS,100.00%,57.70%,truncated	NA	1158	neuO	646	MUBR01000011.1	111184	99.69	646	2	0	1	646	7683	7038	0	1157
GCA_002163195.1_ASM216319v1_genomic	KL8A1	K1	Typeable	-+!	0.997	0.7387	-2475 bp	13 / 14 (92.86%)	KL8A1_01_kpsF,100.00%,100.00%;KL8A1_02_kpsE,99.73%,100.00%;KL8A1_03_kpsD,100.00%,100.00%;KL8A1_04_kpsU,100.00%,100.00%;KL8A1_05_kpsC,100.00%,100.00%;KL8A1_06_kpsS,100.00%,99.75%;KL8A1_08_neuE,100.00%,18.59%,truncated;KL8A1_09_neuC,100.00%,13.04%,truncated;KL8A1_10_neuA,100.00%,59.33%,truncated;KL8A1_11_neuB,96.34%,49.42%,truncated;KL8A1_12_neuD,100.00%,44.93%,truncated;KL8A1_13_kpsT,100.00%,100.0…	KL8A1_07_neuS	1	KL82_10_neuA,99.00%,49.77%,truncated	0 / 14 (0.00%)	NA	11	KL58_13_rmlA,87.50%,99.31%;KL113_13_rmlB,100.00%,3.17%;KL134_12_group_182,100.00%,5.47%;KL134_12_group_182,100.00%,5.47%;KL134_12_group_182,100.00%,5.47%;KL183_09_group_38,100.00%,3.65%;KL113_13_rmlB,100.00%,3.17%;KL113_13_rmlB,100.00%,3.17%;KL113_13_rmlB,100.00%,3.17%;KL113_13_rmlB,100.00%,3.17%;KL113_13_rmlB,100.00%,3.17%	KL8A1_08_neuE,100.00%,18.59%,truncated;KL8A1_09_neuC,100.00%,13.04%,truncated;KL8A1_10_neuA,100.00%,59.33%,truncated;KL8A1_11_neuB,96.34%,49.42%,truncated;KL8A1_12_neuD,100.00%,44.93%,truncated;KL82_10_neuA,99.00%,49.77%,truncated	NA	NA	NA	NA	NA	NA	NA	NA	NA	NA	NA	NA	NA	NA	NA	NA
GCA_002166335.1_ASM216633v1_genomic	KL8A1	K1	Typeable	?10-	0.9999	0.8215	n/a	13 / 14 (92.86%)	KL8A1_01_kpsF,100.00%,100.00%;KL8A1_02_kpsE,99.73%,100.00%;KL8A1_03_kpsD,100.00%,100.00%;KL8A1_04_kpsU,100.00%,100.00%;KL8A1_05_kpsC,100.00%,100.00%;KL8A1_06_kpsS,100.00%,96.26%,partial;KL8A1_07_neuS,100.00%,24.69%,partial;KL8A1_09_neuC,100.00%,59.34%,partial;KL8A1_09_neuC,100.00%,23.02%,partial;KL8A1_10_neuA,100.00%,67.46%,partial;KL8A1_10_neuA,100.00%,13.40%,partial;KL8A1_11_neuB,100.00%,36.99%…	KL8A1_08_neuE	0	NA	0 / 14 (0.00%)	NA	6	KL113_13_rmlB,100.00%,7.12%;KL134_12_group_182,100.00%,5.47%;KL183_09_group_38,100.00%,3.65%,partial;KL113_13_rmlB,85.19%,7.12%,partial;KL183_09_group_38,100.00%,2.95%,partial;KL183_09_group_38,100.00%,2.81%,partial	NA	NA	NA	NA	NA	NA	NA	NA	NA	NA	NA	NA	NA	NA	NA	NA	NA
GCA_002166345.1_ASM216634v1_genomic	KL8A1	K1	Typeable	NA	1	1	0 bp	14 / 14 (100.00%)	KL8A1_01_kpsF,100.00%,100.00%;KL8A1_02_kpsE,100.00%,100.00%;KL8A1_03_kpsD,100.00%,100.00%;KL8A1_04_kpsU,100.00%,100.00%;KL8A1_05_kpsC,100.00%,100.00%;KL8A1_06_kpsS,100.00%,100.00%;KL8A1_07_neuS,100.00%,100.00%;KL8A1_08_neuE,100.00%,100.00%;KL8A1_09_neuC,100.00%,100.00%;KL8A1_10_neuA,100.00%,100.00%;KL8A1_11_neuB,100.00%,100.00%;KL8A1_12_neuD,100.00%,100.00%;KL8A1_13_kpsT,100.00%,100.00%;KL8A1_14_…	NA	0	NA	0 / 14 (0.00%)	NA	7	KL113_13_rmlB,100.00%,7.12%,partial;KL134_12_group_182,100.00%,5.47%,partial;KL113_13_rmlB,85.19%,7.12%;KL134_12_group_182,100.00%,5.26%;KL134_12_group_182,100.00%,5.05%,partial;KL134_12_group_182,100.00%,5.05%,partial;KL134_12_group_182,100.00%,5.05%,partial	NA	NA	95	neuO	646	NIEM01000034.1	177089	100	646	0	0	1	646	176091	176736	0	1166
GCA_002166405.1_ASM216640v1_genomic	KL8A1	K1	Typeable	NA	1	1	0 bp	14 / 14 (100.00%)	KL8A1_01_kpsF,100.00%,100.00%;KL8A1_02_kpsE,100.00%,100.00%;KL8A1_03_kpsD,100.00%,100.00%;KL8A1_04_kpsU,100.00%,100.00%;KL8A1_05_kpsC,100.00%,100.00%;KL8A1_06_kpsS,100.00%,100.00%;KL8A1_07_neuS,100.00%,100.00%;KL8A1_08_neuE,100.00%,100.00%;KL8A1_09_neuC,100.00%,100.00%;KL8A1_10_neuA,100.00%,100.00%;KL8A1_11_neuB,100.00%,100.00%;KL8A1_12_neuD,100.00%,100.00%;KL8A1_13_kpsT,100.00%,100.00%;KL8A1_14_…	NA	0	NA	0 / 14 (0.00%)	NA	7	KL113_13_rmlB,100.00%,7.12%,partial;KL134_12_group_182,100.00%,5.47%,partial;KL113_13_rmlB,85.19%,7.12%;KL134_12_group_182,100.00%,5.26%,partial;KL134_12_group_182,100.00%,4.84%,partial;KL134_12_group_182,100.00%,5.05%,partial;KL134_12_group_182,100.00%,5.05%,partial	NA	NA	95	neuO	646	NIEN01000033.1	383407	100	646	0	0	1	646	382409	383054	0	1166
GCA_002166465.1_ASM216646v1_genomic	KL8A1	K1	Typeable	NA	0.9961	1	0 bp	14 / 14 (100.00%)	KL8A1_01_kpsF,99.69%,100.00%;KL8A1_02_kpsE,100.00%,100.00%;KL8A1_03_kpsD,100.00%,100.00%;KL8A1_04_kpsU,98.78%,100.00%;KL8A1_05_kpsC,97.48%,100.00%;KL8A1_06_kpsS,99.25%,100.00%;KL8A1_07_neuS,100.00%,100.00%;KL8A1_08_neuE,99.74%,100.00%;KL8A1_09_neuC,100.00%,100.00%;KL8A1_10_neuA,100.00%,100.00%;KL8A1_11_neuB,100.00%,100.00%;KL8A1_12_neuD,100.00%,100.00%;KL8A1_13_kpsT,100.00%,100.00%;KL8A1_14_kpsM,…	NA	0	NA	0 / 14 (0.00%)	NA	4	KL64_09_ugd,77.56%,80.41%;KL113_13_rmlB,100.00%,7.12%,partial;KL113_13_rmlB,85.19%,7.12%,partial;KL183_09_group_38,100.00%,2.81%,partial	NA	NA	1859	NA	NA	NA	NA	NA	NA	NA	NA	NA	NA	NA	NA	NA	NA
GCA_002166505.1_ASM216650v1_genomic	KL8A1	K1	Typeable	NA	0.9961	1	0 bp	14 / 14 (100.00%)	KL8A1_01_kpsF,99.69%,100.00%;KL8A1_02_kpsE,100.00%,100.00%;KL8A1_03_kpsD,100.00%,100.00%;KL8A1_04_kpsU,98.78%,100.00%;KL8A1_05_kpsC,97.48%,100.00%;KL8A1_06_kpsS,99.25%,100.00%;KL8A1_07_neuS,100.00%,100.00%;KL8A1_08_neuE,99.74%,100.00%;KL8A1_09_neuC,100.00%,100.00%;KL8A1_10_neuA,100.00%,100.00%;KL8A1_11_neuB,100.00%,100.00%;KL8A1_12_neuD,100.00%,100.00%;KL8A1_13_kpsT,100.00%,100.00%;KL8A1_14_kpsM,…	NA	0	NA	0 / 14 (0.00%)	NA	4	KL64_09_ugd,77.56%,80.41%;KL113_13_rmlB,100.00%,7.12%,partial;KL113_13_rmlB,85.19%,7.12%;KL183_09_group_38,100.00%,2.81%,partial	NA	NA	1859	NA	NA	NA	NA	NA	NA	NA	NA	NA	NA	NA	NA	NA	NA
GCA_002166525.1_ASM216652v1_genomic	KL8A1	K1	Typeable	?12	0.9977	0.9413	n/a	14 / 14 (100.00%)	KL8A1_01_kpsF,99.69%,100.00%;KL8A1_02_kpsE,100.00%,100.00%;KL8A1_03_kpsD,100.00%,100.00%;KL8A1_04_kpsU,98.78%,100.00%;KL8A1_05_kpsC,97.48%,100.00%;KL8A1_06_kpsS,99.25%,100.00%,partial;KL8A1_07_neuS,100.00%,25.43%,partial;KL8A1_07_neuS,100.00%,24.45%,partial;KL8A1_07_neuS,100.00%,11.25%,partial;KL8A1_08_neuE,100.00%,24.35%,partial;KL8A1_08_neuE,100.00%,21.47%,partial;KL8A1_08_neuE,100.00%,18.59%,p…	NA	0	NA	0 / 14 (0.00%)	NA	4	KL64_09_ugd,77.56%,80.41%;KL113_13_rmlB,100.00%,7.12%;KL113_13_rmlB,85.19%,7.12%,partial;KL183_09_group_38,100.00%,2.81%,partial	NA	NA	NA	NA	NA	NA	NA	NA	NA	NA	NA	NA	NA	NA	NA	NA	NA
GCA_002166615.1_ASM216661v1_genomic	KL8A1	K1	Typeable	?6	1	0.9621	n/a	14 / 14 (100.00%)	KL8A1_01_kpsF,100.00%,100.00%;KL8A1_02_kpsE,100.00%,100.00%;KL8A1_03_kpsD,100.00%,100.00%;KL8A1_04_kpsU,100.00%,100.00%;KL8A1_05_kpsC,100.00%,100.00%;KL8A1_06_kpsS,100.00%,100.00%;KL8A1_07_neuS,100.00%,54.28%,partial;KL8A1_08_neuE,100.00%,52.09%,partial;KL8A1_08_neuE,100.00%,35.34%,partial;KL8A1_09_neuC,100.00%,70.59%,partial;KL8A1_09_neuC,100.00%,35.04%,partial;KL8A1_10_neuA,100.00%,100.00%;KL8A…	NA	0	NA	0 / 14 (0.00%)	NA	5	KL113_13_rmlB,96.30%,7.12%;KL134_12_group_182,100.00%,5.47%,partial;KL113_13_rmlB,85.19%,7.12%,partial;KL134_12_group_182,100.00%,5.05%,partial;KL134_12_group_182,100.00%,5.05%,partial	NA	NA	95	neuO	646	NIEX01000200.1	818	100	646	0	0	1	646	110	755	0	1166
GCA_002166625.1_ASM216662v1_genomic	KL8A1	K1	Typeable	NA	1	1	0 bp	14 / 14 (100.00%)	KL8A1_01_kpsF,100.00%,100.00%;KL8A1_02_kpsE,100.00%,100.00%;KL8A1_03_kpsD,100.00%,100.00%;KL8A1_04_kpsU,100.00%,100.00%;KL8A1_05_kpsC,100.00%,100.00%;KL8A1_06_kpsS,100.00%,100.00%;KL8A1_07_neuS,100.00%,100.00%;KL8A1_08_neuE,100.00%,100.00%;KL8A1_09_neuC,100.00%,100.00%;KL8A1_10_neuA,100.00%,100.00%;KL8A1_11_neuB,100.00%,100.00%;KL8A1_12_neuD,100.00%,100.00%;KL8A1_13_kpsT,100.00%,100.00%;KL8A1_14_…	NA	0	NA	0 / 14 (0.00%)	NA	7	KL134_12_group_182,100.00%,5.89%,partial;KL183_09_group_38,92.59%,3.93%,partial;KL113_13_rmlB,100.00%,7.12%,partial;KL134_12_group_182,100.00%,5.47%,partial;KL134_12_group_182,100.00%,5.68%,partial;KL134_12_group_182,100.00%,5.47%,partial;KL113_13_rmlB,85.19%,7.12%,partial	NA	NA	95	neuO	646	NIEY01000035.1	246752	100	646	0	0	1	646	246027	246672	0	1166
GCA_002189825.1_ASM218982v1_genomic	KL8A1	K1	Typeable	?17-	0.9942	0.4166	n/a	12 / 14 (85.71%)	KL8A1_01_kpsF,99.38%,49.24%,partial;KL8A1_01_kpsF,100.00%,28.44%,partial;KL8A1_02_kpsE,100.00%,29.11%,partial;KL8A1_02_kpsE,100.00%,13.75%,partial;KL8A1_03_kpsD,98.89%,32.26%,partial;KL8A1_04_kpsU,100.00%,18.29%,partial;KL8A1_05_kpsC,99.22%,18.96%,partial;KL8A1_06_kpsS,98.85%,21.70%,partial;KL8A1_07_neuS,99.60%,60.39%,partial;KL8A1_07_neuS,100.00%,12.71%,partial;KL8A1_07_neuS,100.00%,8.80%,partia…	KL8A1_10_neuA;KL8A1_12_neuD	0	NA	0 / 14 (0.00%)	NA	7	KL214_14_rmlB,76.33%,91.69%;KL114_09_group_97,100.00%,12.46%,partial;KL114_08_kslD,100.00%,32.46%,partial;KL114_10_kslB,100.00%,19.95%,partial;KL134_12_group_182,100.00%,5.47%,partial;KL183_09_group_38,100.00%,3.65%,partial;KL134_12_group_182,100.00%,5.05%,partial	NA	NA	75	NA	NA	NA	NA	NA	NA	NA	NA	NA	NA	NA	NA	NA	NA
GCA_002189875.1_ASM218987v1_genomic	KL8A1	K1	Typeable	NA	0.9993	1	0 bp	14 / 14 (100.00%)	KL8A1_01_kpsF,100.00%,100.00%;KL8A1_02_kpsE,99.73%,100.00%;KL8A1_03_kpsD,100.00%,100.00%;KL8A1_04_kpsU,99.59%,100.00%;KL8A1_05_kpsC,100.00%,100.00%;KL8A1_06_kpsS,100.00%,100.00%;KL8A1_07_neuS,100.00%,100.00%;KL8A1_08_neuE,99.74%,100.00%;KL8A1_09_neuC,100.00%,100.00%;KL8A1_10_neuA,100.00%,100.00%;KL8A1_11_neuB,100.00%,100.00%;KL8A1_12_neuD,100.00%,100.00%;KL8A1_13_kpsT,100.00%,100.00%;KL8A1_14_kps…	NA	0	NA	0 / 14 (0.00%)	NA	7	KL177_11_kpsT,100.00%,42.41%,partial;KL113_13_rmlB,100.00%,3.17%;KL113_13_rmlB,100.00%,7.12%;KL134_12_group_182,100.00%,5.47%,partial;KL183_09_group_38,100.00%,3.65%;KL113_13_rmlB,50.00%,2.37%,partial;KL177_10_kfiA,100.00%,7.56%,partial	NA	NA	79	neuO	646	LYDB01000318.1	108425	100	646	0	0	1	646	105038	105683	0	1166
GCA_002189895.1_ASM218989v1_genomic	KL8A1	K1	Typeable	NA	0.9993	1	0 bp	14 / 14 (100.00%)	KL8A1_01_kpsF,100.00%,100.00%;KL8A1_02_kpsE,99.73%,100.00%;KL8A1_03_kpsD,100.00%,100.00%;KL8A1_04_kpsU,99.59%,100.00%;KL8A1_05_kpsC,100.00%,100.00%;KL8A1_06_kpsS,100.00%,100.00%;KL8A1_07_neuS,100.00%,100.00%;KL8A1_08_neuE,99.74%,100.00%;KL8A1_09_neuC,100.00%,100.00%;KL8A1_10_neuA,100.00%,100.00%;KL8A1_11_neuB,100.00%,100.00%;KL8A1_12_neuD,100.00%,100.00%;KL8A1_13_kpsT,100.00%,100.00%;KL8A1_14_kps…	NA	0	NA	0 / 14 (0.00%)	NA	14	KL114_09_group_97,28.57%,1.41%,partial;KL114_09_group_97,91.72%,10.58%,partial;KL114_09_group_97,100.00%,10.11%,partial;KL114_08_kslD,100.00%,32.46%,partial;KL114_10_kslB,98.98%,23.84%,partial;KL114_07_kslE,100.00%,28.10%,partial;KL114_08_kslD,97.37%,22.22%,partial;KL114_07_kslE,100.00%,18.73%,partial;KL114_08_kslD,100.00%,11.70%,partial;KL113_13_rmlB,100.00%,3.17%;KL113_13_rmlB,100.00%,7.12%;KL1…	NA	NA	79	neuO	646	LYDL01000244.1	359914	100	646	0	0	1	646	359248	359893	0	1166
GCA_002189905.1_ASM218990v1_genomic	KL8A1	K1	Typeable	NA	0.9956	1	0 bp	14 / 14 (100.00%)	KL8A1_01_kpsF,99.69%,100.00%;KL8A1_02_kpsE,99.73%,100.00%;KL8A1_03_kpsD,100.00%,100.00%;KL8A1_04_kpsU,98.78%,100.00%;KL8A1_05_kpsC,97.93%,100.00%;KL8A1_06_kpsS,99.25%,100.00%;KL8A1_07_neuS,100.00%,100.00%;KL8A1_08_neuE,99.74%,100.00%;KL8A1_09_neuC,100.00%,100.00%;KL8A1_10_neuA,100.00%,100.00%;KL8A1_11_neuB,99.71%,100.00%;KL8A1_12_neuD,99.52%,100.00%;KL8A1_13_kpsT,99.54%,100.00%;KL8A1_14_kpsM,100.…	NA	0	NA	0 / 14 (0.00%)	NA	2	KL113_13_rmlB,85.19%,7.12%,partial;KL183_09_group_38,100.00%,2.81%	NA	NA	80	NA	NA	NA	NA	NA	NA	NA	NA	NA	NA	NA	NA	NA	NA
GCA_002190595.1_ASM219059v1_genomic	KL8A1	K1	Typeable	NA	0.9957	1	0 bp	14 / 14 (100.00%)	KL8A1_01_kpsF,99.08%,100.00%;KL8A1_02_kpsE,99.73%,100.00%;KL8A1_03_kpsD,99.82%,100.00%;KL8A1_04_kpsU,98.78%,100.00%;KL8A1_05_kpsC,98.07%,100.00%;KL8A1_06_kpsS,99.25%,100.00%;KL8A1_07_neuS,100.00%,100.00%;KL8A1_08_neuE,99.48%,100.00%;KL8A1_09_neuC,100.00%,100.00%;KL8A1_10_neuA,100.00%,100.00%;KL8A1_11_neuB,99.71%,100.00%;KL8A1_12_neuD,100.00%,100.00%;KL8A1_13_kpsT,100.00%,100.00%;KL8A1_14_kpsM,100…	NA	0	NA	0 / 14 (0.00%)	NA	6	KL214_14_rmlB,76.04%,91.69%;KL113_13_rmlB,96.30%,7.65%;KL134_12_group_182,96.15%,5.47%;KL183_09_group_38,100.00%,3.65%,partial;KL113_13_rmlB,100.00%,6.86%;KL113_13_rmlB,88.89%,7.12%	NA	NA	52	NA	NA	NA	NA	NA	NA	NA	NA	NA	NA	NA	NA	NA	NA
GCA_002190705.1_ASM219070v1_genomic	KL8A1	K1	Typeable	?20-	0.9959	0.452	n/a	10 / 14 (71.43%)	KL8A1_01_kpsF,99.33%,45.87%,partial;KL8A1_01_kpsF,100.00%,32.72%,partial;KL8A1_01_kpsF,100.00%,5.50%,partial;KL8A1_03_kpsD,100.00%,23.12%,partial;KL8A1_03_kpsD,100.00%,20.61%,partial;KL8A1_03_kpsD,100.00%,17.92%,partial;KL8A1_05_kpsC,97.26%,21.63%,partial;KL8A1_05_kpsC,97.39%,17.04%,partial;KL8A1_05_kpsC,100.00%,12.44%,partial;KL8A1_07_neuS,100.00%,37.90%,partial;KL8A1_07_neuS,100.00%,28.12%,part…	KL8A1_04_kpsU;KL8A1_13_kpsT;KL8A1_02_kpsE;KL8A1_06_kpsS	0	NA	0 / 14 (0.00%)	NA	6	KL214_14_rmlB,76.63%,91.69%;KL134_12_group_182,93.10%,6.11%;KL134_12_group_182,100.00%,5.47%;KL134_12_group_182,100.00%,5.47%;KL113_13_rmlB,96.30%,7.12%;KL134_12_group_182,100.00%,4.84%,partial	NA	NA	56	NA	NA	NA	NA	NA	NA	NA	NA	NA	NA	NA	NA	NA	NA
GCA_002190815.1_ASM219081v1_genomic	KL8A1	K1	Typeable	NA	0.9957	1	0 bp	14 / 14 (100.00%)	KL8A1_01_kpsF,99.39%,100.00%;KL8A1_02_kpsE,99.73%,100.00%;KL8A1_03_kpsD,99.82%,100.00%;KL8A1_04_kpsU,98.78%,100.00%;KL8A1_05_kpsC,98.07%,100.00%;KL8A1_06_kpsS,99.25%,100.00%;KL8A1_07_neuS,100.00%,100.00%;KL8A1_08_neuE,99.48%,100.00%;KL8A1_09_neuC,99.74%,100.00%;KL8A1_10_neuA,100.00%,100.00%;KL8A1_11_neuB,99.71%,100.00%;KL8A1_12_neuD,100.00%,100.00%;KL8A1_13_kpsT,100.00%,100.00%;KL8A1_14_kpsM,100.…	NA	0	NA	0 / 14 (0.00%)	NA	12	KL58_13_rmlA,87.50%,99.31%;KL113_13_rmlB,100.00%,7.65%;KL113_13_rmlB,100.00%,7.12%,partial;KL134_12_group_182,100.00%,5.47%;KL134_12_group_182,100.00%,5.47%,partial;KL134_12_group_182,96.15%,5.47%;KL113_13_rmlB,100.00%,3.17%,partial;KL134_12_group_182,100.00%,5.26%,partial;KL113_13_rmlB,95.83%,6.86%;KL134_12_group_182,100.00%,4.63%,partial;KL134_12_group_182,100.00%,4.63%,partial;KL183_09_group_3…	NA	NA	59	NA	NA	NA	NA	NA	NA	NA	NA	NA	NA	NA	NA	NA	NA
GCA_002190825.1_ASM219082v1_genomic	KL8A1	K1	Typeable	NA	0.9957	1	0 bp	14 / 14 (100.00%)	KL8A1_01_kpsF,99.39%,100.00%;KL8A1_02_kpsE,99.73%,100.00%;KL8A1_03_kpsD,99.82%,100.00%;KL8A1_04_kpsU,98.78%,100.00%;KL8A1_05_kpsC,98.07%,100.00%;KL8A1_06_kpsS,99.25%,100.00%;KL8A1_07_neuS,100.00%,100.00%;KL8A1_08_neuE,99.48%,100.00%;KL8A1_09_neuC,99.74%,100.00%;KL8A1_10_neuA,100.00%,100.00%;KL8A1_11_neuB,99.71%,100.00%;KL8A1_12_neuD,100.00%,100.00%;KL8A1_13_kpsT,100.00%,100.00%;KL8A1_14_kpsM,100.…	NA	0	NA	0 / 14 (0.00%)	NA	11	KL58_13_rmlA,87.50%,99.31%;KL134_12_group_182,100.00%,5.47%;KL134_12_group_182,100.00%,5.47%;KL134_12_group_182,100.00%,5.47%,partial;KL134_12_group_182,100.00%,5.47%;KL183_09_group_38,100.00%,3.65%;KL183_09_group_38,100.00%,3.65%;KL134_12_group_182,100.00%,5.47%,partial;KL113_13_rmlB,100.00%,3.17%,partial;KL134_12_group_182,100.00%,5.47%,partial;KL113_13_rmlB,95.83%,6.86%	NA	NA	59	NA	NA	NA	NA	NA	NA	NA	NA	NA	NA	NA	NA	NA	NA
GCA_002190865.1_ASM219086v1_genomic	KL8A1	K1	Typeable	NA	0.9954	1	0 bp	14 / 14 (100.00%)	KL8A1_01_kpsF,99.39%,100.00%;KL8A1_02_kpsE,99.46%,100.00%;KL8A1_03_kpsD,99.82%,100.00%;KL8A1_04_kpsU,98.37%,100.00%;KL8A1_05_kpsC,98.07%,100.00%;KL8A1_06_kpsS,99.25%,100.00%;KL8A1_07_neuS,100.00%,100.00%;KL8A1_08_neuE,99.48%,100.00%;KL8A1_09_neuC,100.00%,100.00%;KL8A1_10_neuA,100.00%,100.00%;KL8A1_11_neuB,99.71%,100.00%;KL8A1_12_neuD,100.00%,100.00%;KL8A1_13_kpsT,100.00%,100.00%;KL8A1_14_kpsM,100…	NA	0	NA	0 / 14 (0.00%)	NA	4	KL113_13_rmlB,100.00%,7.12%,partial;KL134_12_group_182,100.00%,5.47%,partial;KL183_09_group_38,100.00%,3.65%,partial;KL134_12_group_182,100.00%,3.58%,partial	NA	NA	NA	NA	NA	NA	NA	NA	NA	NA	NA	NA	NA	NA	NA	NA	NA
GCA_002190875.1_ASM219087v1_genomic	KL8A1	K1	Typeable	NA	0.9954	1	0 bp	14 / 14 (100.00%)	KL8A1_01_kpsF,99.39%,100.00%;KL8A1_02_kpsE,99.46%,100.00%;KL8A1_03_kpsD,99.82%,100.00%;KL8A1_04_kpsU,98.37%,100.00%;KL8A1_05_kpsC,98.07%,100.00%;KL8A1_06_kpsS,99.25%,100.00%;KL8A1_07_neuS,100.00%,100.00%;KL8A1_08_neuE,99.48%,100.00%;KL8A1_09_neuC,100.00%,100.00%;KL8A1_10_neuA,100.00%,100.00%;KL8A1_11_neuB,99.71%,100.00%;KL8A1_12_neuD,100.00%,100.00%;KL8A1_13_kpsT,100.00%,100.00%;KL8A1_14_kpsM,100…	NA	0	NA	0 / 14 (0.00%)	NA	7	KL10_11_rffE,100.00%,30.34%,partial;KL114_08_kslD,95.74%,13.74%,partial;KL114_09_group_97,100.00%,4.15%,partial;KL134_12_group_182,100.00%,5.47%,partial;KL183_09_group_38,100.00%,3.65%,partial;KL113_13_rmlB,100.00%,3.17%,partial;KL113_13_rmlB,88.00%,6.60%,partial	NA	NA	62	neuO	646	LYCJ01000241.1	7902	99.226	646	5	0	1	646	7576	6931	0	1143
GCA_002190885.1_ASM219088v1_genomic	KL8A1	K1	Typeable	NA	0.9952	1	0 bp	14 / 14 (100.00%)	KL8A1_01_kpsF,99.39%,100.00%;KL8A1_02_kpsE,99.46%,100.00%;KL8A1_03_kpsD,99.82%,100.00%;KL8A1_04_kpsU,98.37%,100.00%;KL8A1_05_kpsC,98.07%,100.00%;KL8A1_06_kpsS,99.25%,100.00%;KL8A1_07_neuS,100.00%,100.00%;KL8A1_08_neuE,99.21%,100.00%;KL8A1_09_neuC,100.00%,100.00%;KL8A1_10_neuA,100.00%,100.00%;KL8A1_11_neuB,99.71%,100.00%;KL8A1_12_neuD,100.00%,100.00%;KL8A1_13_kpsT,100.00%,100.00%;KL8A1_14_kpsM,100…	NA	0	NA	0 / 14 (0.00%)	NA	3	KL113_13_rmlB,100.00%,7.65%;KL113_13_rmlB,100.00%,3.17%;KL113_13_rmlB,85.19%,7.12%,partial	NA	NA	62	NA	NA	NA	NA	NA	NA	NA	NA	NA	NA	NA	NA	NA	NA
GCA_002191055.1_ASM219105v1_genomic	KL8A1	K1	Typeable	NA	0.9954	1	0 bp	14 / 14 (100.00%)	KL8A1_01_kpsF,99.39%,100.00%;KL8A1_02_kpsE,99.46%,100.00%;KL8A1_03_kpsD,99.82%,100.00%;KL8A1_04_kpsU,98.37%,100.00%;KL8A1_05_kpsC,98.07%,100.00%;KL8A1_06_kpsS,99.25%,100.00%;KL8A1_07_neuS,100.00%,100.00%;KL8A1_08_neuE,99.48%,100.00%;KL8A1_09_neuC,100.00%,100.00%;KL8A1_10_neuA,100.00%,100.00%;KL8A1_11_neuB,99.71%,100.00%;KL8A1_12_neuD,100.00%,100.00%;KL8A1_13_kpsT,100.00%,100.00%;KL8A1_14_kpsM,100…	NA	0	NA	0 / 14 (0.00%)	NA	11	KL10_10_rffD,100.00%,28.54%,partial;KL10_07_kpsT,100.00%,52.68%,partial;KL10_09_group_183,100.00%,11.41%,partial;KL10_13_group_211,100.00%,30.61%,partial;KL10_11_rffE,100.00%,22.43%,partial;KL10_08_group_151,100.00%,31.43%,partial;KL10_10_rffD,100.00%,18.23%,partial;KL10_07_kpsT,100.00%,20.54%,partial;KL10_12_group_248,100.00%,11.85%,partial;KL134_12_group_182,100.00%,5.47%,partial;KL183_09_group…	NA	NA	62	NA	NA	NA	NA	NA	NA	NA	NA	NA	NA	NA	NA	NA	NA
GCA_002215095.1_ASM221509v1_genomic	KL8A1	K1	Typeable	NA	0.9964	1	0 bp	14 / 14 (100.00%)	KL8A1_01_kpsF,100.00%,100.00%;KL8A1_02_kpsE,100.00%,100.00%;KL8A1_03_kpsD,100.00%,100.00%;KL8A1_04_kpsU,99.19%,100.00%;KL8A1_05_kpsC,98.07%,100.00%;KL8A1_06_kpsS,99.00%,100.00%;KL8A1_07_neuS,100.00%,100.00%;KL8A1_08_neuE,99.48%,100.00%;KL8A1_09_neuC,100.00%,100.00%;KL8A1_10_neuA,100.00%,100.00%;KL8A1_11_neuB,99.71%,100.00%;KL8A1_12_neuD,99.52%,100.00%;KL8A1_13_kpsT,100.00%,100.00%;KL8A1_14_kpsM,1…	NA	0	NA	0 / 14 (0.00%)	NA	8	KL134_17_rmlA,88.67%,87.67%;KL36_08_ugd,80.54%,66.24%;KL134_12_group_182,100.00%,5.47%;KL134_12_group_182,100.00%,5.47%;KL134_12_group_182,100.00%,5.47%;KL134_12_group_182,100.00%,5.47%;KL134_12_group_182,100.00%,5.47%;KL113_13_rmlB,96.30%,7.12%	NA	NA	141	NA	NA	NA	NA	NA	NA	NA	NA	NA	NA	NA	NA	NA	NA
GCA_002223855.1_ASM222385v1_genomic	KL8A1	K1	Typeable	NA	0.9952	1	0 bp	14 / 14 (100.00%)	KL8A1_01_kpsF,99.39%,100.00%;KL8A1_02_kpsE,99.46%,100.00%;KL8A1_03_kpsD,99.82%,100.00%;KL8A1_04_kpsU,98.37%,100.00%;KL8A1_05_kpsC,98.07%,100.00%;KL8A1_06_kpsS,99.25%,100.00%;KL8A1_07_neuS,100.00%,100.00%;KL8A1_08_neuE,99.21%,100.00%;KL8A1_09_neuC,100.00%,100.00%;KL8A1_10_neuA,100.00%,100.00%;KL8A1_11_neuB,99.71%,100.00%;KL8A1_12_neuD,100.00%,100.00%;KL8A1_13_kpsT,100.00%,100.00%;KL8A1_14_kpsM,100…	NA	0	NA	0 / 14 (0.00%)	NA	12	KL113_13_rmlB,100.00%,7.65%;KL134_12_group_182,96.43%,5.89%;KL113_13_rmlB,91.67%,3.17%;KL113_13_rmlB,100.00%,7.12%;KL134_12_group_182,100.00%,5.47%;KL134_12_group_182,100.00%,5.47%;KL134_12_group_182,100.00%,5.47%;KL134_12_group_182,100.00%,5.47%;KL134_12_group_182,100.00%,5.47%;KL113_13_rmlB,100.00%,3.17%;KL113_13_rmlB,100.00%,3.17%;KL113_13_rmlB,100.00%,3.17%,partial	NA	NA	1193	NA	NA	NA	NA	NA	NA	NA	NA	NA	NA	NA	NA	NA	NA
GCA_002223965.1_ASM222396v1_genomic	KL8A1	K1	Typeable	NA	0.9952	1	0 bp	14 / 14 (100.00%)	KL8A1_01_kpsF,99.39%,100.00%;KL8A1_02_kpsE,99.46%,100.00%;KL8A1_03_kpsD,99.82%,100.00%;KL8A1_04_kpsU,98.37%,100.00%;KL8A1_05_kpsC,98.07%,100.00%;KL8A1_06_kpsS,99.25%,100.00%;KL8A1_07_neuS,100.00%,100.00%;KL8A1_08_neuE,99.21%,100.00%;KL8A1_09_neuC,100.00%,100.00%;KL8A1_10_neuA,100.00%,100.00%;KL8A1_11_neuB,99.71%,100.00%;KL8A1_12_neuD,100.00%,100.00%;KL8A1_13_kpsT,100.00%,100.00%;KL8A1_14_kpsM,100…	NA	0	NA	0 / 14 (0.00%)	NA	12	KL113_13_rmlB,100.00%,7.65%;KL134_12_group_182,96.43%,5.89%;KL113_13_rmlB,91.67%,3.17%;KL113_13_rmlB,100.00%,7.12%;KL134_12_group_182,100.00%,5.47%;KL134_12_group_182,100.00%,5.47%;KL134_12_group_182,100.00%,5.47%;KL134_12_group_182,100.00%,5.47%;KL134_12_group_182,100.00%,5.47%;KL113_13_rmlB,100.00%,3.17%;KL113_13_rmlB,100.00%,3.17%;KL113_13_rmlB,100.00%,3.17%,partial	NA	NA	1193	NA	NA	NA	NA	NA	NA	NA	NA	NA	NA	NA	NA	NA	NA
GCA_002226645.1_ASM222664v1_genomic	KL8A1	K1	Typeable	?2	0.9968	0.9478	n/a	14 / 14 (100.00%)	KL8A1_01_kpsF,100.00%,100.00%;KL8A1_02_kpsE,100.00%,100.00%;KL8A1_03_kpsD,100.00%,100.00%;KL8A1_04_kpsU,98.78%,100.00%;KL8A1_05_kpsC,98.07%,100.00%;KL8A1_06_kpsS,99.25%,100.00%;KL8A1_07_neuS,100.00%,68.22%,partial;KL8A1_08_neuE,100.00%,62.83%,partial;KL8A1_09_neuC,100.00%,100.00%;KL8A1_10_neuA,99.76%,100.00%;KL8A1_11_neuB,99.71%,100.00%;KL8A1_12_neuD,100.00%,100.00%;KL8A1_13_kpsT,100.00%,100.00%;…	NA	0	NA	0 / 14 (0.00%)	NA	4	KL36_08_ugd,78.01%,85.57%;KL183_09_group_38,89.66%,4.21%;KL134_12_group_182,100.00%,5.47%;KL134_12_group_182,100.00%,5.47%,partial	NA	NA	567	NA	NA	NA	NA	NA	NA	NA	NA	NA	NA	NA	NA	NA	NA
GCA_002227705.1_ASM222770v1_genomic	KL8A1	K1	Typeable	?2	0.9913	1.0006	n/a	14 / 14 (100.00%)	KL8A1_01_kpsF,99.08%,100.00%;KL8A1_02_kpsE,99.73%,100.00%;KL8A1_03_kpsD,99.64%,100.00%;KL8A1_04_kpsU,97.97%,100.00%;KL8A1_05_kpsC,96.59%,100.00%;KL8A1_06_kpsS,98.22%,99.25%;KL8A1_07_neuS,99.76%,100.00%;KL8A1_08_neuE,97.25%,66.75%,partial;KL8A1_08_neuE,100.00%,34.03%,partial;KL8A1_09_neuC,99.74%,100.00%;KL8A1_10_neuA,99.52%,100.00%;KL8A1_11_neuB,99.42%,100.00%;KL8A1_12_neuD,100.00%,100.00%;KL8A1_1…	NA	0	NA	0 / 14 (0.00%)	NA	2	KL134_12_group_182,100.00%,5.47%,partial;KL183_09_group_38,96.15%,3.65%,partial	NA	NA	115	neuO	646	NLKF01000005.1	145793	99.69	646	2	0	1	646	142189	142834	0	1157
GCA_002228095.1_ASM222809v1_genomic	KL8A1	K1	Typeable	?2	0.9914	0.9834	n/a	14 / 14 (100.00%)	KL8A1_01_kpsF,99.08%,100.00%;KL8A1_02_kpsE,99.73%,100.00%;KL8A1_03_kpsD,99.64%,100.00%;KL8A1_04_kpsU,97.97%,100.00%;KL8A1_05_kpsC,96.59%,100.00%;KL8A1_06_kpsS,98.22%,99.25%;KL8A1_07_neuS,99.72%,87.78%,partial;KL8A1_08_neuE,98.27%,90.58%,partial;KL8A1_09_neuC,99.74%,100.00%;KL8A1_10_neuA,99.52%,100.00%;KL8A1_11_neuB,99.42%,100.00%;KL8A1_12_neuD,100.00%,100.00%;KL8A1_13_kpsT,100.00%,100.00%;KL8A1_1…	NA	0	NA	0 / 14 (0.00%)	NA	12	KL134_12_group_182,100.00%,5.47%;KL113_13_rmlB,96.30%,7.12%;KL134_12_group_182,100.00%,5.47%;KL134_12_group_182,100.00%,5.47%,partial;KL134_12_group_182,100.00%,5.47%;KL134_12_group_182,100.00%,5.47%;KL134_12_group_182,100.00%,5.47%;KL183_09_group_38,100.00%,3.65%;KL113_13_rmlB,96.30%,7.12%;KL113_13_rmlB,92.59%,7.12%;KL113_13_rmlB,100.00%,3.17%;KL113_13_rmlB,95.83%,6.33%,partial	NA	NA	115	neuO	646	NLKJ01000007.1	142807	99.69	646	2	0	1	646	142117	142762	0	1157
GCA_002231645.1_ASM223164v1_genomic	KL8A1	K1	Typeable	NA	0.9896	1.0003	4 bp	14 / 14 (100.00%)	KL8A1_01_kpsF,99.08%,100.00%;KL8A1_02_kpsE,99.73%,100.00%;KL8A1_03_kpsD,99.82%,100.00%;KL8A1_04_kpsU,95.12%,100.00%;KL8A1_05_kpsC,96.89%,100.00%;KL8A1_06_kpsS,98.22%,99.25%;KL8A1_07_neuS,100.00%,100.00%;KL8A1_08_neuE,98.43%,100.00%;KL8A1_09_neuC,99.74%,100.00%;KL8A1_10_neuA,99.52%,100.00%;KL8A1_11_neuB,99.42%,100.00%;KL8A1_12_neuD,99.52%,100.48%;KL8A1_13_kpsT,100.00%,100.00%;KL8A1_14_kpsM,100.00%…	NA	0	NA	0 / 14 (0.00%)	NA	3	KL134_17_rmlA,88.67%,87.67%;KL113_13_rmlB,100.00%,3.17%,partial;KL113_13_rmlB,85.19%,7.12%	NA	NA	6527	neuO	646	NLRN01000002.1	353197	99.536	646	3	0	1	646	352148	352793	0	1152
GCA_002231885.1_ASM223188v1_genomic	KL8A1	K1	Typeable	NA	0.9957	1	0 bp	14 / 14 (100.00%)	KL8A1_01_kpsF,99.39%,100.00%;KL8A1_02_kpsE,99.73%,100.00%;KL8A1_03_kpsD,99.82%,100.00%;KL8A1_04_kpsU,98.78%,100.00%;KL8A1_05_kpsC,98.07%,100.00%;KL8A1_06_kpsS,99.25%,100.00%;KL8A1_07_neuS,100.00%,100.00%;KL8A1_08_neuE,99.48%,100.00%;KL8A1_09_neuC,99.74%,100.00%;KL8A1_10_neuA,100.00%,100.00%;KL8A1_11_neuB,99.71%,100.00%;KL8A1_12_neuD,100.00%,100.00%;KL8A1_13_kpsT,100.00%,100.00%;KL8A1_14_kpsM,100.…	NA	0	NA	0 / 14 (0.00%)	NA	5	KL214_14_rmlB,76.33%,91.69%;KL134_12_group_182,100.00%,5.47%,partial;KL134_12_group_182,100.00%,3.79%,partial;KL134_12_group_182,100.00%,3.79%,partial;KL134_12_group_182,100.00%,3.79%,partial	NA	NA	10	NA	NA	NA	NA	NA	NA	NA	NA	NA	NA	NA	NA	NA	NA
GCA_002232675.1_ASM223267v1_genomic	KL8A1	K1	Typeable	NA	0.9966	1	0 bp	14 / 14 (100.00%)	KL8A1_01_kpsF,99.69%,100.00%;KL8A1_02_kpsE,100.00%,100.00%;KL8A1_03_kpsD,100.00%,100.00%;KL8A1_04_kpsU,98.78%,100.00%;KL8A1_05_kpsC,98.07%,100.00%;KL8A1_06_kpsS,99.25%,100.00%;KL8A1_07_neuS,100.00%,100.00%;KL8A1_08_neuE,99.74%,100.00%;KL8A1_09_neuC,100.00%,100.00%;KL8A1_10_neuA,100.00%,100.00%;KL8A1_11_neuB,99.71%,100.00%;KL8A1_12_neuD,100.00%,100.00%;KL8A1_13_kpsT,100.00%,100.00%;KL8A1_14_kpsM,1…	NA	0	NA	0 / 14 (0.00%)	NA	4	KL134_17_rmlA,88.67%,87.67%;KL113_13_rmlB,100.00%,3.17%;KL113_13_rmlB,85.19%,7.12%,partial;KL183_09_group_38,100.00%,2.81%	NA	NA	6210	neuO	646	NLSZ01000002.1	280560	99.536	646	3	0	1	646	1017	372	0	1152
GCA_002232975.1_ASM223297v1_genomic	KL8A1	K1	Typeable	!	0.9964	1.0005	8 bp	14 / 14 (100.00%)	KL8A1_01_kpsF,99.69%,100.00%;KL8A1_02_kpsE,100.00%,100.00%;KL8A1_03_kpsD,100.00%,100.00%;KL8A1_04_kpsU,99.19%,100.00%;KL8A1_05_kpsC,98.07%,100.00%;KL8A1_06_kpsS,99.25%,100.00%;KL8A1_07_neuS,100.00%,100.00%;KL8A1_08_neuE,99.48%,100.00%;KL8A1_09_neuC,100.00%,20.72%,truncated;KL8A1_10_neuA,100.00%,100.00%;KL8A1_11_neuB,99.71%,100.00%;KL8A1_12_neuD,99.52%,100.00%;KL8A1_13_kpsT,100.00%,100.00%;KL8A1_1…	NA	0	NA	0 / 14 (0.00%)	NA	3	KL134_17_rmlA,88.67%,87.67%;KL36_08_ugd,80.54%,66.24%;KL183_09_group_38,100.00%,2.81%	KL8A1_09_neuC,100.00%,20.72%,truncated	NA	998	neuO	646	NLTH01000003.1	389917	99.536	646	3	0	1	646	323612	324257	0	1152
GCA_002243745.1_ASM224374v1_genomic	KL8A1	K1	Typeable	NA	0.9962	1	0 bp	14 / 14 (100.00%)	KL8A1_01_kpsF,99.69%,100.00%;KL8A1_02_kpsE,99.73%,100.00%;KL8A1_03_kpsD,100.00%,100.00%;KL8A1_04_kpsU,99.19%,100.00%;KL8A1_05_kpsC,98.07%,100.00%;KL8A1_06_kpsS,99.25%,100.00%;KL8A1_07_neuS,100.00%,100.00%;KL8A1_08_neuE,99.48%,100.00%;KL8A1_09_neuC,100.00%,100.00%;KL8A1_10_neuA,100.00%,100.00%;KL8A1_11_neuB,99.71%,100.00%;KL8A1_12_neuD,99.52%,100.00%;KL8A1_13_kpsT,100.00%,100.00%;KL8A1_14_kpsM,100…	NA	0	NA	0 / 14 (0.00%)	NA	1	KL113_13_rmlB,100.00%,7.12%	NA	NA	NA	NA	NA	NA	NA	NA	NA	NA	NA	NA	NA	NA	NA	NA	NA
GCA_002244045.1_ASM224404v1_genomic	KL8A1	K1	Typeable	NA	0.9962	1	0 bp	14 / 14 (100.00%)	KL8A1_01_kpsF,99.69%,100.00%;KL8A1_02_kpsE,99.73%,100.00%;KL8A1_03_kpsD,100.00%,100.00%;KL8A1_04_kpsU,99.19%,100.00%;KL8A1_05_kpsC,98.07%,100.00%;KL8A1_06_kpsS,99.25%,100.00%;KL8A1_07_neuS,100.00%,100.00%;KL8A1_08_neuE,99.48%,100.00%;KL8A1_09_neuC,100.00%,100.00%;KL8A1_10_neuA,100.00%,100.00%;KL8A1_11_neuB,99.71%,100.00%;KL8A1_12_neuD,99.52%,100.00%;KL8A1_13_kpsT,100.00%,100.00%;KL8A1_14_kpsM,100…	NA	0	NA	0 / 14 (0.00%)	NA	0	NA	NA	NA	NA	NA	NA	NA	NA	NA	NA	NA	NA	NA	NA	NA	NA	NA	NA
GCA_002244125.1_ASM224412v1_genomic	KL8A1	K1	Typeable	NA	1	1	0 bp	14 / 14 (100.00%)	KL8A1_01_kpsF,100.00%,100.00%;KL8A1_02_kpsE,100.00%,100.00%;KL8A1_03_kpsD,100.00%,100.00%;KL8A1_04_kpsU,100.00%,100.00%;KL8A1_05_kpsC,100.00%,100.00%;KL8A1_06_kpsS,100.00%,100.00%;KL8A1_07_neuS,100.00%,100.00%;KL8A1_08_neuE,100.00%,100.00%;KL8A1_09_neuC,100.00%,100.00%;KL8A1_10_neuA,100.00%,100.00%;KL8A1_11_neuB,100.00%,100.00%;KL8A1_12_neuD,100.00%,100.00%;KL8A1_13_kpsT,100.00%,100.00%;KL8A1_14_…	NA	0	NA	0 / 14 (0.00%)	NA	10	KL134_12_group_182,100.00%,5.89%;KL183_09_group_38,92.59%,3.93%;KL134_12_group_182,100.00%,5.47%;KL113_13_rmlB,100.00%,7.12%;KL134_12_group_182,100.00%,5.47%;KL134_12_group_182,100.00%,5.47%;KL134_12_group_182,100.00%,5.47%;KL183_09_group_38,96.15%,3.65%;KL183_09_group_38,96.15%,3.65%;KL113_13_rmlB,85.19%,7.12%	NA	NA	95	neuO	646	KZ269176.1	2625615	100	646	0	0	1	646	2349393	2350038	0	1166
GCA_002244155.1_ASM224415v1_genomic	KL8A1	K1	Typeable	NA	1	1	0 bp	14 / 14 (100.00%)	KL8A1_01_kpsF,100.00%,100.00%;KL8A1_02_kpsE,100.00%,100.00%;KL8A1_03_kpsD,100.00%,100.00%;KL8A1_04_kpsU,100.00%,100.00%;KL8A1_05_kpsC,100.00%,100.00%;KL8A1_06_kpsS,100.00%,100.00%;KL8A1_07_neuS,100.00%,100.00%;KL8A1_08_neuE,100.00%,100.00%;KL8A1_09_neuC,100.00%,100.00%;KL8A1_10_neuA,100.00%,100.00%;KL8A1_11_neuB,100.00%,100.00%;KL8A1_12_neuD,100.00%,100.00%;KL8A1_13_kpsT,100.00%,100.00%;KL8A1_14_…	NA	0	NA	0 / 14 (0.00%)	NA	5	KL134_17_rmlA,89.02%,87.33%;KL113_13_rmlB,100.00%,7.12%;KL113_13_rmlB,100.00%,7.12%;KL113_13_rmlB,100.00%,7.12%;KL113_13_rmlB,85.19%,7.12%	NA	NA	NA	NA	NA	NA	NA	NA	NA	NA	NA	NA	NA	NA	NA	NA	NA
GCA_002244165.1_ASM224416v1_genomic	KL8A1	K1	Typeable	NA	1	1	0 bp	14 / 14 (100.00%)	KL8A1_01_kpsF,100.00%,100.00%;KL8A1_02_kpsE,100.00%,100.00%;KL8A1_03_kpsD,100.00%,100.00%;KL8A1_04_kpsU,100.00%,100.00%;KL8A1_05_kpsC,100.00%,100.00%;KL8A1_06_kpsS,100.00%,100.00%;KL8A1_07_neuS,100.00%,100.00%;KL8A1_08_neuE,100.00%,100.00%;KL8A1_09_neuC,100.00%,100.00%;KL8A1_10_neuA,100.00%,100.00%;KL8A1_11_neuB,100.00%,100.00%;KL8A1_12_neuD,100.00%,100.00%;KL8A1_13_kpsT,100.00%,100.00%;KL8A1_14_…	NA	0	NA	0 / 14 (0.00%)	NA	8	KL183_09_group_38,92.59%,3.93%;KL183_09_group_38,96.43%,3.93%;KL134_12_group_182,100.00%,5.47%;KL134_12_group_182,100.00%,5.47%;KL134_12_group_182,100.00%,5.47%;KL134_12_group_182,100.00%,5.47%;KL183_09_group_38,96.15%,3.65%;KL113_13_rmlB,85.19%,7.12%	NA	NA	NA	neuO	646	KZ269198.1	1496014	100	646	0	0	1	646	1218662	1219307	0	1166
GCA_002244195.1_ASM224419v1_genomic	KL8A1	K1	Typeable	NA	1	1	0 bp	14 / 14 (100.00%)	KL8A1_01_kpsF,100.00%,100.00%;KL8A1_02_kpsE,100.00%,100.00%;KL8A1_03_kpsD,100.00%,100.00%;KL8A1_04_kpsU,100.00%,100.00%;KL8A1_05_kpsC,100.00%,100.00%;KL8A1_06_kpsS,100.00%,100.00%;KL8A1_07_neuS,100.00%,100.00%;KL8A1_08_neuE,100.00%,100.00%;KL8A1_09_neuC,100.00%,100.00%;KL8A1_10_neuA,100.00%,100.00%;KL8A1_11_neuB,100.00%,100.00%;KL8A1_12_neuD,100.00%,100.00%;KL8A1_13_kpsT,100.00%,100.00%;KL8A1_14_…	NA	0	NA	0 / 14 (0.00%)	NA	5	KL134_17_rmlA,89.02%,87.33%;KL113_13_rmlB,100.00%,7.12%;KL113_13_rmlB,100.00%,7.12%;KL113_13_rmlB,100.00%,7.12%;KL113_13_rmlB,85.19%,7.12%	NA	NA	NA	NA	NA	NA	NA	NA	NA	NA	NA	NA	NA	NA	NA	NA	NA
GCA_002244205.1_ASM224420v1_genomic	KL8A1	K1	Typeable	NA	1	1	0 bp	14 / 14 (100.00%)	KL8A1_01_kpsF,100.00%,100.00%;KL8A1_02_kpsE,100.00%,100.00%;KL8A1_03_kpsD,100.00%,100.00%;KL8A1_04_kpsU,100.00%,100.00%;KL8A1_05_kpsC,100.00%,100.00%;KL8A1_06_kpsS,100.00%,100.00%;KL8A1_07_neuS,100.00%,100.00%;KL8A1_08_neuE,100.00%,100.00%;KL8A1_09_neuC,100.00%,100.00%;KL8A1_10_neuA,100.00%,100.00%;KL8A1_11_neuB,100.00%,100.00%;KL8A1_12_neuD,100.00%,100.00%;KL8A1_13_kpsT,100.00%,100.00%;KL8A1_14_…	NA	0	NA	0 / 14 (0.00%)	NA	5	KL134_17_rmlA,89.02%,87.33%;KL113_13_rmlB,100.00%,7.12%;KL113_13_rmlB,100.00%,7.12%;KL113_13_rmlB,100.00%,7.12%;KL113_13_rmlB,85.19%,7.12%	NA	NA	NA	NA	NA	NA	NA	NA	NA	NA	NA	NA	NA	NA	NA	NA	NA
GCA_002244235.1_ASM224423v1_genomic	KL8A1	K1	Typeable	NA	1	1	0 bp	14 / 14 (100.00%)	KL8A1_01_kpsF,100.00%,100.00%;KL8A1_02_kpsE,100.00%,100.00%;KL8A1_03_kpsD,100.00%,100.00%;KL8A1_04_kpsU,100.00%,100.00%;KL8A1_05_kpsC,100.00%,100.00%;KL8A1_06_kpsS,100.00%,100.00%;KL8A1_07_neuS,100.00%,100.00%;KL8A1_08_neuE,100.00%,100.00%;KL8A1_09_neuC,100.00%,100.00%;KL8A1_10_neuA,100.00%,100.00%;KL8A1_11_neuB,100.00%,100.00%;KL8A1_12_neuD,100.00%,100.00%;KL8A1_13_kpsT,100.00%,100.00%;KL8A1_14_…	NA	0	NA	0 / 14 (0.00%)	NA	5	KL134_17_rmlA,89.02%,87.33%;KL113_13_rmlB,100.00%,7.12%;KL113_13_rmlB,100.00%,7.12%;KL113_13_rmlB,100.00%,7.12%;KL113_13_rmlB,85.19%,7.12%	NA	NA	NA	NA	NA	NA	NA	NA	NA	NA	NA	NA	NA	NA	NA	NA	NA
GCA_002244995.1_ASM224499v1_genomic	KL8A1	K1	Typeable	NA	0.9921	1.0001	1 bp	14 / 14 (100.00%)	KL8A1_01_kpsF,99.08%,100.00%;KL8A1_02_kpsE,100.00%,100.00%;KL8A1_03_kpsD,99.82%,100.00%;KL8A1_04_kpsU,98.37%,100.00%;KL8A1_05_kpsC,96.89%,100.00%;KL8A1_06_kpsS,97.71%,99.25%;KL8A1_07_neuS,100.00%,100.00%;KL8A1_08_neuE,98.43%,100.00%;KL8A1_09_neuC,99.74%,100.00%;KL8A1_10_neuA,99.52%,100.00%;KL8A1_11_neuB,99.42%,100.00%;KL8A1_12_neuD,100.00%,100.00%;KL8A1_13_kpsT,100.00%,100.00%;KL8A1_14_kpsM,100.0…	NA	0	NA	0 / 14 (0.00%)	NA	12	KL134_12_group_182,100.00%,5.47%;KL134_12_group_182,100.00%,5.47%;KL134_12_group_182,100.00%,5.47%;KL134_12_group_182,100.00%,5.47%;KL134_12_group_182,100.00%,5.47%,partial;KL113_13_rmlB,96.30%,7.12%;KL134_12_group_182,96.15%,5.47%;KL113_13_rmlB,100.00%,3.17%;KL113_13_rmlB,100.00%,3.17%;KL113_13_rmlB,100.00%,3.17%;KL113_13_rmlB,100.00%,3.17%;KL113_13_rmlB,100.00%,3.17%,partial	NA	NA	NA	NA	NA	NA	NA	NA	NA	NA	NA	NA	NA	NA	NA	NA	NA
GCA_002285755.1_ASM228575v1_genomic	KL8A1	K1	Typeable	NA	0.9996	1	0 bp	14 / 14 (100.00%)	KL8A1_01_kpsF,100.00%,100.00%;KL8A1_02_kpsE,99.73%,100.00%;KL8A1_03_kpsD,100.00%,100.00%;KL8A1_04_kpsU,100.00%,100.00%;KL8A1_05_kpsC,100.00%,100.00%;KL8A1_06_kpsS,100.00%,100.00%;KL8A1_07_neuS,100.00%,100.00%;KL8A1_08_neuE,99.74%,100.00%;KL8A1_09_neuC,100.00%,100.00%;KL8A1_10_neuA,100.00%,100.00%;KL8A1_11_neuB,100.00%,100.00%;KL8A1_12_neuD,100.00%,100.00%;KL8A1_13_kpsT,100.00%,100.00%;KL8A1_14_kp…	NA	0	NA	0 / 14 (0.00%)	NA	12	KL183_09_group_38,100.00%,3.79%;KL134_12_group_182,100.00%,5.47%;KL113_13_rmlB,100.00%,7.12%;KL113_13_rmlB,91.67%,3.17%;KL113_13_rmlB,100.00%,7.12%;KL113_13_rmlB,100.00%,7.12%;KL113_13_rmlB,100.00%,7.12%;KL113_13_rmlB,100.00%,7.12%;KL134_12_group_182,100.00%,5.47%;KL134_12_group_182,100.00%,5.47%;KL134_12_group_182,100.00%,5.47%;KL183_09_group_38,100.00%,3.65%	NA	NA	95	neuO	646	CP021288.1	5074754	99.536	646	3	0	1	646	2555648	2556293	0	1152
GCA_002307515.1_ASM230751v1_genomic	KL8A1	K1	Typeable	NA	0.9948	1	0 bp	14 / 14 (100.00%)	KL8A1_01_kpsF,98.47%,100.00%;KL8A1_02_kpsE,99.73%,100.00%;KL8A1_03_kpsD,99.82%,100.00%;KL8A1_04_kpsU,99.19%,100.00%;KL8A1_05_kpsC,97.78%,100.00%;KL8A1_06_kpsS,99.00%,100.00%;KL8A1_07_neuS,99.76%,100.00%;KL8A1_08_neuE,99.21%,100.00%;KL8A1_09_neuC,100.00%,100.00%;KL8A1_10_neuA,100.00%,100.00%;KL8A1_11_neuB,99.71%,100.00%;KL8A1_12_neuD,100.00%,100.00%;KL8A1_13_kpsT,100.00%,100.00%;KL8A1_14_kpsM,100.…	NA	0	NA	0 / 14 (0.00%)	NA	5	KL134_12_group_182,100.00%,5.47%;KL134_12_group_182,100.00%,5.47%;KL113_13_rmlB,96.30%,7.12%;KL183_09_group_38,100.00%,3.65%;KL134_12_group_182,100.00%,4.63%	NA	NA	349	NA	NA	NA	NA	NA	NA	NA	NA	NA	NA	NA	NA	NA	NA
GCA_002416845.1_ASM241684v1_genomic	KL8A1	K1	Typeable	!	0.9922	1.0001	1 bp	14 / 14 (100.00%)	KL8A1_01_kpsF,100.00%,100.00%;KL8A1_02_kpsE,99.73%,100.00%;KL8A1_03_kpsD,99.82%,100.00%;KL8A1_04_kpsU,100.00%,100.00%;KL8A1_05_kpsC,100.00%,100.00%;KL8A1_06_kpsS,100.00%,100.00%;KL8A1_07_neuS,89.80%,11.98%,truncated;KL8A1_08_neuE,99.74%,100.00%;KL8A1_09_neuC,100.00%,100.00%;KL8A1_10_neuA,100.00%,100.00%;KL8A1_11_neuB,100.00%,100.00%;KL8A1_12_neuD,100.00%,100.00%;KL8A1_13_kpsT,100.00%,100.00%;KL8A…	NA	0	NA	0 / 14 (0.00%)	NA	11	KL113_13_rmlB,91.67%,3.17%;KL113_13_rmlB,55.56%,3.43%;KL134_12_group_182,100.00%,5.47%;KL134_12_group_182,100.00%,5.47%;KL134_12_group_182,100.00%,5.47%;KL134_12_group_182,100.00%,5.47%;KL134_12_group_182,100.00%,5.47%;KL183_09_group_38,100.00%,3.65%,partial;KL113_13_rmlB,55.56%,3.43%;KL113_13_rmlB,55.56%,3.43%;KL113_13_rmlB,55.56%,3.43%	KL8A1_07_neuS,89.80%,11.98%,truncated	NA	95	neuO	646	NXIP01000002.1	389180	100	646	0	0	1	646	387932	388577	0	1166
GCA_002416955.1_ASM241695v1_genomic	KL8A1	K1	Typeable	?5	0.994	0.9378	n/a	14 / 14 (100.00%)	KL8A1_01_kpsF,99.69%,100.00%;KL8A1_02_kpsE,100.00%,100.00%;KL8A1_03_kpsD,100.00%,100.00%;KL8A1_04_kpsU,99.19%,100.00%;KL8A1_05_kpsC,98.07%,100.00%;KL8A1_06_kpsS,99.25%,100.00%;KL8A1_07_neuS,100.00%,21.52%,partial;KL8A1_08_neuE,98.04%,53.40%,partial;KL8A1_08_neuE,100.00%,29.32%,partial;KL8A1_09_neuC,100.00%,100.00%;KL8A1_10_neuA,100.00%,100.00%;KL8A1_11_neuB,99.44%,51.45%,partial;KL8A1_11_neuB,100…	NA	0	NA	0 / 14 (0.00%)	NA	7	KL134_17_rmlA,88.67%,87.67%;KL36_08_ugd,80.54%,66.24%;KL134_12_group_182,92.59%,5.68%;KL113_13_rmlB,100.00%,7.12%,partial;KL183_09_group_38,96.15%,3.65%;KL134_12_group_182,100.00%,5.47%,partial;KL183_09_group_38,100.00%,2.81%	NA	NA	998	NA	NA	NA	NA	NA	NA	NA	NA	NA	NA	NA	NA	NA	NA
GCA_002442025.1_ASM244202v1_genomic	KL8A1	K1	Typeable	?3	0.9995	0.9296	n/a	14 / 14 (100.00%)	KL8A1_01_kpsF,100.00%,100.00%;KL8A1_02_kpsE,99.73%,100.00%;KL8A1_03_kpsD,100.00%,100.00%;KL8A1_04_kpsU,100.00%,100.00%;KL8A1_05_kpsC,100.00%,100.00%;KL8A1_06_kpsS,100.00%,100.00%;KL8A1_07_neuS,100.00%,40.34%,partial;KL8A1_08_neuE,100.00%,67.80%,partial;KL8A1_09_neuC,100.00%,100.00%;KL8A1_10_neuA,100.00%,100.00%;KL8A1_11_neuB,100.00%,100.00%;KL8A1_12_neuD,99.52%,100.00%;KL8A1_13_kpsT,100.00%,100.0…	NA	0	NA	0 / 14 (0.00%)	NA	8	KL183_09_group_38,100.00%,3.79%;KL113_13_rmlB,91.67%,3.17%;KL113_13_rmlB,100.00%,7.12%;KL134_12_group_182,100.00%,5.47%;KL134_12_group_182,100.00%,5.47%;KL183_09_group_38,100.00%,3.65%;KL113_13_rmlB,96.30%,7.12%;KL113_13_rmlB,85.19%,7.12%,partial	NA	NA	95	NA	NA	NA	NA	NA	NA	NA	NA	NA	NA	NA	NA	NA	NA
GCA_002456255.1_ASM245625v1_genomic	KL8A1	K1	Typeable	NA	0.9993	1	0 bp	14 / 14 (100.00%)	KL8A1_01_kpsF,100.00%,100.00%;KL8A1_02_kpsE,99.73%,100.00%;KL8A1_03_kpsD,100.00%,100.00%;KL8A1_04_kpsU,100.00%,100.00%;KL8A1_05_kpsC,100.00%,100.00%;KL8A1_06_kpsS,100.00%,100.00%;KL8A1_07_neuS,100.00%,100.00%;KL8A1_08_neuE,99.74%,100.00%;KL8A1_09_neuC,100.00%,100.00%;KL8A1_10_neuA,100.00%,100.00%;KL8A1_11_neuB,100.00%,100.00%;KL8A1_12_neuD,100.00%,100.00%;KL8A1_13_kpsT,100.00%,100.00%;KL8A1_14_kp…	NA	0	NA	0 / 14 (0.00%)	NA	10	KL58_13_rmlA,87.15%,99.31%;KL183_09_group_38,100.00%,3.79%;KL113_13_rmlB,91.67%,3.17%;KL113_13_rmlB,100.00%,7.12%;KL134_12_group_182,100.00%,5.47%,partial;KL183_09_group_38,100.00%,3.65%;KL113_13_rmlB,85.19%,7.12%;KL134_12_group_182,100.00%,5.26%,partial;KL134_12_group_182,100.00%,5.26%,partial;KL134_12_group_182,100.00%,5.26%,partial	NA	NA	95	neuO	646	NKDK01000002.1	474874	99.536	646	3	0	1	646	392243	392888	0	1152
GCA_002456335.1_ASM245633v1_genomic	KL8A1	K1	Typeable	NA	0.9996	1	0 bp	14 / 14 (100.00%)	KL8A1_01_kpsF,100.00%,100.00%;KL8A1_02_kpsE,99.73%,100.00%;KL8A1_03_kpsD,100.00%,100.00%;KL8A1_04_kpsU,100.00%,100.00%;KL8A1_05_kpsC,100.00%,100.00%;KL8A1_06_kpsS,100.00%,100.00%;KL8A1_07_neuS,100.00%,100.00%;KL8A1_08_neuE,99.74%,100.00%;KL8A1_09_neuC,100.00%,100.00%;KL8A1_10_neuA,100.00%,100.00%;KL8A1_11_neuB,100.00%,100.00%;KL8A1_12_neuD,100.00%,100.00%;KL8A1_13_kpsT,100.00%,100.00%;KL8A1_14_kp…	NA	0	NA	0 / 14 (0.00%)	NA	11	KL183_09_group_38,100.00%,3.79%;KL113_13_rmlB,91.67%,3.17%;KL134_12_group_182,100.00%,5.47%,partial;KL113_13_rmlB,96.30%,7.12%;KL113_13_rmlB,85.19%,7.12%;KL134_12_group_182,100.00%,5.26%,partial;KL134_12_group_182,100.00%,5.26%,partial;KL134_12_group_182,100.00%,5.26%,partial;KL134_12_group_182,100.00%,5.26%,partial;KL134_12_group_182,100.00%,5.26%,partial;KL183_09_group_38,100.00%,3.51%,partial	NA	NA	95	neuO	646	NKDP01000001.1	661560	99.536	646	3	0	1	646	275064	274419	0	1152
GCA_002456585.1_ASM245658v1_genomic	KL8A1	K1	Typeable	NA	0.9993	1	0 bp	14 / 14 (100.00%)	KL8A1_01_kpsF,100.00%,100.00%;KL8A1_02_kpsE,99.73%,100.00%;KL8A1_03_kpsD,100.00%,100.00%;KL8A1_04_kpsU,100.00%,100.00%;KL8A1_05_kpsC,100.00%,100.00%;KL8A1_06_kpsS,100.00%,100.00%;KL8A1_07_neuS,100.00%,100.00%;KL8A1_08_neuE,99.74%,100.00%;KL8A1_09_neuC,100.00%,100.00%;KL8A1_10_neuA,100.00%,100.00%;KL8A1_11_neuB,100.00%,100.00%;KL8A1_12_neuD,100.00%,100.00%;KL8A1_13_kpsT,100.00%,100.00%;KL8A1_14_kp…	NA	0	NA	0 / 14 (0.00%)	NA	10	KL58_13_rmlA,87.50%,99.31%;KL183_09_group_38,100.00%,3.79%;KL113_13_rmlB,91.67%,3.17%;KL113_13_rmlB,100.00%,7.12%;KL134_12_group_182,100.00%,5.47%,partial;KL183_09_group_38,100.00%,3.65%;KL113_13_rmlB,85.19%,7.12%;KL134_12_group_182,100.00%,5.26%,partial;KL134_12_group_182,100.00%,5.26%,partial;KL134_12_group_182,100.00%,5.26%,partial	NA	NA	95	NA	NA	NA	NA	NA	NA	NA	NA	NA	NA	NA	NA	NA	NA
GCA_002456625.1_ASM245662v1_genomic	KL8A1	K1	Typeable	NA	0.9993	1	0 bp	14 / 14 (100.00%)	KL8A1_01_kpsF,100.00%,100.00%;KL8A1_02_kpsE,99.73%,100.00%;KL8A1_03_kpsD,100.00%,100.00%;KL8A1_04_kpsU,100.00%,100.00%;KL8A1_05_kpsC,100.00%,100.00%;KL8A1_06_kpsS,100.00%,100.00%;KL8A1_07_neuS,100.00%,100.00%;KL8A1_08_neuE,99.74%,100.00%;KL8A1_09_neuC,100.00%,100.00%;KL8A1_10_neuA,100.00%,100.00%;KL8A1_11_neuB,100.00%,100.00%;KL8A1_12_neuD,100.00%,100.00%;KL8A1_13_kpsT,100.00%,100.00%;KL8A1_14_kp…	NA	0	NA	0 / 14 (0.00%)	NA	11	KL58_13_rmlA,87.50%,99.31%;KL113_13_rmlB,91.67%,3.17%;KL113_13_rmlB,100.00%,7.12%;KL134_12_group_182,100.00%,5.47%,partial;KL183_09_group_38,100.00%,3.65%;KL183_09_group_38,100.00%,3.65%,partial;KL113_13_rmlB,85.19%,7.12%;KL134_12_group_182,100.00%,5.26%,partial;KL134_12_group_182,100.00%,5.26%,partial;KL134_12_group_182,100.00%,5.26%,partial;KL134_12_group_182,100.00%,5.26%,partial	NA	NA	95	NA	NA	NA	NA	NA	NA	NA	NA	NA	NA	NA	NA	NA	NA
GCA_002456705.1_ASM245670v1_genomic	KL8A1	K1	Typeable	NA	0.9973	1	0 bp	14 / 14 (100.00%)	KL8A1_01_kpsF,100.00%,100.00%;KL8A1_02_kpsE,100.00%,100.00%;KL8A1_03_kpsD,100.00%,100.00%;KL8A1_04_kpsU,99.19%,100.00%;KL8A1_05_kpsC,98.07%,100.00%;KL8A1_06_kpsS,99.25%,100.00%;KL8A1_07_neuS,100.00%,100.00%;KL8A1_08_neuE,99.74%,100.00%;KL8A1_09_neuC,100.00%,100.00%;KL8A1_10_neuA,100.00%,100.00%;KL8A1_11_neuB,100.00%,100.00%;KL8A1_12_neuD,100.00%,100.00%;KL8A1_13_kpsT,100.00%,100.00%;KL8A1_14_kpsM…	NA	0	NA	0 / 14 (0.00%)	NA	7	KL113_13_rmlB,91.67%,3.17%;KL113_13_rmlB,100.00%,7.12%;KL134_12_group_182,100.00%,5.47%,partial;KL134_12_group_182,100.00%,5.47%;KL113_13_rmlB,100.00%,3.17%;KL134_12_group_182,100.00%,5.26%,partial;KL134_12_group_182,100.00%,5.26%,partial	NA	NA	144	NA	NA	NA	NA	NA	NA	NA	NA	NA	NA	NA	NA	NA	NA
GCA_002461695.1_ASM246169v1_genomic	KL8A1	K1	Typeable	NA	1	1	0 bp	14 / 14 (100.00%)	KL8A1_01_kpsF,100.00%,100.00%;KL8A1_02_kpsE,100.00%,100.00%;KL8A1_03_kpsD,100.00%,100.00%;KL8A1_04_kpsU,100.00%,100.00%;KL8A1_05_kpsC,100.00%,100.00%;KL8A1_06_kpsS,100.00%,100.00%;KL8A1_07_neuS,100.00%,100.00%;KL8A1_08_neuE,100.00%,100.00%;KL8A1_09_neuC,100.00%,100.00%;KL8A1_10_neuA,100.00%,100.00%;KL8A1_11_neuB,100.00%,100.00%;KL8A1_12_neuD,100.00%,100.00%;KL8A1_13_kpsT,100.00%,100.00%;KL8A1_14_…	NA	0	NA	0 / 14 (0.00%)	NA	7	KL134_12_group_182,100.00%,5.68%,partial;KL183_09_group_38,92.31%,3.79%,partial;KL113_13_rmlB,100.00%,7.12%,partial;KL134_12_group_182,100.00%,5.47%,partial;KL113_13_rmlB,85.19%,7.12%;KL134_12_group_182,100.00%,5.26%,partial;KL134_12_group_182,100.00%,5.26%,partial	NA	NA	95	neuO	646	NKAG01000003.1	383136	100	646	0	0	1	646	723	78	0	1166
GCA_002462915.1_ASM246291v1_genomic	KL8A1	K1	Typeable	?2	0.9997	0.9985	n/a	14 / 14 (100.00%)	KL8A1_01_kpsF,100.00%,100.00%;KL8A1_02_kpsE,100.00%,100.00%;KL8A1_03_kpsD,100.00%,100.00%;KL8A1_04_kpsU,100.00%,100.00%;KL8A1_05_kpsC,100.00%,100.00%;KL8A1_06_kpsS,100.00%,100.00%;KL8A1_07_neuS,100.00%,60.15%,partial;KL8A1_07_neuS,100.00%,37.90%,partial;KL8A1_08_neuE,99.48%,100.00%;KL8A1_09_neuC,100.00%,100.00%;KL8A1_10_neuA,100.00%,100.00%;KL8A1_11_neuB,100.00%,100.00%;KL8A1_12_neuD,100.00%,100.…	NA	0	NA	0 / 14 (0.00%)	NA	13	KL134_17_rmlA,88.67%,87.67%;KL113_13_rmlB,100.00%,7.12%;KL134_12_group_182,100.00%,5.47%;KL183_09_group_38,96.30%,3.79%;KL113_13_rmlB,96.30%,7.12%;KL134_12_group_182,100.00%,5.47%;KL134_12_group_182,100.00%,5.47%;KL134_12_group_182,100.00%,5.47%;KL134_12_group_182,100.00%,5.47%;KL183_09_group_38,96.15%,3.65%;KL183_09_group_38,96.15%,3.65%;KL113_13_rmlB,100.00%,3.17%;KL113_13_rmlB,85.19%,7.12%	NA	NA	95	neuO	646	NTND01000002.1	419614	99.536	646	3	0	1	646	43396	42751	0	1152
GCA_002462925.1_ASM246292v1_genomic	KL8A1	K1	Typeable	NA	0.9924	1.0001	1 bp	14 / 14 (100.00%)	KL8A1_01_kpsF,99.08%,100.00%;KL8A1_02_kpsE,99.73%,100.00%;KL8A1_03_kpsD,99.82%,100.00%;KL8A1_04_kpsU,97.97%,100.00%;KL8A1_05_kpsC,97.48%,100.00%;KL8A1_06_kpsS,98.47%,99.25%;KL8A1_07_neuS,99.76%,100.00%;KL8A1_08_neuE,98.43%,100.00%;KL8A1_09_neuC,99.74%,100.00%;KL8A1_10_neuA,99.52%,100.00%;KL8A1_11_neuB,99.42%,100.00%;KL8A1_12_neuD,100.00%,100.00%;KL8A1_13_kpsT,100.00%,100.00%;KL8A1_14_kpsM,100.00%…	NA	0	NA	0 / 14 (0.00%)	NA	5	KL113_13_rmlB,100.00%,7.12%,partial;KL113_13_rmlB,100.00%,6.60%,partial;KL113_13_rmlB,100.00%,6.60%,partial;KL113_13_rmlB,100.00%,6.60%,partial;KL113_13_rmlB,100.00%,6.60%,partial	NA	NA	428	neuO	646	NTNG01000001.1	476374	100	646	0	0	1	646	475392	476037	0	1166
GCA_002464445.1_ASM246444v1_genomic	KL8A1	K1	Typeable	?4	0.9987	0.9995	n/a	14 / 14 (100.00%)	KL8A1_01_kpsF,100.00%,100.00%;KL8A1_02_kpsE,99.73%,100.00%;KL8A1_03_kpsD,100.00%,100.00%;KL8A1_04_kpsU,100.00%,100.00%;KL8A1_05_kpsC,100.00%,100.00%;KL8A1_06_kpsS,100.00%,100.00%;KL8A1_07_neuS,100.00%,77.51%,partial;KL8A1_07_neuS,98.91%,22.49%,partial;KL8A1_08_neuE,100.00%,66.49%,partial;KL8A1_08_neuE,99.20%,32.72%,partial;KL8A1_09_neuC,100.00%,100.00%;KL8A1_10_neuA,100.00%,100.00%;KL8A1_11_neuB,…	NA	0	NA	0 / 14 (0.00%)	NA	4	KL58_13_rmlA,87.50%,99.31%;KL113_13_rmlB,91.67%,3.17%,partial;KL134_12_group_182,100.00%,5.47%;KL113_13_rmlB,96.30%,7.12%	NA	NA	421	neuO	646	NXML01000018.1	118922	100	646	0	0	1	646	118257	118902	0	1166
[truncated: 8,181 more rows]
